# Supplementary material for: Identification of Target Genes of the bZIP Transcription Factor OsTGAP1, Whose Overexpression Causes Elicitor-Induced Hyperaccumulation of Diterpenoid Phytoalexins in Rice Cells
Source: PLoS One. 2014 Aug 26;9(8):e105823. doi: 10.1371/journal.pone.0105823 (PMC4144896; doi:10.1371/journal.pone.0105823)
Supplement: Table S5 — List of genes that possess OsTGAP1-binding site within 400 bp upstream region. (XLSX) [file pone.0105823.s011.xlsx]

## Sheet: Table S5
Table S5. List of genes that possess OsTGAP1-binding site within 400 bp upstream region
	OsTGAP1-binding
	Untreated condition	Elicitor-treated condition	Location of the center of OsTGAP1-binding site from transcription start site (bp)
Os01g0119800	Yes	No	-48
Os01g0130000	Yes	Yes	-206
Os01g0135900	No	Yes	-313
Os01g0138100	Yes	Yes	-260
Os01g0138400	Yes	Yes	-291
Os01g0138500	Yes	Yes	-288
Os01g0148100	Yes	Yes	-121
Os01g0148400	Yes	Yes	-116
Os01g0152900	Yes	Yes	-136
Os01g0153100	Yes	Yes	-132
Os01g0153300	Yes	Yes	-130
Os01g0167100	Yes	Yes	-274
Os01g0175850	Yes	Yes	-127
Os01g0178700	No	Yes	-104
Os01g0179600	Yes	No	-78
Os01g0182600	Yes	No	-288
Os01g0183000	Yes	No	-193
Os01g0183400	Yes	Yes	-313
Os01g0184200	Yes	Yes	-289
Os01g0186900	Yes	Yes	-204
Os01g0191200	Yes	No	-400
Os01g0191800	Yes	Yes	-175
Os01g0194600	Yes	Yes	-114
Os01g0209500	Yes	No	-217
Os01g0217100	No	Yes	-382
Os01g0228800	Yes	Yes	-173
Os01g0231800	Yes	Yes	-201
Os01g0275600	Yes	Yes	-341
Os01g0383700	Yes	No	-318
Os01g0498802	Yes	No	-163
Os01g0514000	Yes	Yes	-163
Os01g0514300	Yes	Yes	-88
Os01g0523200	No	Yes	-24
Os01g0565800	Yes	Yes	-318
Os01g0565900	Yes	Yes	-211
Os01g0721900	No	Yes	-162
Os01g0803200	Yes	Yes	-116
Os01g0821300	Yes	No	-204
Os01g0829000	Yes	Yes	-256
Os01g0839100	No	Yes	-232
Os01g0840100	No	Yes	-181
Os01g0841000	Yes	Yes	-263
Os01g0871100	No	Yes	-157
Os01g0876500	No	Yes	-366
Os01g0878800	Yes	Yes	-169
Os01g0884300	Yes	Yes	-193
Os01g0888700	No	Yes	-384
Os01g0908100	Yes	Yes	-33
Os01g0911100	Yes	No	-378
Os01g0915200	No	Yes	-214
Os01g0917300	Yes	Yes	-109
Os01g0925000	Yes	Yes	-241
Os01g0929800	Yes	Yes	-349
Os01g0945100	Yes	Yes	-259
Os01g0948133	Yes	No	-14
Os01g0949750	Yes	Yes	-266
Os01g0954400	Yes	Yes	-368
Os01g0955550	Yes	Yes	-294
Os01g0960400	No	Yes	-350
Os01g0968800	Yes	No	-266
Os01g0969300	Yes	Yes	-195
Os01g0974800	Yes	Yes	-287
Os02g0108500	Yes	No	-6
Os02g0116800	Yes	Yes	-124
Os02g0119250	Yes	Yes	-95
Os02g0119400	Yes	Yes	-211
Os02g0121100	Yes	No	-310
Os02g0122500	Yes	Yes	-97
Os02g0125700	Yes	Yes	-113
Os02g0127900	Yes	Yes	-131
Os02g0129800	No	Yes	-145
Os02g0151800	Yes	Yes	-318
Os02g0152800	Yes	Yes	-162
Os02g0165000	Yes	Yes	-49
Os02g0166950	Yes	No	-296
Os02g0173500	Yes	Yes	-52
Os02g0175100	Yes	Yes	-192
Os02g0186500	No	Yes	-201
Os02g0188000	Yes	No	-58
Os02g0188101	Yes	No	-229
Os02g0193600	Yes	No	-112
Os02g0196000	Yes	Yes	-28
Os02g0196300	Yes	Yes	-71
Os02g0202700	Yes	Yes	-167
Os02g0209300	Yes	Yes	-220
Os02g0215950	Yes	Yes	-336
Os02g0216100	Yes	Yes	-95
Os02g0216150	Yes	Yes	-117
Os02g0216300	Yes	Yes	-269
Os02g0219800	No	Yes	-390
Os02g0227200	Yes	Yes	-167
Os02g0232400	Yes	Yes	-87
Os02g0234200	Yes	Yes	-71
Os02g0250300	Yes	Yes	-184
Os02g0255900	Yes	No	-99
Os02g0258250	Yes	Yes	-149
Os02g0261100	Yes	Yes	-114
Os02g0262800	Yes	No	-40
Os02g0275100	Yes	Yes	-271
Os02g0467200	Yes	No	-135
Os02g0475300	Yes	No	-390
Os02g0484200	Yes	Yes	-147
Os02g0493200	Yes	No	-205
Os02g0494600	Yes	No	-238
Os02g0506500	Yes	Yes	-84
Os02g0510100	Yes	Yes	-170
Os02g0510200	Yes	Yes	-178
Os02g0516600	Yes	No	-240
Os02g0520800	Yes	Yes	-123
Os02g0523500	Yes	Yes	-194
Os02g0527300	Yes	Yes	-381
Os02g0539100	Yes	Yes	-79
Os02g0566300	Yes	No	-136
Os02g0571300	Yes	No	-66
Os02g0572350	Yes	Yes	-212
Os02g0574600	Yes	No	-211
Os02g0575000	Yes	Yes	-161
Os02g0577900	Yes	No	-153
Os02g0582600	Yes	No	-262
Os02g0586900	Yes	No	-56
Os02g0597000	Yes	No	-97
Os02g0602000	Yes	Yes	-144
Os02g0620100	Yes	Yes	-311
Os02g0655300	Yes	No	-101
Os02g0663900	Yes	Yes	-151
Os02g0671300	Yes	No	-159
Os02g0693200	Yes	Yes	-88
Os02g0702800	Yes	Yes	-317
Os02g0710900	Yes	No	-282
Os02g0730900	Yes	Yes	-162
Os02g0742000	Yes	Yes	-381
Os02g0744100	Yes	Yes	-84
Os02g0744900	Yes	No	-208
Os02g0748100	Yes	Yes	-123
Os02g0753800	No	Yes	-157
Os02g0754700	Yes	No	-99
Os02g0754800	Yes	No	-98
Os02g0756032	No	Yes	-276
Os02g0757100	No	Yes	-145
Os02g0766600	Yes	Yes	-124
Os02g0770000	Yes	Yes	-189
Os02g0770800	Yes	Yes	-159
Os02g0771800	Yes	Yes	-149
Os02g0774100	Yes	Yes	-220
Os02g0778200	Yes	Yes	-331
Os02g0779500	Yes	Yes	-300
Os02g0781300	Yes	Yes	-83
Os02g0793800	Yes	Yes	-244
Os02g0802400	Yes	Yes	-26
Os02g0803600	Yes	Yes	-172
Os02g0812500	Yes	Yes	-21
Os02g0814400	No	Yes	-120
Os02g0824400	No	Yes	-172
Os02g0824500	No	Yes	-270
Os02g0827600	No	Yes	-293
Os02g0828200	Yes	Yes	-160
Os02g0829500	Yes	No	-13
Os03g0101600	Yes	Yes	-122
Os03g0114300	Yes	No	-134
Os03g0119100	Yes	Yes	-345
Os03g0119900	Yes	Yes	-210
Os03g0120666	Yes	Yes	-207
Os03g0122300	Yes	Yes	-76
Os03g0123800	Yes	Yes	-121
Os03g0129400	Yes	Yes	-361
Os03g0138400	Yes	No	-133
Os03g0145500	Yes	Yes	-266
Os03g0152000	Yes	Yes	-327
Os03g0154000	Yes	Yes	-91
Os03g0159600	Yes	Yes	-299
Os03g0164901	Yes	Yes	-293
Os03g0167700	No	Yes	-188
Os03g0179266	Yes	No	-389
Os03g0180100	Yes	Yes	-234
Os03g0183000	Yes	Yes	-115
Os03g0186950	Yes	No	-128
Os03g0187000	Yes	No	-106
Os03g0187600	Yes	Yes	-113
Os03g0197875	Yes	Yes	-231
Os03g0213900	Yes	No	-84
Os03g0227800	Yes	Yes	-157
Os03g0232500	Yes	Yes	-258
Os03g0243800	Yes	No	-147
Os03g0259001	Yes	Yes	-273
Os03g0270700	No	Yes	-220
Os03g0271400	Yes	No	-18
Os03g0271500	Yes	No	-202
Os03g0271600	Yes	No	-135
Os03g0281600	Yes	Yes	-372
Os03g0283100	Yes	Yes	-69
Os03g0283200	Yes	No	-319
Os03g0287100	Yes	Yes	-270
Os03g0296300	Yes	No	-144
Os03g0296400	Yes	No	-75
Os03g0299000	Yes	Yes	-16
Os03g0302000	Yes	Yes	-87
Os03g0310800	Yes	Yes	-383
Os03g0312500	Yes	Yes	-63
Os03g0313600	Yes	No	-310
Os03g0319100	Yes	No	-211
Os03g0328900	Yes	No	-311
Os03g0333700	Yes	No	-118
Os03g0335200	Yes	Yes	-287
Os03g0338600	Yes	No	-257
Os03g0338800	Yes	No	-126
Os03g0340001	Yes	Yes	-183
Os03g0351200	Yes	Yes	-59
Os03g0411100	Yes	No	-79
Os03g0438000	Yes	Yes	-72
Os03g0572250	Yes	No	-209
Os03g0610900	No	Yes	-382
Os03g0667100	Yes	Yes	-115
Os03g0741100	Yes	Yes	-252
Os03g0744800	No	Yes	-135
Os03g0766600	Yes	Yes	-95
Os03g0780500	No	Yes	-105
Os03g0784600	Yes	Yes	-121
Os03g0796800	No	Yes	-306
Os03g0797600	No	Yes	-276
Os03g0802500	No	Yes	-242
Os03g0803900	Yes	Yes	-219
Os03g0805200	Yes	Yes	-147
Os03g0805800	No	Yes	-43
Os03g0810700	Yes	No	-38
Os03g0815100	Yes	Yes	-211
Os03g0818000	Yes	Yes	-157
Os03g0820300	Yes	Yes	-219
Os03g0825700	No	Yes	-88
Os03g0833200	Yes	No	-72
Os03g0835400	Yes	Yes	-37
Os03g0835600	No	Yes	-103
Os03g0836200	No	Yes	-129
Os03g0845000	Yes	Yes	-329
Os03g0852200	Yes	Yes	-200
Os04g0106300	Yes	No	-132
Os04g0129500	Yes	Yes	-85
Os04g0149400	Yes	Yes	-121
Os04g0150300	Yes	Yes	-158
Os04g0166300	Yes	Yes	-212
Os04g0177400	Yes	Yes	-315
Os04g0210250	Yes	Yes	-168
Os04g0225100	No	Yes	-233
Os04g0244500	Yes	Yes	-249
Os04g0249900	No	Yes	-310
Os04g0266200	No	Yes	-217
Os04g0278000	Yes	No	-180
Os04g0307200	Yes	Yes	-289
Os04g0389800	Yes	Yes	-101
Os04g0429100	No	Yes	-290
Os04g0446300	Yes	Yes	-220
Os04g0450400	No	Yes	-188
Os04g0473800	Yes	Yes	-374
Os04g0475600	Yes	Yes	-381
Os04g0476500	Yes	Yes	-120
Os04g0479500	Yes	Yes	-293
Os04g0492500	Yes	Yes	-110
Os04g0493100	Yes	Yes	-308
Os04g0509500	Yes	Yes	-225
Os04g0524500	Yes	Yes	-109
Os04g0525800	No	Yes	-168
Os04g0528100	Yes	Yes	-198
Os04g0531500	Yes	Yes	-289
Os04g0546800	Yes	No	-276
Os04g0556500	Yes	Yes	-268
Os04g0573701	Yes	Yes	-245
Os04g0600500	Yes	Yes	-221
Os04g0612700	Yes	Yes	-156
Os04g0616500	Yes	Yes	-251
Os04g0616800	Yes	Yes	-391
Os04g0620500	Yes	Yes	-168
Os04g0623100	Yes	Yes	-174
Os04g0638401	Yes	No	-35
Os04g0660500	Yes	Yes	-216
Os04g0670400	Yes	Yes	-164
Os04g0670500	Yes	Yes	-172
Os04g0675500	Yes	Yes	-93
Os04g0679400	Yes	Yes	-53
Os04g0683800	Yes	Yes	-262
Os04g0685400	Yes	Yes	-354
Os05g0119200	Yes	Yes	-172
Os05g0120800	Yes	Yes	-25
Os05g0125200	Yes	Yes	-216
Os05g0129000	Yes	Yes	-110
Os05g0135900	Yes	Yes	-144
Os05g0137300	Yes	Yes	-167
Os05g0152201	Yes	No	-396
Os05g0153400	Yes	No	-1
Os05g0159000	Yes	Yes	-112
Os05g0169000	Yes	Yes	-285
Os05g0183100	No	Yes	-146
Os05g0194550	Yes	Yes	-127
Os05g0208000	No	Yes	-275
Os05g0243300	Yes	Yes	-296
Os05g0243901	Yes	Yes	-200
Os05g0250000	No	Yes	-221
Os05g0317300	Yes	Yes	-67
Os05g0345400	Yes	Yes	-203
Os05g0346200	Yes	Yes	-137
Os05g0346300	Yes	Yes	-159
Os05g0346400	Yes	Yes	-217
Os05g0347400	No	Yes	-267
Os05g0355500	No	Yes	-297
Os05g0357200	Yes	Yes	-364
Os05g0389800	Yes	Yes	-155
Os05g0390800	Yes	Yes	-313
Os05g0395300	No	Yes	-249
Os05g0399200	Yes	Yes	-167
Os05g0419600	No	Yes	-87
Os05g0423500	Yes	Yes	-277
Os05g0429000	Yes	Yes	-30
Os05g0439400	Yes	Yes	-79
Os05g0440250	Yes	No	-242
Os05g0449600	Yes	Yes	-222
Os05g0456500	Yes	Yes	-166
Os05g0470650	Yes	Yes	-187
Os05g0470700	Yes	Yes	-183
Os05g0480500	Yes	Yes	-201
Os05g0488900	Yes	Yes	-46
Os05g0490500	Yes	Yes	-65
Os05g0494100	Yes	Yes	-397
Os05g0497200	Yes	Yes	-303
Os05g0503300	Yes	Yes	-274
Os05g0506000	Yes	Yes	-224
Os05g0509200	Yes	Yes	-42
Os05g0529300	Yes	Yes	-294
Os05g0529400	Yes	Yes	-86
Os05g0531500	Yes	Yes	-115
Os05g0534900	Yes	Yes	-102
Os05g0535900	No	Yes	-172
Os05g0539800	Yes	Yes	-322
Os05g0540000	No	Yes	-397
Os05g0543700	Yes	Yes	-118
Os05g0546800	Yes	Yes	-295
Os05g0553700	Yes	Yes	-358
Os05g0560200	Yes	Yes	-274
Os05g0563900	Yes	No	-172
Os05g0565000	Yes	Yes	-281
Os05g0574300	Yes	Yes	-140
Os05g0575500	Yes	Yes	-144
Os05g0588700	No	Yes	-240
Os05g0588800	Yes	Yes	-391
Os05g0592800	Yes	Yes	-98
Os06g0101233	Yes	Yes	-123
Os06g0101300	Yes	Yes	-392
Os06g0111500	Yes	Yes	-285
Os06g0126250	No	Yes	-388
Os06g0127100	Yes	Yes	-271
Os06g0127800	Yes	Yes	-387
Os06g0132600	Yes	No	-383
Os06g0132801	Yes	Yes	-166
Os06g0133500	Yes	Yes	-367
Os06g0136000	No	Yes	-50
Os06g0139400	No	Yes	-159
Os06g0154500	Yes	Yes	-354
Os06g0155500	Yes	Yes	-117
Os06g0155600	Yes	Yes	-179
Os06g0156700	Yes	Yes	-94
Os06g0160600	Yes	Yes	-171
Os06g0161100	Yes	Yes	-91
Os06g0161800	Yes	No	-88
Os06g0171600	Yes	Yes	-97
Os06g0171700	Yes	Yes	-57
Os06g0172300	Yes	Yes	-178
Os06g0172800	Yes	Yes	-205
Os06g0173000	Yes	Yes	-155
Os06g0176000	Yes	Yes	-338
Os06g0177100	Yes	Yes	-344
Os06g0180100	Yes	Yes	-125
Os06g0185400	Yes	Yes	-212
Os06g0191700	Yes	No	-370
Os06g0210000	Yes	Yes	-227
Os06g0214100	Yes	Yes	-172
Os06g0215600	No	Yes	-351
Os06g0215900	Yes	Yes	-137
Os06g0216000	Yes	Yes	-130
Os06g0216300	Yes	Yes	-109
Os06g0258900	Yes	Yes	-112
Os06g0297700	Yes	Yes	-137
Os06g0315900	Yes	Yes	-156
Os06g0320000	Yes	Yes	-107
Os06g0324800	Yes	No	-29
Os06g0326400	No	Yes	-225
Os06g0335900	Yes	No	-393
Os06g0337200	Yes	No	-370
Os06g0480000	Yes	No	-112
Os06g0550800	Yes	Yes	-369
Os06g0591600	Yes	Yes	-159
Os06g0600400	Yes	Yes	-236
Os06g0621300	Yes	Yes	-109
Os06g0634600	Yes	Yes	-206
Os06g0635000	No	Yes	-330
Os06g0638000	Yes	Yes	-295
Os06g0647500	Yes	Yes	-88
Os06g0650100	Yes	Yes	-128
Os06g0661700	Yes	Yes	-124
Os06g0675600	Yes	Yes	-63
Os06g0675801	Yes	Yes	-16
Os06g0682900	No	Yes	-112
Os06g0683400	Yes	Yes	-384
Os06g0687200	Yes	Yes	-193
Os06g0689600	Yes	Yes	-100
Os06g0690200	Yes	Yes	-101
Os06g0693500	No	Yes	-111
Os06g0714950	Yes	No	-71
Os06g0715000	Yes	Yes	-17
Os06g0719900	Yes	Yes	-381
Os06g0720500	Yes	Yes	-391
Os06g0722300	Yes	Yes	-400
Os06g0722650	Yes	No	-391
Os06g0726300	No	Yes	-149
Os07g0108100	Yes	Yes	-137
Os07g0112600	Yes	Yes	-136
Os07g0118300	Yes	Yes	-213
Os07g0124300	Yes	No	-228
Os07g0139400	No	Yes	-82
Os07g0162600	Yes	No	-136
Os07g0168600	Yes	Yes	-83
Os07g0171100	No	Yes	-155
Os07g0181000	Yes	Yes	-108
Os07g0186000	Yes	Yes	-104
Os07g0188800	Yes	Yes	-74
Os07g0190000	Yes	Yes	-118
Os07g0192900	Yes	Yes	-333
Os07g0209600	Yes	No	-70
Os07g0227800	Yes	Yes	-34
Os07g0232800	Yes	Yes	-265
Os07g0241500	Yes	Yes	-167
Os07g0258700	Yes	No	-134
Os07g0267200	Yes	Yes	-217
Os07g0409900	Yes	Yes	-156
Os07g0410300	Yes	Yes	-193
Os07g0412400	Yes	Yes	-320
Os07g0418500	Yes	Yes	-131
Os07g0419500	No	Yes	-328
Os07g0421300	No	Yes	-93
Os07g0456900	Yes	No	-118
Os07g0457100	Yes	Yes	-198
Os07g0479200	Yes	Yes	-31
Os07g0481300	Yes	Yes	-135
Os07g0513100	Yes	Yes	-138
Os07g0513200	Yes	Yes	-146
Os07g0537000	Yes	Yes	-108
Os07g0543600	Yes	Yes	-327
Os07g0543700	Yes	Yes	-112
Os07g0543751	Yes	Yes	-370
Os07g0550600	No	Yes	-392
Os07g0563400	Yes	Yes	-235
Os07g0564566	Yes	Yes	-65
Os07g0569100	Yes	No	-303
Os07g0576500	Yes	No	-66
Os07g0583700	Yes	Yes	-329
Os07g0584100	Yes	Yes	-130
Os07g0592600	Yes	Yes	-118
Os07g0597400	Yes	Yes	-340
Os07g0603500	Yes	Yes	-179
Os07g0622200	Yes	No	-7
Os07g0631300	Yes	Yes	-335
Os07g0633000	Yes	Yes	-128
Os07g0635500	Yes	Yes	-156
Os07g0645400	Yes	Yes	-254
Os07g0656300	Yes	Yes	-133
Os07g0656400	Yes	Yes	-91
Os07g0658500	Yes	Yes	-123
Os07g0658550	Yes	Yes	-144
Os07g0660700	Yes	Yes	-215
Os07g0664200	Yes	No	-277
Os07g0669100	Yes	Yes	-107
Os07g0671400	Yes	Yes	-142
Os07g0682700	Yes	Yes	-273
Os07g0683200	Yes	Yes	-154
Os07g0687900	No	Yes	-187
Os07g0690900	Yes	Yes	-309
Os08g0103000	Yes	Yes	-349
Os08g0104700	Yes	No	-366
Os08g0109200	Yes	No	-35
Os08g0126300	Yes	Yes	-241
Os08g0130300	Yes	Yes	-324
Os08g0143400	Yes	No	-175
Os08g0143500	Yes	No	-279
Os08g0155100	No	Yes	-150
Os08g0155750	Yes	Yes	-64
Os08g0157550	Yes	No	-288
Os08g0162250	Yes	No	-233
Os08g0165300	Yes	Yes	-127
Os08g0167800	Yes	Yes	-90
Os08g0169600	Yes	Yes	-90
Os08g0176900	Yes	Yes	-170
Os08g0205400	Yes	Yes	-216
Os08g0232100	Yes	Yes	-85
Os08g0240600	No	Yes	-241
Os08g0266300	Yes	Yes	-353
Os08g0278900	Yes	Yes	-292
Os08g0287800	No	Yes	-161
Os08g0296900	Yes	Yes	-91
Os08g0307601	Yes	Yes	-177
Os08g0319900	Yes	Yes	-30
Os08g0320000	Yes	Yes	-132
Os08g0340900	Yes	Yes	-321
Os08g0364900	Yes	Yes	-234
Os08g0374100	Yes	Yes	-302
Os08g0406500	Yes	Yes	-236
Os08g0414300	Yes	Yes	-207
Os08g0416100	No	Yes	-220
Os08g0420650	Yes	Yes	-140
Os08g0425700	Yes	Yes	-169
Os08g0427700	Yes	Yes	-158
Os08g0448100	Yes	Yes	-200
Os08g0449500	Yes	No	-394
Os08g0456000	Yes	Yes	-128
Os08g0474000	Yes	Yes	-313
Os08g0479300	Yes	Yes	-313
Os08g0481500	Yes	Yes	-174
Os08g0484600	Yes	Yes	-221
Os08g0486800	Yes	Yes	-154
Os08g0486801	Yes	Yes	-311
Os08g0490900	Yes	Yes	-43
Os08g0497900	Yes	Yes	-106
Os08g0508700	No	Yes	-14
Os08g0519400	Yes	Yes	-109
Os08g0520100	Yes	Yes	-67
Os08g0520200	Yes	No	-13
Os08g0530000	Yes	Yes	-75
Os08g0535400	Yes	Yes	-156
Os08g0536333	Yes	Yes	-399
Os08g0538800	Yes	Yes	-330
Os08g0553800	Yes	Yes	-123
Os08g0556200	Yes	Yes	-183
Os08g0557900	Yes	Yes	-176
Os09g0242600	Yes	No	-75
Os09g0243200	Yes	Yes	-133
Os09g0269500	Yes	Yes	-233
Os09g0297400	Yes	No	-184
Os09g0314500	Yes	Yes	-377
Os09g0332700	Yes	Yes	-114
Os09g0341500	No	Yes	-57
Os09g0367700	Yes	Yes	-58
Os09g0369000	Yes	Yes	-219
Os09g0403050	Yes	No	-21
Os09g0408600	Yes	Yes	-339
Os09g0417600	Yes	Yes	-178
Os09g0417800	Yes	Yes	-120
Os09g0425500	Yes	Yes	-384
Os09g0432600	Yes	Yes	-153
Os09g0453100	Yes	Yes	-304
Os09g0453200	Yes	Yes	-233
Os09g0455000	Yes	Yes	-76
Os09g0457833	Yes	Yes	-151
Os09g0457900	Yes	Yes	-219
Os09g0465600	No	Yes	-111
Os09g0469400	Yes	Yes	-181
Os09g0476100	Yes	Yes	-224
Os09g0480600	Yes	Yes	-161
Os09g0484800	Yes	Yes	-173
Os09g0491652	Yes	Yes	-280
Os09g0493000	Yes	Yes	-133
Os09g0502100	No	Yes	-203
Os09g0511500	Yes	Yes	-46
Os09g0511600	No	Yes	-112
Os09g0512700	Yes	Yes	-246
Os09g0513100	Yes	Yes	-376
Os09g0514100	Yes	Yes	-59
Os09g0514700	Yes	No	-284
Os09g0532200	Yes	Yes	-310
Os09g0532400	Yes	Yes	-282
Os09g0555850	Yes	No	-143
Os09g0556300	Yes	Yes	-36
Os09g0565700	Yes	Yes	-73
Os09g0572000	Yes	Yes	-284
Os10g0135600	Yes	Yes	-107
Os10g0157400	Yes	Yes	-165
Os10g0189600	Yes	Yes	-276
Os10g0340301	Yes	Yes	-189
Os10g0348900	No	Yes	-244
Os10g0365200	No	Yes	-121
Os10g0390600	No	Yes	-108
Os10g0446200	No	Yes	-204
Os10g0463800	No	Yes	-129
Os10g0467200	No	Yes	-63
Os10g0481300	No	Yes	-118
Os10g0481400	No	Yes	-66
Os10g0489100	No	Yes	-59
Os10g0509200	No	Yes	-317
Os10g0513900	No	Yes	-38
Os10g0515200	No	Yes	-138
Os10g0517500	No	Yes	-55
Os10g0518300	No	Yes	-91
Os10g0519800	No	Yes	-64
Os10g0524400	No	Yes	-75
Os10g0525500	No	Yes	-376
Os10g0525800	No	Yes	-175
Os10g0527100	Yes	Yes	-170
Os10g0531400	No	Yes	-182
Os10g0536400	Yes	Yes	-146
Os10g0537500	Yes	Yes	-109
Os10g0539500	Yes	Yes	-189
Os10g0539600	No	Yes	-92
Os10g0546600	Yes	Yes	-320
Os10g0551100	Yes	Yes	-362
Os10g0565600	Yes	Yes	-92
Os10g0568900	Yes	Yes	-223
Os10g0572000	Yes	Yes	-154
Os10g0573800	Yes	Yes	-69
Os10g0575600	Yes	Yes	-144
Os10g0578500	Yes	Yes	-323
Os11g0105400	Yes	Yes	-252
Os11g0117300	Yes	Yes	-58
Os11g0123400	No	Yes	-149
Os11g0128000	Yes	No	-180
Os11g0130900	Yes	No	-340
Os11g0133800	Yes	Yes	-59
Os11g0136701	Yes	Yes	-158
Os11g0139100	Yes	Yes	-219
Os11g0140600	Yes	Yes	-195
Os11g0141550	Yes	Yes	-266
Os11g0141600	Yes	Yes	-266
Os11g0154900	Yes	Yes	-360
Os11g0155600	Yes	Yes	-84
Os11g0166275	Yes	Yes	-305
Os11g0166450	Yes	Yes	-220
Os11g0182200	Yes	Yes	-251
Os11g0184900	Yes	Yes	-299
Os11g0186400	Yes	Yes	-235
Os11g0195100	Yes	Yes	-356
Os11g0197200	Yes	Yes	-390
Os11g0234200	No	Yes	-217
Os11g0240800	Yes	Yes	-99
Os11g0245400	No	Yes	-113
Os11g0302900	Yes	Yes	-283
Os11g0303200	No	Yes	-298
Os11g0445300	No	Yes	-134
Os11g0472000	Yes	Yes	-315
Os11g0506800	Yes	Yes	-255
Os11g0521500	No	Yes	-112
Os11g0537400	No	Yes	-353
Os11g0552000	Yes	Yes	-90
Os11g0579000	Yes	Yes	-50
Os11g0587100	Yes	No	-11
Os11g0588300	Yes	Yes	-366
Os11g0595100	Yes	Yes	-212
Os11g0595200	Yes	Yes	-173
Os11g0599100	Yes	No	-252
Os11g0599200	Yes	No	-210
Os11g0602200	Yes	Yes	-105
Os11g0602600	Yes	Yes	-296
Os11g0605500	Yes	Yes	-386
Os11g0616900	Yes	Yes	-253
Os11g0620000	Yes	Yes	-339
Os11g0633800	Yes	Yes	-36
Os11g0643600	Yes	Yes	-223
Os11g0644650	Yes	Yes	-132
Os11g0670700	Yes	Yes	-133
Os11g0684000	Yes	Yes	-284
Os11g0685200	Yes	Yes	-365
Os11g0696900	No	Yes	-229
Os11g0702400	Yes	Yes	-198
Os12g0108500	Yes	Yes	-112
Os12g0110700	Yes	Yes	-279
Os12g0110800	Yes	Yes	-310
Os12g0124400	Yes	Yes	-223
Os12g0137100	Yes	No	-146
Os12g0145200	Yes	Yes	-105
Os12g0150100	Yes	Yes	-370
Os12g0160900	Yes	Yes	-270
Os12g0168150	No	Yes	-155
Os12g0172500	Yes	No	-124
Os12g0179800	Yes	Yes	-74
Os12g0204550	Yes	Yes	-37
Os12g0206700	Yes	Yes	-81
Os12g0209502	No	Yes	-114
Os12g0215950	No	Yes	-118
Os12g0233500	No	Yes	-123
Os12g0264500	No	Yes	-292
Os12g0278700	No	Yes	-50
Os12g0423142	No	Yes	-128
Os12g0440300	Yes	Yes	-159
Os12g0487500	No	Yes	-191
Os12g0489100	No	Yes	-88
Os12g0507500	Yes	Yes	-378
Os12g0507600	Yes	Yes	-130
Os12g0511000	No	Yes	-338
Os12g0514100	No	Yes	-345
Os12g0568700	Yes	No	-239
Os12g0578000	No	Yes	-236
Os12g0579450	Yes	No	-153
Os12g0582800	Yes	Yes	-126
Os12g0596800	No	Yes	-93
Os12g0599800	Yes	No	-70
Os12g0600100	No	Yes	-285
Os12g0613000	Yes	Yes	-182
Os12g0614600	Yes	No	-118
Os12g0616400	Yes	Yes	-21
Os12g0626200	Yes	Yes	-41
Os12g0639500	Yes	No	-261
