# Supplementary material for: Identification of Target Genes of the bZIP Transcription Factor OsTGAP1, Whose Overexpression Causes Elicitor-Induced Hyperaccumulation of Diterpenoid Phytoalexins in Rice Cells
Source: PLoS One. 2014 Aug 26;9(8):e105823. doi: 10.1371/journal.pone.0105823 (PMC4144896; doi:10.1371/journal.pone.0105823)
Supplement: Table S6 — List of genes whose expression is significantly upregulated in OsTGAP1-overexpressinng rice cells. (XLSX) [file pone.0105823.s012.xlsx]

## Sheet: Table S6
Table S6. List of genes whose expression is significantly upregulated in OsTGAP1-overexpressinng rice cells. (corresponding to Fig. S2A)
All data shown are from three biological replicates.
			Fold change
Probeset ID	Description	q-value	WT 6 h / WT 0 h	WT 24 h / WT 0 h	OX 0 h / WT 0 h	OX 6 h / WT 6 h	OX 24 h / WT 24 h
Os01g0102300|mRNA|AK067320|CDS+3'UTR	Conserved hypothetical protein.	3.30969e-06	0.876267	1.00192	2.04479	1.97196	1.80928
Os01g0108800|mRNA|AK102103|CDS+3'UTR	Plant protein of unknown function DUF936 family protein.	8.97139e-08	0.117385	0.700092	1.16939	2.34831	1.25852
Os01g0110700|mRNA|AK100688|CDS+3'UTR	Phosphoenolpyruvate carboxylase (EC 4.1.1.31).	0.00635736	1.58869	1.44855	2.02016	1.45372	1.79662
Os01g0111100|mRNA|AK065672|CDS+3'UTR	Peptidyl-prolyl cis-trans isomerase, cyclophilin type domain containing protein.	0.0119574	0.957405	0.87192	1.9457	3.1291	2.57289
Os01g0112600|COMBINER|CI415744|x	(No Hit)	0.000331662	2.10607	0.944385	0.995876	3.63033	1.44886
Os01g0114600|COMBINER_EST|AU032665|6	Receptor-like kinase ARK1AS (Fragment).	0.000452355	1.04471	0.863521	2.0074	2.07968	1.96235
Os01g0116400|mRNA|AK066041|CDS+3'UTR	Protein kinase domain containing protein.	0.000677038	1.02889	0.965846	1.78894	2.00393	1.63704
Os01g0119000|mRNA|AK071050|CDS+3'UTR	Protein of unknown function DUF563 family protein.	0.0180576	3.43479	2.64981	2.49239	1.89712	1.59035
Os01g0123500|COMBINER_EST|Os01g0123500|8	Ubiquitin ligase SINAT5 (EC 6.3.2.-) (Seven in absentia homolog 5). Splice isofo	0.00976611	2.24459	1.1227	1.16146	1.07556	2.1183
Os01g0126100|mRNA|AK106990|CDS+3'UTR	Calycin family protein.	0.0341707	2.28764	3.24989	12.0089	4.18785	2.68189
Os01g0127900|mRNA|AK070177|CDS+3'UTR	Mannose-6-phosphate isomerase, type I family protein.	1.1591e-07	0.869461	0.872412	1.10389	2.44167	1.14293
Os01g0130400|mRNA|AK063966|CDS+3'UTR	Alpha-xylosidase precursor (F24J5.20 protein) (At1g68560/F24J5_10).	9.82788e-07	0.46011	0.919249	1.41604	2.03179	1.6128
Os01g0131900|COMBINER_EST|Os01g0131900|8	Wound-induced protease inhibitor (WIP1).	5.67839e-05	4.58646	1.17213	2.46904	2.15229	3.52121
Os01g0132000|mRNA|AB059238|CDS+3'UTR	Bowman-Birk type wound induced proteinase inhibitor WIP1 precursor.	0.000277396	4.99395	1.44979	2.8881	2.34918	3.51969
Os01g0133200|mRNA|AK060424|CDS+3'UTR	Conserved hypothetical protein.	8.0555e-08	0.0651008	0.525958	0.904448	4.52316	0.926514
Os01g0133700|COMBINER_EST|Os01g0133700|8	Arabidopsis protein of unknown function DUF266 family protein.	0.0162783	1.99615	1.43914	2.09259	2.86954	2.93146
Os01g0134800|mRNA|AK063402|CDS+3'UTR	(1,4)-beta-xylan endohydrolase, isoenzyme X-II (EC 3.2.1.8) (Fragment).	0.0129074	0.446506	2.1594	2.16147	1.86214	0.612694
Os01g0135600|COMBINER|CI323829|5	(No Hit)	0.020245	1.6097	0.864222	0.956245	2.2617	2.68663
Os01g0136000|COMBINER_EST|CI053053|0	16.9 kDa class I heat shock protein.	0.00378811	1	1	1.39565	1.82712	3.6036
Os01g0136100|mRNA|X60820|CDS+3'UTR	16.9 kDa class I heat shock protein.	0.0353832	1.84031	1.41173	5.30859	4.13808	3.86313
Os01g0136200|mRNA|AK121025|CDS+3'UTR	17.7 kDa heat shock protein.	0.000225386	1.06005	3.28167	5.2822	3.99056	0.965104
Os01g0136300|mRNA|AK062428|CDS+3'UTR	Conserved hypothetical protein.	4.03137e-07	0.526036	1.15796	2.89535	2.78742	1.72235
Os01g0153800|COMBINER_EST|Os01g0153800|8	Esterase/lipase/thioesterase domain containing protein.	5.78327e-07	0.0804943	0.228699	0.949337	2.07808	1.21211
Os01g0158400|mRNA|AK063812|CDS+3'UTR	Galactose-binding like domain containing protein.	0.00180633	0.496199	0.940548	2.2039	4.06631	1.87228
Os01g0158700|COMBINER|AU075566|6	(No Hit)	0.0252127	0.73682	0.712733	2.21019	1.3615	1.76751
Os01g0159800|mRNA|AK106292|CDS+3'UTR	Basic helix-loop-helix dimerisation region bHLH domain containing protein.	0.00611382	2.1952	1.96517	2.189	1.18575	1.3029
Os01g0160100|mRNA|AK069905|CDS+3'UTR	Pyruvate decarboxylase isozyme 2 (EC 4.1.1.1) (PDC) (Fragment).	0.00119425	2.69184	2.24541	2.4366	1.39232	1.34549
Os01g0163000|mRNA|AK072107|CDS+3'UTR	Leucine-rich repeat, typical subtype containing protein.	0.0293964	1.8871	2.4462	1.54876	3.48285	3.15752
Os01g0167400|mRNA|AB051107|CDS+3'UTR	Protein synthesis inhibitor II (EC 3.2.2.22) (Ribosome-inactivating protein II)	0.0413751	2.71485	1.12284	1.28449	2.17537	1.57486
Os01g0175900|COMBINER_EST|Os01g0175900|8	Conserved hypothetical protein.	0.0296006	1.26633	1.75681	3.31781	3.17974	3.65936
Os01g0176000|mRNA|AK103303|CDS+3'UTR	UDP-glucuronosyl/UDP-glucosyltransferase family protein.	1.62219e-06	0.866039	1.83638	3.28181	2.08141	1.12386
Os01g0176300|COMBINER_EST|Os01g0176300|8	TPR-like domain containing protein.	3.36125e-05	0.329696	0.714188	0.964641	2.02017	1.26174
Os01g0176500|mRNA|AK064369|CDS+3'UTR	Conserved hypothetical protein.	1.27661e-07	0.0597652	0.725736	1.15862	5.71257	1.18651
Os01g0178300|mRNA|AK062450|UTR	Non-protein coding transcript, uncharacterized transcript.	0.0014373	1.89955	1.32301	4.67572	1.73374	2.08044
Os01g0179600|COMBINER_EST|CI041005|0	UDP-glucuronosyl/UDP-glucosyltransferase family protein.	5.56787e-05	0.342757	1.48901	2.19349	1.22593	1.14819
Os01g0182300|mRNA|AK062827|CDS+3'UTR	Conserved hypothetical protein.	3.34604e-08	0.970427	0.762504	1.43267	2.08383	1.8859
Os01g0183700|COMBINER|CI141568|6	(No Hit)	4.16189e-07	0.0749972	0.68299	1.24297	3.15441	1.28885
Os01g0184100|mRNA|AK071240|CDS+3'UTR	17.5 kDa class II heat shock protein.	5.54499e-05	0.895984	0.945006	1.90056	2.68533	1.47604
Os01g0186000|mRNA|AK109578|CDS+3'UTR	WRKY transcription factor 10.	0.000133653	14.0356	1.99253	1.96184	2.86158	3.19114
Os01g0186900|mRNA|AK105323|CDS+3'UTR	Hypothetical protein.	1.82317e-06	1.08559	1.91655	2.08968	1.9992	0.987052
Os01g0187600|mRNA|AK109624|CDS+3'UTR	Cytokinin dehydrogenase 1 precursor (EC 1.5.99.12) (Cytokinin oxidase 1) (CKO 1)	0.00607455	1.35558	3.6843	3.48773	1.92171	2.83013
Os01g0190500|mRNA|AK119868|CDS+3'UTR	IQ calmodulin-binding region domain containing protein.	0.000447798	0.502185	0.657533	1.94585	3.0265	2.08736
Os01g0191800|mRNA|AK061360|CDS+3'UTR	Serine/threonine-protein kinase 12 (EC 2.7.1.37) (Aurora-B) (Fragment).	6.77181e-08	0.131952	0.666622	1.17367	2.44056	1.19699
Os01g0201600|mRNA|AK073568|CDS+3'UTR	Conserved hypothetical protein.	3.38493e-08	0.0865232	0.583924	1.41947	3.71293	1.52892
Os01g0209500|mRNA|AK072686|CDS+3'UTR	RNA-binding region RNP-1 (RNA recognition motif) domain containing protein.	1.94155e-05	0.93082	0.966078	2.47437	2.42415	2.65077
Os01g0209800|mRNA|AK061588|CDS+3'UTR	Cationic amino acid transporter (Fragment).	1.47276e-05	1.37545	2.99472	2.02661	1.7657	1.12017
Os01g0212700|mRNA|AK108311|CDS+3'UTR	Zn-finger, RING domain containing protein.	2.66999e-06	0.967221	1.08475	2.24988	2.1213	2.20349
Os01g0214600|mRNA|AK103614|CDS+3'UTR	Lipolytic enzyme, G-D-S-L family protein.	1.63381e-07	0.746961	0.762768	6.23479	6.29973	5.7668
Os01g0217100|mRNA|AK099424|CDS+3'UTR	Conserved hypothetical protein.	2.06777e-06	0.605859	0.509546	1.22817	1.58337	2.16404
Os01g0220100|mRNA|AK103304|CDS+3'UTR	Cellulase.	2.357e-05	0.168191	1.19932	2.44069	2.3098	0.924147
Os01g0226700|mRNA|AK063653|CDS+3'UTR	Uncharacterized plant-specific domain containing protein.	1.45141e-06	0.379702	0.637288	1.3499	1.80879	2.17326
Os01g0227200|mRNA|AK103247|CDS+3'UTR	Somatic embryogenesis receptor kinase-like protein.	7.32293e-06	0.580412	0.676897	2.01535	1.9689	1.75901
Os01g0232000|COMBINER_EST|CI471600|1	Aquaglyceroporin (Tonoplast intrinsic protein (Tipa)).	3.27832e-05	1.13758	0.469403	4.29542	10.5537	8.21175
Os01g0232100|mRNA|AK069592|CDS+3'UTR	Tonoplast membrane integral protein ZmTIP4-3.	1.36679e-05	1	1.05546	3.66743	1.26464	7.03661
Os01g0233100|COMBINER_EST|Os01g0233100|8	Cyclin, C-terminal domain containing protein.	5.20562e-07	0.0749665	0.547285	1.14421	2.72779	1.4585
Os01g0233800|mRNA|AK069983|CDS+3'UTR	Protein kinase PVPK-1 (EC 2.7.1.-).	0.000401494	0.838572	0.574185	1.46247	2.29603	1.82059
Os01g0234300|COMBINER|CI333111|6	(No Hit)	0.000125496	1	1	4.39725	2.01215	0.976607
Os01g0237500|mRNA|AK110682|CDS+3'UTR	Hypothetical protein.	7.22815e-06	16.8314	38.3539	3.65452	7.99335	5.72871
Os01g0241400|mRNA|AK107708|CDS+3'UTR	Glutaredoxin domain containing protein.	0.00444678	1.12104	1.29558	2.09491	1.43224	1.62737
Os01g0243000|mRNA|AK063344|CDS+3'UTR	Esterase/lipase/thioesterase domain containing protein.	0.0363362	1.54828	2.01841	2.01395	4.2286	2.39229
Os01g0245700|COMBINER|CI098284|6	(No Hit)	0.00316599	1	1.25114	2.14432	1.21272	1.70078
Os01g0247700|COMBINER|CI553236|0	(No Hit)	0.0174207	0.962836	1.08456	1.49119	3.03013	1.87593
Os01g0248300|COMBINER_EST|Os01g0248300|8	Conserved hypothetical protein.	3.86749e-05	6.55125	1.59501	1.06138	1.51508	2.16835
Os01g0248500|mRNA|AK059893|CDS+3'UTR	Pathogen-related protein.	1.69063e-05	10.4656	6.11762	0.804107	1.15255	2.17219
Os01g0252000|COMBINER|CI270094|6	(No Hit)	1.01759e-05	1.68539	1.75196	2.97327	2.36066	1.98351
Os01g0252600|COMBINER_EST|CI025195|6	Conserved hypothetical protein.	4.26338e-07	0.176121	0.410325	1.24387	2.39282	3.70995
Os01g0260100|mRNA|AK070313|CDS+3'UTR	Kinesin heavy chain (Fragment).	3.39875e-07	1.63288	1.24315	1.1405	9.98685	7.29021
Os01g0264400|mRNA|AK107988|CDS+3'UTR	Conserved hypothetical protein.	5.95552e-06	0.404859	0.538426	1.79155	2.18669	1.36811
Os01g0268000|mRNA|AK107975|CDS+3'UTR	Hypothetical protein.	0.000279763	1.58359	0.49826	4.55904	3.60298	4.39493
Os01g0273100|mRNA|AK105320|CDS+3'UTR	Cyclin-selective ubiquitin carrier protein E2-C.	1.62764e-07	0.116941	0.649057	1.30939	3.91391	1.29104
Os01g0276300|mRNA|AK108165|CDS+3'UTR	Group 3 late embryogenesis abundant protein (Fragment).	0.00033017	1.87645	1.26309	2.98692	1.32272	3.24739
Os01g0281200|mRNA|AK107209|CDS+3'UTR	Cyclin type B-like.	1.59387e-07	0.139461	0.768856	2.75082	4.12659	2.72393
Os01g0283300|mRNA|AK068117|CDS+3'UTR	Hypothetical protein.	0.0133167	2.1898	1.15952	4.73919	2.90372	3.34791
Os01g0285200|COMBINER|CI465300|6	(No Hit)	7.95127e-07	0.444261	0.689533	1.45756	2.40551	1.38012
Os01g0289600|COMBINER_EST|CI551338|0	DNA-binding WRKY domain containing protein.	1.07917e-05	2.64008	4.01236	2.66641	2.30756	1.20224
Os01g0297700|mRNA|AK106554|CDS+3'UTR	Protein of unknown function DUF6 domain containing protein.	0.000128391	0.54976	1.21159	2.10912	1.45826	1.10492
Os01g0298400|COMBINER_EST|CI441351|2	MYB9.	0.000280749	1	0.76655	1	5.00164	2.3215
Os01g0306100|mRNA|AK111041|CDS+3'UTR	Conserved hypothetical protein.	1.97592e-06	0.066016	0.728977	1.2285	8.06576	1.41588
Os01g0306200|mRNA|AK071422|CDS+3'UTR	Conserved hypothetical protein.	3.66806e-08	0.187999	0.219158	2.5964	3.08697	4.52849
Os01g0306400|COMBINER_EST|CI438003|6	Conserved hypothetical protein.	1.34927e-08	0.257128	0.224138	1.66069	2.11462	2.28362
Os01g0309800|mRNA|AK110758|CDS+3'UTR	Heavy metal transport/detoxification protein domain containing protein.	0.0105257	2.01749	1.3415	1.82866	5.85582	3.80554
Os01g0311800|mRNA|AK110846|CDS+3'UTR	Pectin methylesterase isoform alpha (EC 3.1.1.11) (Fragment).	2.52016e-05	0.438385	0.382608	1.84079	2.20952	1.41448
Os01g0314800|mRNA|AF323612|CDS+3'UTR	Late embryogenesis abundant protein 3 family protein.	0.00149886	3.51343	1.72859	2.99484	1.3955	1.5676
Os01g0315600|mRNA|AK110785|CDS+3'UTR	Conserved hypothetical protein.	0.0177983	0.695519	0.457248	2.27824	0.864693	1.51589
Os01g0315700|mRNA|AK112057|CDS+3'UTR	Hypothetical protein.	1.17222e-07	0.176545	0.669237	4.66805	5.75861	3.2922
Os01g0316100|COMBINER_EST|Os01g0316100|8	FAD-dependent pyridine nucleotide-disulphide oxidoreductase domain containing pr	0.00207238	1.60269	1.84479	6.54689	3.2685	6.22045
Os01g0330600|COMBINER_EST|Os01g0330600|8	General substrate transporter family protein.	0.00953552	1.42188	1.07539	1.81358	1.78135	2.09192
Os01g0339400|COMBINER_EST|AU076191|6	Conserved hypothetical protein.	2.78486e-07	0.448985	0.645131	1.53519	2.8071	1.84913
Os01g0341300|mRNA|AK070629|CDS+3'UTR	Conserved hypothetical protein.	3.02368e-05	0.885144	1	10.658	2.28192	6.70074
Os01g0355400|mRNA|AK064594|CDS+3'UTR	Conserved hypothetical protein.	0.00195676	1.03017	1.67198	2.47384	1.02284	1.42596
Os01g0357400|mRNA|D10417|CDS	Glycoside hydrolase family 13 protein.	4.19437e-07	0.845524	0.836664	10.4538	8.03796	6.09252
Os01g0363300|mRNA|AK059622|CDS+3'UTR	Protein of unknown function DUF588 family protein.	0.000792056	4.15549	1.00625	1.84472	1.64538	5.47106
Os01g0363600|COMBINER_EST|CI060162|6	Hydroxyethylthiazole kinase, monofunctional family protein.	1.01759e-05	0.995326	1.04968	1.84473	2.31774	1.74705
Os01g0364900|mRNA|AK121145|UTR	Non-protein coding transcript, uncharacterized transcript.	0.00184804	1.12871	1	1.84012	3.27526	3.50915
Os01g0374600|COMBINER_EST|Os01g0374600|8	Multicopper oxidase, type 1 domain containing protein.	0.0186571	1.72538	1.43852	3.47321	3.47405	2.75229
Os01g0384800|mRNA|AK119688|CDS+3'UTR	Hypothetical protein.	0.000180116	2.00246	1.54428	2.82116	3.77637	1.68565
Os01g0505400|mRNA|AK061652|CDS+3'UTR	Pyruvate decarboxylase family protein.	4.2063e-07	1.51615	1.67635	2.10275	2.35612	1.94341
Os01g0508100|COMBINER_EST|CI557510|0	Hypothetical protein.	0.00369767	3.58199	1.89556	5.10708	1.52127	2.36297
Os01g0512900|COMBINER|CI447417|6	(No Hit)	0.00429412	2.30326	1.442	3.14354	3.96568	3.54619
Os01g0513900|mRNA|AK103077|CDS+3'UTR	Kinesin heavy chain (Fragment).	0.00605923	0.817408	0.982182	2.08933	1.42658	4.01536
Os01g0514600|mRNA|AK119316|CDS+3'UTR	Calponin-like actin-binding domain containing protein.	6.00876e-08	0.162599	0.793175	1.45283	3.62585	1.44472
Os01g0524400|mRNA|AK111464|CDS+3'UTR	Hypothetical protein.	6.30145e-05	0.768558	1.04553	2.85006	2.95919	2.51781
Os01g0527900|COMBINER|CI426681|4	(No Hit)	0.00620019	1	1	2.78007	2.13254	6.12581
Os01g0529800|mRNA|AK101002|CDS+3'UTR	Very-long-chain fatty acid condensing enzyme CUT1 (Very-long-chain fatty acid co	0.000263933	0.111485	0.257792	0.710071	2.61834	1.025
Os01g0546400|mRNA|AK058673|CDS+3'UTR	Protein of unknown function DUF6 domain containing protein.	2.04043e-05	0.22756	0.612835	0.868308	2.43024	1.97361
Os01g0550300|mRNA|AK061870|CDS+3'UTR	Conserved hypothetical protein.	6.07752e-05	1.37651	1.63201	2.17347	1.72125	1.17705
Os01g0551000|mRNA|AK071219|CDS+3'UTR	Conserved hypothetical protein.	8.38793e-06	5.39443	4.28998	2.14749	1.65333	1.71273
Os01g0561600|mRNA|AK069494|CDS+3'UTR	Cytochrome P450 family protein.	2.97709e-08	319.863	50.1362	2.69626	1.17472	1.30251
Os01g0562400|mRNA|AK072598|CDS+3'UTR	Peptidylprolyl isomerase, FKBP-type domain containing protein.	0.00119397	1.1087	0.660743	1.22874	1.5134	2.12545
Os01g0566000|mRNA|AK107516|CDS+3'UTR	Conserved hypothetical protein.	9.8685e-06	0.806983	0.654027	2.29436	2.3543	3.37052
Os01g0580800|COMBINER_EST|CI556064|6	Conserved hypothetical protein.	0.000786668	3.07105	1.88475	2.59928	2.1553	2.07511
Os01g0585400|mRNA|AK103584|UTR	Non-protein coding transcript, uncharacterized transcript.	0.00028527	2.66684	1.50402	2.15962	1.10801	1.36918
Os01g0588600|COMBINER_EST|Os01g0588600|8	Protein of unknown function DUF572 family protein.	0.00618782	0.89726	0.944016	1.54741	3.02673	1.17776
Os01g0591000|mRNA|AB037421|CDS+3'UTR	Cytosolic aldehyde dehydrogenase.	0.0246545	3.92946	2.14706	1.6032	1.40135	2.35269
Os01g0592300|COMBINER|CI270094|6	(No Hit)	0.000389786	1.83464	1.90411	3.111	2.41767	2.01791
Os01g0592400|COMBINER|CI270094|6	(No Hit)	4.42902e-05	1.71069	1.80733	2.85187	2.42387	1.98619
Os01g0592500|mRNA|AK111253|CDS+3'UTR	Protein of unknown function DUF1070 family protein.	0.00828931	40.8635	8.06922	24.4659	6.53356	10.5186
Os01g0593200|mRNA|AK103711|CDS+3'UTR	Protein of unknown function DUF581 family protein.	7.87295e-05	1.4081	0.904486	2.23606	2.26141	1.65597
Os01g0595600|mRNA|AK066814|CDS+3'UTR	Alpha/beta hydrolase fold domain containing protein.	0.00472929	5.4728	0.995308	1.87675	1.391	3.48541
Os01g0596000|COMBINER_EST|Os01g0596000|8	Cyclin-like F-box domain containing protein.	0.00214157	1.15876	0.878751	4.26933	2.79034	3.78274
Os01g0596100|mRNA|AK107398|CDS+3'UTR	Cyclin-like F-box domain containing protein.	2.23537e-06	0.64366	0.742647	3.25799	4.39268	4.55285
Os01g0596300|mRNA|AK069151|CDS+3'UTR	Cyclin-like F-box domain containing protein.	6.94526e-08	0.589876	0.833539	2.18932	2.2284	2.55661
Os01g0597600|COMBINER_EST|AU056136|7	Amino acid/polyamine transporter II family protein.	0.00117641	1.13685	1.48995	0.668158	3.40206	1.28819
Os01g0600500|COMBINER_EST|CI448144|0	HAD-superfamily subfamily IB hydrolase, hypothetical 1 protein.	0.000188622	1.70853	1.23169	2.84092	2.10515	2.07412
Os01g0601000|COMBINER_EST|Os01g0601000|8	Flagellar motor switch protein FliG-like family protein.	0.0039005	1.02181	0.884279	1.93636	1.31667	3.39267
Os01g0602200|COMBINER_EST|Os01g0602200|8	Cytochrome P450 monooxygenase CYP72A5 (Fragment).	0.000589003	5.18143	3.13408	2.61863	0.958674	0.629817
Os01g0602400|mRNA|AK107349|CDS+3'UTR	Cytochrome P450 monooxygenase CYP72A5 (Fragment).	0.000189745	6.86733	4.29858	3.0037	1.11837	0.557853
Os01g0604300|COMBINER_EST|Os01g0604300|8	Conserved hypothetical protein.	1.92969e-06	0.880544	0.730752	1.43916	2.21091	2.09365
Os01g0605100|mRNA|AK120157|CDS+3'UTR	BCS1 protein-like protein.	0.00110909	1.23296	1.81714	3.2021	2.9703	1.00829
Os01g0605500|COMBINER_EST|Os01g0605500|8	Kinesin, motor region domain containing protein.	1.54707e-07	0.0632443	0.513464	1.08123	3.70735	1.36872
Os01g0606900|mRNA|AK065697|CDS+3'UTR	Heat shock protein DnaJ, N-terminal domain containing protein.	4.36177e-06	1	1.12602	10.1735	11.7737	6.48672
Os01g0607000|mRNA|AK105136|CDS+3'UTR	Glutelin family protein.	0.0138001	1.54603	1.70434	4.16109	4.70032	3.44241
Os01g0609300|mRNA|AK058981|CDS+3'UTR	PDR-like ABC transporter (PDR3 ABC transporter).	0.00216032	1.31178	1.60405	2.20186	2.21355	1.75289
Os01g0610800|mRNA|AK062532|CDS+3'UTR	Thrombospondin, type I repeat containing protein.	3.55198e-08	0.223158	0.558755	1.38955	2.61879	1.58233
Os01g0618000|mRNA|AK064632|CDS+3'UTR	Exonuclease domain containing protein.	0.00183317	1.47989	1.28036	2.20613	1.64662	1.37873
Os01g0621900|mRNA|AK062141|CDS+3'UTR	Conserved hypothetical protein.	0.00199566	1.46991	1.11253	2.3771	2.32516	2.08557
Os01g0623600|mRNA|AK103106|CDS+3'UTR	Glycoside hydrolase, family 28 protein.	3.35804e-08	0.212881	1.64948	14.8821	13.3808	3.33233
Os01g0627500|mRNA|AB047400|CDS	Cytochrome P450 family protein.	5.76382e-05	1.90765	2.25339	2.41566	1.29775	1.12756
Os01g0628900|mRNA|AK060213|CDS+3'UTR	Cytochrome P450 family protein.	5.6484e-05	5.6852	8.35101	2.7205	1.60405	1.38673
Os01g0629600|mRNA|AK071156|CDS+3'UTR	Peptidase S10, serine carboxypeptidase family protein.	9.84121e-05	3.47114	2.76243	2.60602	1.18195	1.55742
Os01g0631800|mRNA|AK069421|CDS+3'UTR	Conserved hypothetical protein.	3.8414e-07	1.19314	3.56789	4.56173	3.84424	0.905699
Os01g0636600|COMBINER|CI404393|x	(No Hit)	0.000483709	0.943258	1.5343	1.70022	1.02537	2.97187
Os01g0637800|COMBINER_EST|CI105260|6	MYB8 protein.	0.0322375	1.61936	3.24971	4.60327	4.71654	3.97311
Os01g0638000|mRNA|AK101659|CDS+3'UTR	UDP-glucuronosyl/UDP-glucosyltransferase family protein.	2.00926e-05	1.07519	2.89092	2.6904	1.92601	1.21454
Os01g0638600|COMBINER_EST|Os01g0638600|8	UDP-glucuronosyl/UDP-glucosyltransferase family protein.	3.30167e-06	0.744567	1.09637	2.6295	2.39843	3.07885
Os01g0639600|mRNA|AK067056|CDS+3'UTR	Conserved hypothetical protein.	4.36417e-07	1.62344	5.34537	4.26625	1.70478	0.923371
Os01g0641000|mRNA|AK108130|CDS+3'UTR	Protein kinase domain containing protein.	0.000383346	1.28448	1.56019	2.50273	1.65364	1.75982
Os01g0645400|mRNA|AK105488|CDS+3'UTR	Dimethylaniline monooxygenase-like protein (Flavin-containing monooxygenase YUCC	4.6417e-08	0.195555	0.575947	1.59807	2.01953	2.16819
Os01g0647200|mRNA|AK059212|UTR	Non-protein coding transcript, unclassifiable transcript.	7.76848e-06	1.16573	0.825543	7.68018	15.6566	12.2031
Os01g0648700|mRNA|AK111374|CDS+3'UTR	Bromodomain containing protein.	6.77108e-08	0.459278	0.848421	1.96019	2.29781	2.14178
Os01g0649200|mRNA|AK105142|CDS+3'UTR	Hypothetical protein.	0.0251329	3.27472	3.61762	2.68896	1.71605	1.70742
Os01g0656200|mRNA|AK068272|CDS+3'UTR	Protein phosphatase 2C family protein.	0.000622099	1.45183	0.885731	2.1125	1.32316	1.80728
Os01g0660700|mRNA|AK064155|CDS+3'UTR	Conserved hypothetical protein.	0.000388635	1.26951	0.76411	2.62319	1.36207	2.54834
Os01g0661600|COMBINER_EST|CI063620|0	Conserved hypothetical protein.	0.0123506	1.14128	1.66478	3.18398	1.90791	1.91679
Os01g0661800|mRNA|AK103579|CDS+3'UTR	Conserved hypothetical protein.	0.0136334	2.01453	1.09271	5.59318	1.70676	3.32658
Os01g0662700|mRNA|AK068152|CDS+3'UTR	Naphthoate synthase.	5.4617e-07	0.647991	1.40308	1.69285	2.37367	2.27875
Os01g0665900|COMBINER|CI262788|6	(No Hit)	0.000577043	1.44056	2.26608	2.06294	1.63966	0.917835
Os01g0678400|mRNA|AK106072|5'UTR+CDS	Conserved hypothetical protein.	0.00307606	1.62272	1.79502	1.27672	5.07367	1.88028
Os01g0681200|mRNA|AK066286|CDS+3'UTR	Acyl-CoA synthetase (EC 6.2.1.3).	0.00143888	8.18924	2.60063	2.08544	2.99434	3.63673
Os01g0684400|COMBINER|CI521995|6	(No Hit)	0.00151728	0.776325	0.704923	1.12102	1.81692	2.33356
Os01g0685000|mRNA|AK109666|CDS+3'UTR	Conserved hypothetical protein.	0.0207874	2.02789	1.80511	2.12553	1.85521	2.19612
Os01g0685900|mRNA|AK064024|CDS+3'UTR	65kD microtubule associated protein.	2.81638e-07	0.151407	0.680977	1.17627	2.38064	1.19751
Os01g0694600|COMBINER_EST|CI546906|0	Hypothetical protein.	9.05344e-07	0.168915	0.866095	5.84669	17.2309	5.59109
Os01g0697100|mRNA|AK071819|CDS+3'UTR	UDP-glucuronosyl/UDP-glucosyltransferase family protein.	2.84369e-07	0.587265	0.90208	6.99479	10.0313	7.65456
Os01g0698800|COMBINER_EST|CI555077|3	Conserved hypothetical protein.	0.00445157	1	1	1	2.66003	1
Os01g0699100|mRNA|AK058518|5'UTR+CDS	Protein kinase domain containing protein.	5.49713e-06	1.5648	0.919768	2.10967	3.36881	1.95423
Os01g0699600|mRNA|AK105196|5'UTR+CDS	Protein kinase domain containing protein.	0.000873495	6.0434	1.25253	3.57341	6.03959	3.65264
Os01g0702700|mRNA|AK111782|CDS+3'UTR	Transcription factor MYB1.	0.00062525	0.335215	1.47872	1.86702	8.09135	1.91449
Os01g0704300|mRNA|AK068954|CDS+3'UTR	Galactose oxidase, central domain containing protein.	0.000305294	1.40886	1.80164	1.18826	2.53167	1.14009
Os01g0706900|mRNA|AK105646|CDS+3'UTR	Auxin conjugate hydrolase (ILL5).	0.000594721	1.30644	1.70988	1.39108	4.36487	2.39071
Os01g0707500|mRNA|AK100208|CDS+3'UTR	Transcription factor.	1.12728e-05	2.27691	0.858918	9.94458	5.77203	8.44437
Os01g0710100|COMBINER_EST|AU029735|7	Hypothetical protein.	1.71807e-06	57.4625	3.56331	1	1.10909	4.41903
Os01g0711500|COMBINER_EST|CI076279|6	Calcineurin B (Fragment).	9.77415e-07	7.79187	1.60445	5.95743	2.28102	4.42964
Os01g0715600|COMBINER_EST|AU092634|7	Auxin Efflux Carrier family protein.	2.0931e-06	1.0192	0.50937	1.46535	1.53716	2.54834
Os01g0716500|mRNA|AK101454|CDS+3'UTR	SAM (and some other nucleotide) binding motif domain containing protein.	0.00190543	1.97921	1.36009	2.51737	2.49225	2.02267
Os01g0717000|mRNA|AK062152|CDS+3'UTR	GmCK1p (EC 2.7.1.32).	0.00612272	4.14175	2.42099	3.31135	2.99447	2.32985
Os01g0718000|mRNA|AK111476|CDS+3'UTR	Zn-finger, A20-like domain containing protein.	0.0158913	0.952438	1.51123	2.63556	1.26998	1.16175
Os01g0718500|mRNA|AK111346|CDS+3'UTR	Hypothetical protein.	0.00245316	20.2169	2.96179	6.33085	6.76683	8.63113
Os01g0720500|mRNA|AK058289|CDS+3'UTR	Chlorophyll a-b binding protein 2, chloroplast precursor (LHCII type I CAB-2) (L	6.81617e-06	0.462034	1.00072	24.408	29.7496	27.2509
Os01g0720700|COMBINER_EST|CI462042|0	Serine acetyltransferase.	5.30521e-05	1.26964	1.22583	4.41028	2.66846	2.67428
Os01g0723500|COMBINER|CI147025|6	(No Hit)	7.62784e-07	0.574269	0.931467	4.15535	4.26085	2.26501
Os01g0723600|mRNA|AK109735|CDS+3'UTR	Phosphoribosyl pyrophosphate synthase isozyme 3 precursor (EC 2.7.6.1).	1.56507e-05	7.22952	1.7147	1.47842	3.23696	1.9612
Os01g0726100|mRNA|AK064172|CDS+3'UTR	Pollen Ole e 1 allergen and extensin domain containing protein.	2.29593e-08	0.181257	0.742718	2.14588	2.94327	3.085
Os01g0727100|mRNA|AK068181|CDS+3'UTR	Glycosyl transferase, family 8 protein.	7.71908e-07	0.514581	0.59443	1.74233	2.33498	1.84378
Os01g0727500|mRNA|AK107206|CDS+3'UTR	Protein of unknown function DUF584 family protein.	1.73612e-06	3.41342	1.25252	0.869467	2.48847	1.08067
Os01g0727600|COMBINER|CI550945|x	(No Hit)	0.000365015	2.57508	2.43491	0.79238	2.01351	0.569851
Os01g0727700|COMBINER|CI209896|6	(No Hit)	7.29625e-06	9.14346	3.93305	1.16924	2.1838	0.902475
Os01g0727900|mRNA|AK102017|CDS+3'UTR	Conserved hypothetical protein.	0.000104285	0.520033	1.05816	2.3013	2.85002	2.62324
Os01g0728700|mRNA|AK108000|CDS+3'UTR	Conserved hypothetical protein.	2.00516e-05	3.1589	1.13887	1.66627	0.723002	4.50404
Os01g0730100|mRNA|AK064757|CDS+3'UTR	Cyclin-like F-box domain containing protein.	0.0388927	1	0.947904	1.94973	2.41424	2.20933
Os01g0730200|mRNA|AK070812|CDS+3'UTR	Cyclin-like F-box domain containing protein.	0.000330234	3.13621	2.64376	2.2775	1.53824	1.30833
Os01g0730400|mRNA|AK102464|CDS+3'UTR	Hypothetical protein.	1.56106e-06	1.3597	0.932805	2.95126	4.46147	3.81989
Os01g0730600|COMBINER|CI208697|6	(No Hit)	7.22359e-08	0.174575	0.597452	1.03723	2.75633	1.23483
Os01g0731100|mRNA|AK061471|CDS+3'UTR	Conserved hypothetical protein.	1.15783e-06	4.16897	1.03568	12.5248	4.72718	46.1801
Os01g0736500|mRNA|AK111351|CDS+3'UTR	Harpin-induced 1 domain containing protein.	0.000392415	28.7765	3.1665	6.35636	3.86233	4.93148
Os01g0737100|mRNA|AK108262|CDS+3'UTR	Conserved hypothetical protein.	1.36256e-05	1	2.62908	12.7077	15.1317	10.7363
Os01g0738100|COMBINER_EST|Os01g0738100|8	Peptidase C48, SUMO/Sentrin/Ubl1 family protein.	1.3169e-07	0.731776	0.889283	2.00911	2.03955	1.85086
Os01g0739200|mRNA|AK073172|CDS+3'UTR	Dual specificity protein phosphatase family protein.	0.000170202	1.31479	0.899484	2.08811	1.8697	1.40701
Os01g0742100|mRNA|AK110930|CDS+3'UTR	Hypothetical protein.	0.00278191	0.723042	0.910534	3.34789	1.97136	2.50601
Os01g0742400|mRNA|AK109885|5'UTR+CDS	Protein kinase domain containing protein.	0.000957777	1.87688	1.55493	1.01046	2.43821	0.612278
Os01g0743200|mRNA|AK109798|CDS+3'UTR	Pectinesterase family protein.	5.67839e-05	0.417096	0.519311	0.855271	2.55232	1.6595
Os01g0749000|mRNA|AK107290|CDS+3'UTR	Protein of unknown function DUF1264 family protein.	0.000112117	0.284656	0.474079	1.48755	0.383256	2.45309
Os01g0750600|mRNA|AK064397|CDS+3'UTR	Protein kinase domain containing protein.	0.0161157	2.03891	2.29088	2.35068	2.16034	1.47441
Os01g0750900|mRNA|AK111087|CDS+3'UTR	Conserved hypothetical protein.	3.23963e-07	0.916585	0.853586	1.63097	1.90843	2.09004
Os01g0755500|mRNA|AB071807|CDS+3'UTR	Transcription factor PCF7 (Fragment).	0.00111536	0.93417	0.346585	0.911629	2.02524	2.53536
Os01g0756900|mRNA|AK058427|CDS+3'UTR	Conserved hypothetical protein.	2.08221e-07	0.0710594	0.753658	1.23714	4.77205	1.1566
Os01g0757600|COMBINER_EST|Os01g0757600|8	Myosin heavy chain-like protein (Fragment).	4.68174e-08	0.221313	0.658552	1.13181	2.26849	1.36285
Os01g0758200|mRNA|AK071083|CDS+3'UTR	Dof2 (Fragment).	4.39796e-05	0.973006	1.11624	2.21099	1.82064	1.45293
Os01g0764800|mRNA|AK102809|CDS+3'UTR	GH3 auxin-responsive promoter family protein.	0.000408302	1.74614	1.10065	2.41494	1.27102	2.01698
Os01g0765500|mRNA|AK063269|CDS+3'UTR	Hypothetical protein.	2.92457e-07	0.215076	0.615419	1.39045	2.66532	1.33536
Os01g0765600|mRNA|AK108944|CDS+3'UTR	Calcium-binding EF-hand domain containing protein.	1.74257e-07	1.13862	0.72642	3.09844	3.00434	2.33341
Os01g0766000|COMBINER_EST|Os01g0766000|8	Multi antimicrobial extrusion protein MatE family protein.	0.016927	3.50375	1.34835	1.76703	1.8529	2.55372
Os01g0766300|COMBINER_EST|Os01g0766300|8	Conserved hypothetical protein.	7.34677e-05	2.81892	4.97953	2.58148	1.42773	1.1061
Os01g0766400|mRNA|AK073493|CDS+3'UTR	Conserved hypothetical protein.	2.9176e-06	0.467614	0.870647	1.46062	2.45159	1.55769
Os01g0767100|mRNA|AK109493|CDS+3'UTR	Lysosomal Pro-X carboxypeptidase.	2.52446e-07	0.69334	0.983774	2.12849	2.2864	2.38143
Os01g0767600|mRNA|AK070672|CDS+3'UTR	Conserved hypothetical protein.	0.000201293	3.56129	1.59971	3.23968	2.02327	2.33341
Os01g0769100|COMBINER_EST|CI275950|6	Lipoic acid synthetase, mitochondrial precursor (Lip-syn) (Lipoate synthase) (mL	8.54662e-06	1.26092	1.2425	1.92127	2.08684	1.80333
Os01g0771800|COMBINER_EST|Os01g0771800|8	Hypothetical protein.	0.00163493	0.920769	1.06753	1.04666	1.3447	2.42728
Os01g0772500|mRNA|AK109736|CDS+3'UTR	Glycosyl transferase, family 14 protein.	0.00365601	1.33218	1.41058	2.25511	4.33022	2.9801
Os01g0780600|mRNA|AK120823|CDS+3'UTR	Photoreceptor-interacting protein-like (Non-phototropic hypocotyl-like protein).	0.000931314	1	1	5.14507	2.70799	6.4901
Os01g0782200|mRNA|AK107062|CDS+3'UTR	Diacylglycerol kinase, catalytic region domain containing protein.	0.000493089	0.846014	1.13167	1.81034	3.64404	1.91277
Os01g0784900|COMBINER_EST|Os01g0784900|8	Basic helix-loop-helix dimerisation region bHLH domain containing protein.	6.15719e-06	0.478307	0.652583	2.02819	4.49266	1.97019
Os01g0785400|mRNA|AK063368|CDS+3'UTR	GH3 auxin-responsive promoter family protein.	0.000626184	0.188114	0.350934	2.38125	1.72903	2.06388
Os01g0785600|mRNA|AK111308|CDS+3'UTR	Conserved hypothetical protein.	0.0195958	1.63523	1.0565	2.81778	3.64756	3.9469
Os01g0787400|mRNA|AK061223|CDS+3'UTR	Hypothetical protein.	0.00994181	1.46223	1.71396	2.17002	1.96337	1.30132
Os01g0788200|mRNA|AK073030|CDS+3'UTR	Nuclear transport factor 2 domain containing protein.	0.000277968	4.70384	0.940557	2.74164	0.818355	1.62147
Os01g0788800|mRNA|AF317882|CDS+3'UTR	Homeobox domain containing protein.	6.78198e-07	0.850786	0.80554	1.81755	2.71912	2.93524
Os01g0793900|mRNA|AK062811|CDS+3'UTR	Conserved hypothetical protein.	0.0152338	1.7697	1.38935	1.86241	2.34622	1.13685
Os01g0794100|mRNA|AK062404|CDS+3'UTR	Conserved hypothetical protein.	9.0401e-05	1.43838	1.06579	2.4927	2.25627	1.67159
Os01g0795600|mRNA|AK111059|CDS+3'UTR	Conserved hypothetical protein.	3.22234e-05	3.22009	1.56488	0.613761	2.63445	0.731152
Os01g0796000|COMBINER|CI508923|x	(No Hit)	3.72324e-06	10.4972	14.4551	2.61803	1.38067	0.677111
Os01g0801500|mRNA|AK060529|CDS+3'UTR	Beta-1,3-glucanase precursor.	0.00135441	2.19504	1.2149	3.87042	1.68078	2.72879
Os01g0802700|mRNA|AK059229|CDS+3'UTR	Auxin Efflux Carrier family protein.	0.0100262	8.54749	1.66031	6.26898	6.66041	15.6386
Os01g0803200|mRNA|AF435976|CDS+3'UTR	Cysteine proteinase inhibitor-I (Oryzacystatin-I).	6.81231e-05	2.48864	3.79271	2.52965	2.12246	1.62788
Os01g0805600|mRNA|AK111939|CDS+3'UTR	Cyclin IaZm (Fragment).	1.3767e-07	0.0612125	0.594105	1.1537	4.34242	1.2504
Os01g0812000|COMBINER_EST|X98355|3'UTR	MYB8.	1.318e-06	1.63861	1.05402	3.08692	2.18593	2.9505
Os01g0812100|mRNA|AK107118|CDS+3'UTR	Harpin-induced 1 domain containing protein.	0.00386319	0.713674	1.03836	2.23592	1.6563	0.92387
Os01g0817600|COMBINER_EST|CI415455|6	Protein of unknown function DUF567 family protein.	0.00167661	1.16868	1.41067	2.94739	5.62822	2.28536
Os01g0822900|mRNA|AK104079|CDS+3'UTR	Lipid transfer protein.	4.79993e-05	0.387264	0.562011	1.73551	2.1262	1.52966
Os01g0824900|mRNA|AK061414|CDS+3'UTR	Hypothetical protein.	0.01899	1.13935	1.88346	5.69178	1.55161	2.09597
Os01g0826000|mRNA|AJ308374|CDS+3'UTR	Heavy metal transport/detoxification protein domain containing protein.	0.012621	0.423009	1.23758	2.07491	2.60561	1.18618
Os01g0826400|mRNA|AK107199|CDS+3'UTR	WRKY transcription factor 24.	3.01692e-05	1.36092	1.37687	1.26466	2.77262	1.23125
Os01g0829900|mRNA|AK070618|CDS+3'UTR	Oligopeptide transporter OPT superfamily protein.	0.000161516	3.71384	1.17576	1.14464	4.53348	6.97827
Os01g0830500|mRNA|AK061475|CDS+3'UTR	Conserved hypothetical protein.	0.000357505	0.779891	1.41315	2.29686	2.75032	1.9395
Os01g0832600|mRNA|AK106774|CDS+3'UTR	Isopenicillin N synthase family protein.	0.000415906	1	0.952212	1	5.02123	3.47714
Os01g0832900|mRNA|AK068489|CDS+3'UTR	Ser-Thr protein kinase-like protein.	5.15298e-09	0.578061	0.903394	1.42163	2.8427	1.53484
Os01g0836600|mRNA|AK067556|CDS+3'UTR	ABC transporter related domain containing protein.	4.97854e-08	0.44954	1.62659	1.47821	16.6677	5.1033
Os01g0838600|mRNA|AY266289|CDS+3'UTR	Zn-finger, C2H2 type domain containing protein.	9.08926e-07	4.68289	4.42703	3.06888	1.38954	1.4019
Os01g0839100|mRNA|AK108227|CDS+3'UTR	Zn-finger, C2H2 type domain containing protein.	0.00102473	4.82584	5.29867	4.46092	3.05544	1.32455
Os01g0844300|mRNA|AK105246|CDS+3'UTR	Peptidylprolyl isomerase.	8.07563e-06	2.77849	1.61919	2.29509	1.08738	2.0143
Os01g0844500|COMBINER_EST|CI189557|6	Peptidase A1, pepsin family protein.	9.3932e-07	0.733013	0.931851	2.31368	1.42292	1.55486
Os01g0844900|mRNA|AK066659|CDS+3'UTR	Myb, DNA-binding domain containing protein.	3.09292e-08	0.670158	0.928035	1.94699	2.71675	1.977
Os01g0848200|mRNA|AK101230|CDS+3'UTR	Delta 1-pyrroline-5-carboxylate synthetase (P5CS) [Includes: Glutamate 5-kinase	2.63209e-06	0.187861	0.417428	1.20413	2.33584	1.45294
Os01g0849100|COMBINER_EST|Os01g0849100|8	Protein of unknown function DUF315 domain containing protein.	9.11512e-07	0.134988	0.637084	0.78843	2.25921	0.772754
Os01g0849500|mRNA|AK111020|CDS+3'UTR	Conserved hypothetical protein.	0.000384208	0.56917	0.498989	3.6516	3.72557	2.6786
Os01g0849600|mRNA|AK108159|CDS+3'UTR	Universal stress protein (Usp) family protein.	3.88628e-07	0.504919	0.564688	3.12629	1.59214	4.26812
Os01g0851100|mRNA|AK100337|CDS+3'UTR	Axi 1 (Auxin-independent growth promoter)-like protein.	0.00801093	5.52284	2.70673	3.55838	2.17698	2.21086
Os01g0854000|mRNA|AK070440|CDS+3'UTR	Conserved hypothetical protein.	0.0261058	1.52722	1.2369	4.92874	1.61909	5.24343
Os01g0861900|mRNA|AK105529|CDS+3'UTR	Conserved hypothetical protein.	7.3979e-09	0.945668	0.939075	1.91905	2.1565	2.09359
Os01g0862500|mRNA|AK120019|CDS+3'UTR	IQ calmodulin-binding region domain containing protein.	1.07054e-05	1.49941	0.975617	4.94116	3.91641	5.36408
Os01g0863500|mRNA|AK111023|CDS+3'UTR	Conserved hypothetical protein.	1.6447e-07	0.0236977	0.253713	0.692113	3.41849	1.2059
Os01g0863800|COMBINER_EST|Os01g0863800|8	Uncharacterized plant-specific domain containing protein.	1.46798e-05	0.429932	0.623901	2.59812	5.66977	5.14917
Os01g0864500|mRNA|AK068115|CDS+3'UTR	Harpin-induced 1 domain containing protein.	0.000274261	2.23671	2.78572	3.03208	2.56594	1.06261
Os01g0865100|mRNA|AK065779|CDS+3'UTR	Uricase (Fragment).	1.08295e-05	6.43942	1.71	6.31801	2.45119	4.71635
Os01g0866400|mRNA|AF378183|CDS	Fructose-1,6-bisphosphatase (EC 3.1.3.11) (Fragment).	2.58119e-06	0.816818	1.65913	5.23892	2.95636	1.99636
Os01g0867300|mRNA|AK067919|CDS+3'UTR	OSE2-like protein (Fragment).	0.00011721	2.69996	1.67564	2.08584	1.75258	1.94095
Os01g0868000|COMBINER_EST|CI210992|6	Pathogenesis-related transcriptional factor and ERF domain containing protein.	4.66145e-06	1.06392	1.22026	2.47451	2.65816	2.35963
Os01g0868300|mRNA|AB004461|CDS+3'UTR	DNA polymerase alpha catalytic subunit (EC 2.7.7.7).	9.62908e-08	0.265715	0.96236	1.23307	2.18801	1.30117
Os01g0868900|mRNA|AK099470|CDS+3'UTR	Proteinase inhibitor I9, subtilisin propeptide domain containing protein.	0.00354174	1	0.96209	1.14055	2.69691	1.16871
Os01g0869200|mRNA|AK073453|CDS+3'UTR	Mg2+ transporter protein, CorA-like family protein.	0.0410903	1.49324	1.45905	2.30497	1.49518	1.72502
Os01g0870500|mRNA|AK065439|CDS+3'UTR	Protein kinase domain containing protein.	0.000158864	1	1	1.31528	1.16298	3.36296
Os01g0871500|mRNA|AK068840|CDS+3'UTR	TGF-beta receptor, type I/II extracellular region family protein.	7.1869e-06	1.46465	1.02822	2.42627	2.05336	1.98775
Os01g0871600|mRNA|AK103248|CDS+3'UTR	TGF-beta receptor, type I/II extracellular region family protein.	0.000119913	0.563715	0.978873	2.10782	3.19233	1.77598
Os01g0871800|mRNA|AK064787|CDS+3'UTR	Conserved hypothetical protein.	1.25879e-05	0.801036	0.429399	3.82856	5.04691	3.22386
Os01g0872100|mRNA|AK099405|CDS+3'UTR	TGF-beta receptor, type I/II extracellular region family protein.	0.00115677	1.77302	0.795848	3.83426	3.60373	3.19875
Os01g0872600|mRNA|AK060248|CDS+3'UTR	Hypothetical protein.	0.000169158	1.11502	0.93699	2.55604	1.65702	2.16606
Os01g0874800|mRNA|AK119315|CDS+3'UTR	5'-3' exonuclease domain containing protein.	0.0216485	1.04537	1.11937	1.18225	2.06941	1.938
Os01g0875000|mRNA|AK058560|CDS+3'UTR	Conserved hypothetical protein.	1.11716e-08	0.485997	0.536733	2.94511	2.81714	4.14422
Os01g0877900|mRNA|AK111134|CDS+3'UTR	Hypothetical protein.	2.19216e-07	1.84085	1.14392	3.29599	3.80862	3.2654
Os01g0878000|mRNA|AK060162|CDS+3'UTR	Conserved hypothetical protein.	1.96707e-05	0.241581	0.508148	1.02146	2.09047	0.998883
Os01g0878700|mRNA|AK065286|CDS+3'UTR	Amino acid/polyamine transporter II family protein.	6.21611e-07	2.36166	0.952909	1.97525	1.18955	2.21869
Os01g0880800|mRNA|AK059526|CDS+3'UTR	Acyl-[acyl-carrier-protein] desaturase, chloroplast precursor (EC 1.14.19.2) (St	1.05807e-06	1.11015	0.995379	1.99245	3.0568	2.46446
Os01g0881900|mRNA|AK102849|CDS+3'UTR	Leucine-rich repeat, cysteine-containing subtype containing protein.	0.0279375	1.18616	1.08193	2.09759	1.60719	1.80587
Os01g0886700|COMBINER|CI446821|6	(No Hit)	0.00605736	1.55545	1.08622	1.17443	1.91816	2.17463
Os01g0886900|COMBINER_EST|CI328598|6	Protein of unknown function DUF647 family protein.	1.76222e-06	0.983801	0.871942	1.19157	2.27288	1.80773
Os01g0889400|mRNA|AK071407|CDS+3'UTR	LOB domain protein 6 (ASYMMETRIC LEAVES2).	0.00822684	1.12182	0.807802	2.6422	2.91196	3.31238
Os01g0892600|mRNA|AK104609|CDS+3'UTR	Pectinacetylesterase family protein.	0.0227729	1.04015	0.906379	1.50923	1.85391	2.72533
Os01g0893300|mRNA|AK063187|UTR	Non-protein coding transcript, unclassifiable transcript.	5.6414e-06	0.731103	0.667656	1.67121	2.24466	1.74159
Os01g0896400|mRNA|AK107067|CDS+3'UTR	Conserved hypothetical protein.	5.64598e-08	0.0707979	0.638756	1.11025	4.39959	1.23561
Os01g0901500|COMBINER_EST|CI445551|1	4-coumarate-CoA ligase-like protein.	5.68743e-08	0.727425	0.776261	2.79268	2.23416	2.84305
Os01g0901600|COMBINER|CI435163|0	(No Hit)	1.61552e-05	0.968786	0.904567	4.61202	1.83698	4.66711
Os01g0905800|mRNA|AK073770|CDS+3'UTR	Aldolase C-1.	1.66622e-05	1.89554	1.05798	1.59103	2.01116	1.61479
Os01g0908200|mRNA|AK067269|CDS+3'UTR	BTB/POZ domain containing protein.	5.49713e-06	1.49824	0.991355	3.20986	2.53664	2.7809
Os01g0913300|mRNA|AK100698|CDS+3'UTR	TGF-beta receptor, type I/II extracellular region family protein.	3.32768e-05	0.952367	0.880552	9.70488	3.82373	4.40087
Os01g0915000|mRNA|AK107951|CDS+3'UTR	Uncharacterized plant-specific protein DUF506 domain containing protein.	3.37542e-05	2.43937	0.778464	1.30163	2.41138	2.50912
Os01g0915200|mRNA|AK121863|CDS+3'UTR	Cystatin.	1.16678e-06	3.21271	1.05597	44.9778	27.6642	29.0591
Os01g0917200|COMBINER_EST|CI331053|5	Peptidase, trypsin-like serine and cysteine proteases domain containing protein.	3.69982e-07	0.665423	0.784655	1.85457	2.17083	2.00397
Os01g0917500|mRNA|AB103395|CDS+3'UTR	Protein kinase domain containing protein.	2.39947e-06	0.768814	0.770159	2.20532	1.83396	2.02253
Os01g0920500|mRNA|AK107508|CDS+3'UTR	Hypothetical protein.	1.09113e-05	24.5285	8.90163	1.03221	2.83202	0.889791
Os01g0924200|mRNA|AK059879|CDS+3'UTR	Conserved hypothetical protein.	1.23392e-06	1	0.892799	6.75001	1.77452	8.8012
Os01g0927300|mRNA|AK073201|CDS+3'UTR	Heavy metal transport/detoxification protein domain containing protein.	0.00218201	1.97895	1.50981	2.08995	1.69429	1.99384
Os01g0928600|COMBINER_EST|CI421808|0	Serine palmitoyltransferase.	1.88768e-05	8.71391	1.30158	0.85303	3.00553	6.37984
Os01g0928700|COMBINER_EST|CI246005|6	Aminotransferase, class I and II domain containing protein.	0.0103858	42.0796	2.79636	3.30461	4.23133	8.68545
Os01g0929200|COMBINER_EST|CI085053|6	Protein kinase domain containing protein.	0.00068044	1.38747	0.988821	1.69898	1.35593	2.10393
Os01g0930400|COMBINER_EST|Os01g0930400|8	K+ potassium transporter family protein.	2.56238e-05	7.12214	12.1197	11.8049	5.44254	2.90086
Os01g0931200|mRNA|AK063586|CDS+3'UTR	ARM repeat fold domain containing protein.	1.86555e-07	0.0553125	0.67484	1.06578	5.10712	1.12267
Os01g0934100|mRNA|AK100995|CDS+3'UTR	C2 domain containing protein.	0.000120639	1.45538	2.29091	2.25996	2.56019	1.35206
Os01g0934900|COMBINER_EST|AU082940|6	Esterase/lipase/thioesterase domain containing protein.	5.09659e-07	0.753569	0.927922	2.51364	2.04191	2.70051
Os01g0935400|COMBINER_EST|CI419075|2	2OG-Fe(II) oxygenase domain containing protein.	5.61497e-05	0.683267	1.6897	2.9742	3.49972	1.86913
Os01g0938400|mRNA|AK062398|CDS+3'UTR	Hypothetical protein.	3.95009e-07	0.169226	0.721458	1.38496	2.18518	1.52087
Os01g0940700|mRNA|AB027428|CDS+3'UTR	Beta-1,3-glucanase (Fragment).	0.0219314	1.75964	0.674624	1.18152	2.39685	1.75286
Os01g0941800|mRNA|AK102443|CDS+3'UTR	Phosphoesterase At2g46880 family protein.	1.14857e-05	0.574804	0.796618	12.6251	5.15031	21.2818
Os01g0942200|mRNA|AK063265|CDS+3'UTR	Cyclin-like F-box domain containing protein.	2.05867e-07	0.176149	0.662523	1.32417	5.14839	1.57086
Os01g0944500|COMBINER_EST|Os01g0944500|8	Glycoside hydrolase, family 17 protein.	0.00620549	2.15877	1	1	2.4117	1.1549
Os01g0944700|mRNA|AF443600|CDS+3'UTR	Glucan endo-1,3-beta-glucosidase GII precursor (EC 3.2.1.39) ((1->3)- beta-gluca	5.67256e-05	0.465899	0.598623	14.6061	22.9926	20.4309
Os01g0945100|COMBINER_EST|CI390256|1	Amino acid/polyamine transporter I family protein.	0.00153757	2.62004	1.75533	1.79319	1.91638	2.34038
Os01g0946100|mRNA|AK072248|CDS+3'UTR	WD40-like domain containing protein.	6.83973e-08	0.0803182	0.657175	1.17055	4.05042	1.30285
Os01g0948600|mRNA|AK103603|CDS+3'UTR	Conserved hypothetical protein.	0.00223465	4.83555	1.66431	2.43969	1.57696	1.5755
Os01g0950000|mRNA|AK064627|CDS+3'UTR	Glutathione S-transferase, C-terminal domain containing protein.	0.000113043	1.62303	2.69817	2.11001	1.59368	0.940959
Os01g0950900|mRNA|AK101121|CDS+3'UTR	Protein of unknown function DUF221 domain containing protein.	4.63861e-05	1.05874	1.03425	1.55445	1.30701	2.08832
Os01g0951500|COMBINER|CI410336|6	(No Hit)	3.24502e-08	0.624574	1.96027	1.53849	2.31048	1.18356
Os01g0952600|mRNA|AK070047|CDS+3'UTR	LacZ 5'-region (Fragment).	0.000159212	1.84239	1.32252	1.88463	1.15019	2.04194
Os01g0952900|mRNA|AK069958|CDS+3'UTR	Conserved hypothetical protein.	6.5204e-06	1.98455	1.34576	1.2893	3.70304	1.03756
Os01g0954900|mRNA|AK110957|CDS+3'UTR	Peptidase A1, pepsin family protein.	5.81075e-08	0.256534	0.536425	10.83	12.8634	13.8164
Os01g0955100|mRNA|AK062671|CDS+3'UTR	Regulator of gene silencing.	0.00116706	1.18874	2.12289	1.62493	3.37491	0.761909
Os01g0956200|mRNA|AK068399|CDS+3'UTR	Protein of unknown function DUF563 family protein.	2.50698e-05	5.84422	4.35237	4.13303	1.65552	1.59858
Os01g0957000|mRNA|AK061785|CDS+3'UTR	ATP-NAD/AcoX kinase family protein.	1.27797e-06	2.08795	1.13157	1.14207	2.54552	1.00004
Os01g0958200|mRNA|AK107370|CDS+3'UTR	Curculin-like (mannose-binding) lectin domain containing protein.	9.54021e-05	1.17672	1.60873	4.44237	3.42283	2.10804
Os01g0959100|mRNA|AK063053|CDS+3'UTR	Abscisic stress ripening protein 1.	2.68949e-05	2.58589	4.71279	2.17558	1.20208	0.642493
Os01g0959200|COMBINER_EST|CI435651|0	Abscisic stress ripening protein 1.	3.75799e-05	2.74052	4.81194	2.11707	0.753172	0.543994
Os01g0962700|mRNA|AK109340|CDS+3'UTR	Peroxidase 12 precursor (EC 1.11.1.7) (Atperox P12) (PRXR6) (ATP4a).	0.0443464	0.959772	0.909589	0.98739	1.63023	2.07611
Os01g0968200|COMBINER_EST|CI042521|6	Root cap family protein.	0.00444921	1.23971	1.30512	3.11243	3.09992	0.844735
Os01g0968400|COMBINER_EST|CI044988|0	Root cap family protein.	1.22789e-05	0.341359	1.78439	1.50681	2.22368	0.350326
Os01g0969300|COMBINER|CI274066|6	(No Hit)	0.00739181	0.988004	1.14804	1.59837	2.68682	1.82885
Os01g0972900|mRNA|AK109536|CDS+3'UTR	B-type cell cycle switch protein ccs52B.	4.55758e-08	0.123464	0.587439	1.11856	2.08288	1.2667
Os02g0102000|COMBINER_EST|CI096932|6	Glutaredoxin domain containing protein.	5.50706e-06	0.440126	0.798958	1.2663	2.30686	1.66496
Os02g0108700|COMBINER_EST|Os02g0108700|8	Hypothetical protein.	0.0134533	1.44935	1.15768	1.66024	2.19708	2.87054
Os02g0113900|COMBINER|CI180209|6	(No Hit)	0.00768821	1.3978	1.98823	3.17246	1.31689	1.67405
Os02g0115700|mRNA|AK061923|CDS+3'UTR	Catalase isozyme A (EC 1.11.1.6) (CAT-A).	1.3169e-07	0.935316	1	27.8897	10.6176	5.85789
Os02g0119200|mRNA|AK070181|CDS+3'UTR	Adenosine monophosphate binding protein 1 AMPBP1.	1.62983e-06	3.8241	1.4594	2.80247	1.67644	2.21866
Os02g0121300|mRNA|AF263543|CDS+3'UTR	Peptidyl-prolyl cis-trans isomerase (EC 5.2.1.8) (PPIase) (Rotamase) (Cyclophili	1.63879e-06	0.619106	1.11936	2.17281	2.23303	1.55997
Os02g0122600|COMBINER_EST|AU184851|6	Calcium-binding EF-hand domain containing protein.	4.97769e-08	4.54522	1.33828	2.31917	1.30433	1.32051
Os02g0123700|mRNA|AK106726|CDS+3'UTR	Endoglucanase 1 precursor (EC 3.2.1.4) (Endo-1,4-beta-glucanase) (Abscission cel	0.000125352	0.377613	1.93096	1.53224	2.78016	0.918817
Os02g0123800|COMBINER|CI424385|3	(No Hit)	2.05425e-07	96.2677	62.2141	3.69673	1.99945	1.85901
Os02g0126300|mRNA|AK070676|CDS+3'UTR	MAP65/ASE1 family protein.	0.00146911	1.12224	0.792865	1.47685	3.76117	2.77914
Os02g0131000|mRNA|AK062905|CDS+3'UTR	Conserved hypothetical protein.	0.0137961	0.862123	1.06943	2.37464	1.4983	2.91077
Os02g0131100|mRNA|AK060381|CDS+3'UTR	Hypothetical protein.	0.00577483	3.941	3.03101	3.56381	1.48589	2.33987
Os02g0131400|COMBINER_EST|CI189899|6	Beta-D-glucan exohydrolase, isoenzyme ExoII (EC 3.2.1.58).	0.00160396	0.420294	0.6097	0.6543	2.01471	1.02587
Os02g0134200|mRNA|AK108331|CDS+3'UTR	Conserved hypothetical protein.	2.63324e-07	0.714454	1.24769	3.84049	5.83398	1.65667
Os02g0136000|COMBINER_EST|CI549716|3	Plant regulator RWP-RK domain containing protein.	1.10454e-05	1.59208	0.665726	3.38297	3.64389	3.25246
Os02g0140800|COMBINER_EST|CI226187|6	Conserved hypothetical protein.	0.0089288	3.07923	1.36029	3.20126	1.17427	2.90361
Os02g0141400|mRNA|AK106374|CDS+3'UTR	Conserved hypothetical protein.	1.34103e-06	0.608652	0.578122	2.33616	1.71509	1.92779
Os02g0142400|mRNA|AK106722|CDS+3'UTR	Conserved hypothetical protein.	1.09341e-05	0.936546	0.672671	2.1182	1.74782	2.37492
Os02g0153500|COMBINER|CI397257|1	(No Hit)	0.0367486	1.52884	2.70682	1.03156	2.03856	1.16562
Os02g0154200|mRNA|AK111871|CDS+3'UTR	Protein kinase domain containing protein.	0.00240769	0.922058	1.90453	1.46044	2.12472	1.1427
Os02g0157600|COMBINER_EST|CI549598|0	Rhodanese-like domain containing protein.	1.4557e-09	0.289258	0.508628	3.54786	6.6111	5.73944
Os02g0158100|mRNA|AK058991|CDS+3'UTR	EH-domain containing protein 4 (FKSG7 protein) (Hepatocellular carcinoma-associa	1.12843e-07	0.198299	0.747769	1.14119	2.15127	1.06847
Os02g0158900|mRNA|AK108324|CDS+3'UTR	SNF4.	0.0030811	4.54116	2.44282	3.73892	0.874607	2.33
Os02g0159900|COMBINER_EST|CI416171|1	SKD1 protein (Vacuolar sorting protein 4b).	0.00148525	0.90699	2.62299	2.17282	1.36438	0.543351
Os02g0160400|mRNA|AK070615|CDS+3'UTR	H(+)/hexose cotransporter (MONOSACCHARIDE transporter STP4).	0.000336361	3.36928	1.06439	1.1434	2.58863	1.90101
Os02g0168200|mRNA|AK108211|CDS+3'UTR	Transfactor-like protein.	0.00208444	77.3704	7.59158	3.43976	3.70846	5.94345
Os02g0172800|mRNA|AK103838|CDS+3'UTR	Zinc-binding protein.	2.21913e-07	0.692648	0.872514	2.09751	1.86199	2.29401
Os02g0176300|mRNA|AK066588|CDS+3'UTR	Hypothetical protein.	0.000595107	1.3992	1.14854	3.03305	2.34871	1.8972
Os02g0178100|mRNA|AK109630|CDS+3'UTR	CONSTANS-like protein CO6.	0.0354771	1.1663	1.84312	2.92726	1.79587	1.29168
Os02g0179200|mRNA|AK111348|CDS+3'UTR	Glutamine amidotransferase class-I domain containing protein.	0.0149612	0.839028	1.31147	1.84935	2.03519	1.06886
Os02g0179400|COMBINER|CI181233|6	(No Hit)	2.3786e-06	0.0484429	0.526842	1.93657	8.50381	2.26984
Os02g0179500|mRNA|AK110722|CDS+3'UTR	Hly-III related proteins family protein.	6.65854e-07	0.32277	0.576599	1.92232	2.14496	2.13113
Os02g0185400|COMBINER_EST|CI448460|1	E-class P450, group I family protein.	2.43297e-05	0.131507	0.227081	2.90225	3.90364	9.47345
Os02g0186900|COMBINER_EST|CI553928|1	Cytochrome P450 family protein.	1.61861e-05	5.43948	4.4624	2.2102	1.99222	1.63737
Os02g0187000|COMBINER_EST|Os02g0187000|8	Cytochrome P450 family protein.	1.55428e-07	1.26545	0.966103	1.25609	2.01532	1.53527
Os02g0188000|mRNA|AK105236|CDS+3'UTR	UDP-glucuronosyl/UDP-glucosyltransferase family protein.	9.18688e-05	0.883106	2.24443	2.82449	1.29859	1.18633
Os02g0188400|mRNA|AK111118|CDS+3'UTR	Conserved hypothetical protein.	0.00288666	3.26499	2.05194	3.24987	3.13073	1.57405
Os02g0189800|COMBINER_EST|Os02g0189800|8	ABC transporter related domain containing protein.	0.00014266	1.31005	1.45654	2.23957	0.956888	1.34776
Os02g0190300|COMBINER_EST|CI370857|0	P-glycoprotein homologue.	0.000117836	1.33945	1.51438	2.43839	1.06176	1.37227
Os02g0191300|mRNA|AK069748|CDS+3'UTR	Amino acid/polyamine transporter II family protein.	0.00454516	5.14696	2.42991	2.33841	2.37111	1.75121
Os02g0192700|mRNA|AK061629|CDS+3'UTR	Thioredoxin peroxidase.	5.22896e-06	17.126	8.16193	1.55502	1.46856	2.35638
Os02g0193200|COMBINER_EST|CI549185|0	Conserved hypothetical protein.	3.58381e-05	3.84382	6.30768	1.90041	2.01605	0.582185
Os02g0193300|mRNA|AK108239|CDS+3'UTR	Conserved hypothetical protein.	2.04201e-06	1.56799	1.72405	6.03482	3.86809	1.80582
Os02g0193600|mRNA|AK060499|CDS+3'UTR	Conserved hypothetical protein.	1.33809e-07	0.0597532	0.611948	1.37718	5.32522	1.23462
Os02g0194900|COMBINER_EST|Os02g0194900|8	BZIP transcription factor-like protein.	0.0260939	1.57855	1.41712	2.3631	2.93714	3.48933
Os02g0198700|mRNA|AK106394|CDS+3'UTR	Subtilisin-like protease.	5.78389e-06	4.11728	0.921202	5.39836	3.48483	4.05095
Os02g0198800|mRNA|AK105560|CDS+3'UTR	Plant protein of unknown function DUF868 family protein.	1.20447e-06	1	1	1	5.623	2.28393
Os02g0202700|COMBINER_EST|Os02g0202700|8	Serine acetyltransferase.	2.84222e-07	6.69373	0.849851	2.09722	0.421452	2.00641
Os02g0202900|COMBINER_EST|Os02g0202900|8	Cyclin-like F-box domain containing protein.	0.00685239	1.16076	1.39154	1.51366	1.89848	2.12129
Os02g0204400|COMBINER_EST|CI275521|6	6-4 photolyase.	1.44402e-06	0.408484	1.35198	2.72318	4.25438	1.96858
Os02g0205500|mRNA|AK067907|CDS+3'UTR	Naringenin-chalcone synthase family protein.	3.0541e-07	5.47368	5.85971	2.6858	3.36683	1.15328
Os02g0206200|COMBINER|CI447417|6	(No Hit)	0.00836983	2.3551	1.46058	2.73405	4.16853	3.63358
Os02g0206700|COMBINER_EST|CI507529|0	UDP-glucuronosyl/UDP-glucosyltransferase family protein.	0.0301866	2.15627	1.96274	3.67792	1.79051	2.282
Os02g0207100|mRNA|AK119766|CDS+3'UTR	BCH1.	2.33163e-06	0.393613	0.855562	8.93322	8.77707	7.81074
Os02g0207800|mRNA|AK111370|CDS+3'UTR	Conserved hypothetical protein.	6.5027e-05	2.19492	1.00269	1.02417	1.58661	2.24062
Os02g0207900|COMBINER_EST|CI430776|1	Alpha/beta hydrolase family protein.	1.50961e-06	4.91203	2.41964	1.92214	2.13823	2.37591
Os02g0209300|mRNA|AK063719|UTR	Non-protein coding transcript, unclassifiable transcript.	9.78219e-06	3.40138	3.06711	2.97997	3.05271	1.40683
Os02g0209400|mRNA|AK108109|CDS+3'UTR	Conserved hypothetical protein.	0.000154714	9.19647	5.97451	11.8346	5.39555	4.5158
Os02g0213000|COMBINER|CI396876|6	(No Hit)	1.20894e-07	0.826312	0.938735	2.00227	1.78342	2.12675
Os02g0214400|mRNA|AK101009|CDS+3'UTR	Pectate lyase homolog (EC 4.2.2.2) (Fragment).	1.90283e-07	1.89088	1	1.12946	8.85585	10.0492
Os02g0214900|mRNA|AK071228|CDS+3'UTR	Histone deacetylase clr6 (Cryptic loci regulator 6).	0.00280137	1.85599	1.05291	2.00776	1.97356	2.08183
Os02g0215100|mRNA|AK073192|CDS+3'UTR	Hypothetical protein.	0.00374329	0.601253	0.795857	1.18449	1.64165	2.09272
Os02g0216300|mRNA|AK061737|CDS+3'UTR	Conserved hypothetical protein.	0.000278408	1.71278	1.73721	2.01292	1.39118	1.10753
Os02g0218700|mRNA|AK107161|CDS+3'UTR	Allene oxide synthase (EC 4.2.1.92).	0.000856449	4.1357	1.62703	1.36966	8.12856	15.2753
Os02g0221300|COMBINER_EST|Os02g0221300|8	Eukaryotic initiation factor 4A (eIF4A) (eIF-4A).	8.18947e-09	0.721779	0.791724	3.86557	3.75658	4.80888
Os02g0223700|COMBINER_EST|CI554345|0	Conserved hypothetical protein.	3.09614e-05	2.29115	0.952647	11.1909	3.30571	7.18586
Os02g0224100|mRNA|AK067205|CDS+3'UTR	Protein phosphatase 2C-like domain containing protein.	0.000222827	1.22224	1.846	1.85637	2.72323	1.23601
Os02g0226200|COMBINER_EST|CI537771|6	HAD-superfamily subfamily IB hydrolase, hypothetical 1 protein.	0.000183248	1.28111	1.09296	4.95375	2.8329	2.80348
Os02g0234500|mRNA|AK059065|CDS+3'UTR	UOS1.	7.44521e-05	0.364753	1.00753	1.69557	2.2249	2.01574
Os02g0249700|mRNA|AK106350|CDS+3'UTR	Cyclin-like F-box domain containing protein.	3.64678e-07	0.656575	0.706752	2.65338	3.02065	2.63501
Os02g0252400|mRNA|AB028131|CDS+3'UTR	Zn-finger, Dof type domain containing protein.	1.5073e-07	1.56233	1.76588	11.3713	5.90333	4.24955
Os02g0257200|mRNA|AK103494|CDS+3'UTR	Conserved hypothetical protein.	1.84184e-05	1.42802	2.21189	3.42278	0.909645	4.29783
Os02g0258200|mRNA|AK070270|CDS+3'UTR	HMG1/2 (high mobility group) box family protein.	8.65551e-08	0.0765751	0.639935	1.63477	5.43455	1.62366
Os02g0259900|mRNA|AK063689|CDS+3'UTR	Conserved hypothetical protein.	3.47965e-05	1.51991	1.09898	2.68306	2.38692	2.80979
Os02g0267700|COMBINER_EST|Os02g0267700|8	Alpha-expansin OsEXPA14.	0.0119744	1.06083	1.84135	4.37448	3.78733	1.78527
Os02g0269600|COMBINER_EST|Os02g0269600|8	Subtilase.	1.93722e-05	18.3933	21.2419	4.40979	0.622432	0.190652
Os02g0270200|mRNA|AK110825|CDS+3'UTR	Peptidase S8 and S53, subtilisin, kexin, sedolisin domain containing protein.	0.0508808	2.67285	3.36207	2.70968	1.73352	0.850718
Os02g0275200|mRNA|AK060517|CDS+3'UTR	Xyloglucan fucosyltransferase family protein.	0.000529198	10.4417	3.89119	2.7152	2.45636	3.20557
Os02g0280200|COMBINER_EST|Os02g0280200|8	Beta-glucanase family protein.	1.84587e-05	0.401864	0.671639	1.23144	2.26067	1.29589
Os02g0288400|COMBINER_EST|CI320256|6	MRP-like ABC transporter.	0.0225483	1.84058	1	0.801953	1.48715	2.08632
Os02g0289000|mRNA|AK106817|CDS+3'UTR	Conserved hypothetical protein.	0.0446963	1.00472	0.963721	2.0098	1	1.43311
Os02g0299300|mRNA|AK066972|CDS+3'UTR	Esterase/lipase/thioesterase domain containing protein.	0.00122949	1.85523	1.28518	2.11089	2.96886	1.64198
Os02g0299600|mRNA|AK069297|CDS+3'UTR	Protein of unknown function DUF1242 family protein.	0.0057477	1.15684	0.954502	1.61861	1.33596	2.06788
Os02g0300000|COMBINER_EST|CI436237|6	Conserved hypothetical protein.	1.20594e-07	0.844665	1.52543	24.112	22.5933	28.1687
Os02g0300700|mRNA|AJ563657|CDS+3'UTR	Eukaryotic translation initiation factor 1A (EIF-1A) (EIF-4C).	0.000128442	0.526355	1.08339	1.74784	2.04725	0.838197
Os02g0301800|mRNA|AK101276|5'UTR+CDS	Disease resistance protein family protein.	0.000530852	0.593533	0.882448	1.16313	2.73523	1.50934
Os02g0325600|mRNA|AK064355|CDS+3'UTR	Phosphate starvation regulator protein (Regulatory protein of P- starvation accl	5.24193e-08	0.776527	0.57986	6.70422	7.37739	7.36497
Os02g0327000|mRNA|AK073631|CDS+3'UTR	C2 domain containing protein.	5.79975e-06	1.35438	1.80882	2.3268	2.11468	1.60874
Os02g0438700|mRNA|AK062610|CDS+3'UTR	Conserved hypothetical protein.	6.8218e-06	0.947213	0.914449	2.01206	2.01873	1.56378
Os02g0457500|mRNA|AK101296|CDS+3'UTR	Ankyrin repeat containing protein.	1.65293e-08	0.41447	0.786749	2.08845	2.79042	2.50035
Os02g0459300|COMBINER_EST|Os02g0459300|8	Microtubule-binding protein TANGLED1.	1.07761e-07	0.174971	0.653489	1.44769	3.68841	1.47568
Os02g0462800|mRNA|AK110587|CDS+3'UTR	WRKY transcription factor 42 (Transcription factor WRKY02).	2.91729e-05	1.31069	2.14102	0.904135	2.27841	0.560983
Os02g0466400|mRNA|AK071209|CDS+3'UTR	Inositol phosphate kinase.	0.00402957	4.97584	1.39728	3.01018	1.44336	2.70853
Os02g0467600|mRNA|AK072588|CDS+3'UTR	Cinnamate 4-hydroxylase CYP73.	5.48258e-06	7.1247	1.37134	1.23428	2.57002	1.36311
Os02g0484200|mRNA|AK103832|CDS+3'UTR	Transferase family protein.	0.000657176	1.30438	2.8808	4.7385	2.69191	1.78107
Os02g0489800|COMBINER|CI078777|6	(No Hit)	2.28842e-07	0.133395	0.666565	1.29621	2.8742	1.1973
Os02g0493300|mRNA|AK069981|CDS+3'UTR	Ankyrin repeat containing protein.	5.26958e-05	0.619513	0.891852	3.02382	3.42694	3.3473
Os02g0503100|COMBINER_EST|CI001977|1	Cytochrome P450 monooxygenase CYP92A1.	0.000721717	0.553793	0.769365	0.60845	1	3.58308
Os02g0503500|COMBINER_EST|CI555084|3	3-oxoacyl-[acyl-carrier-protein] reductase, chloroplast precursor (EC 1.1.1.100)	8.75143e-06	3.60091	1	1.7454	6.68195	9.47595
Os02g0503900|mRNA|AK100163|CDS+3'UTR	Cytochrome P450 family protein.	1.89836e-07	1.25347	1.26476	21.9959	68.8049	48.8718
Os02g0504000|mRNA|AK120677|CDS+3'UTR	Cytochrome P450 family protein.	3.35548e-07	0.352286	0.618311	1.30231	2.23309	1.65495
Os02g0506500|mRNA|AK063549|CDS+3'UTR	UBA/THIF-type NAD/FAD binding fold domain containing protein.	0.023799	1.06396	1.15873	1.52828	1.83753	2.21114
Os02g0506600|mRNA|AK107967|CDS+3'UTR	Conserved hypothetical protein.	0.00014792	3.28217	1.68165	2.16738	0.847879	1.31582
Os02g0507100|mRNA|AK107706|CDS+3'UTR	Conserved hypothetical protein.	0.00121894	1.34047	0.982088	3.04183	6.42372	6.1315
Os02g0511800|mRNA|AK069817|CDS+3'UTR	Conserved hypothetical protein.	5.13139e-05	1.7774	1.22189	2.75947	2.05331	2.70393
Os02g0512000|mRNA|AK108786|CDS+3'UTR	Auxin responsive SAUR protein family protein.	2.22835e-05	1.92899	2.61007	2.12486	0.843832	0.779141
Os02g0513100|mRNA|AK103266|CDS+3'UTR	NEC1.	2.26065e-05	0.324844	1.14809	6.43411	6.371	2.91418
Os02g0514500|mRNA|AK064485|CDS+3'UTR	Glycerophosphoryl diester phosphodiesterase family protein.	0.0111337	1.87793	2.92268	8.10055	4.05092	2.39123
Os02g0517700|mRNA|AK102148|CDS+3'UTR	Hypothetical protein.	2.49427e-05	0.455834	0.83005	3.5719	5.52552	3.4507
Os02g0519100|mRNA|AK119325|CDS+3'UTR	K+ potassium transporter family protein.	3.08221e-09	1.09683	1	42.4808	36.3544	108.132
Os02g0520100|mRNA|AK072610|CDS+3'UTR	NUDIX hydrolase domain containing protein.	8.37569e-07	0.2134	0.88404	1.41144	4.98564	1.00066
Os02g0523800|mRNA|AK072296|CDS+3'UTR	Inositol polyphosphate kinase family protein.	2.04948e-06	2.01561	0.814744	2.41136	1.58488	2.05977
Os02g0525100|mRNA|AK062326|CDS+3'UTR	Conserved hypothetical protein.	0.000523796	0.837833	0.825727	1.69832	2.06219	1.37304
Os02g0525600|mRNA|AK069214|CDS+3'UTR	Conserved hypothetical protein.	4.50828e-05	1.55435	1.23679	2.70041	1.90479	2.46692
Os02g0526000|mRNA|AK058905|CDS+3'UTR	Conserved hypothetical protein.	0.0266523	1.30081	1.16196	2.80486	1.84816	1.93473
Os02g0530500|mRNA|AK107488|CDS+3'UTR	Conserved hypothetical protein.	1.19167e-06	0.176102	0.537177	3.31539	1.77205	3.32423
Os02g0530600|mRNA|AK102681|CDS+3'UTR	Poly(ADP-ribose) polymerase, catalytic region domain containing protein.	4.74997e-06	0.62393	0.802728	4.25816	3.34232	3.40818
Os02g0546600|mRNA|AK107852|CDS+3'UTR	AP2-domain DNA-binding protein.	3.37305e-07	1	1.03874	1.05886	2.65461	2.61659
Os02g0551600|mRNA|AK063102|CDS+3'UTR	Conserved hypothetical protein.	2.53669e-06	0.371934	0.480171	1.12517	2.71251	2.16262
Os02g0556000|COMBINER_EST|CI195398|6	Glycosyl transferase, family 8 protein.	0.000167674	4.34014	4.57385	2.61107	2.62693	1.29955
Os02g0558600|mRNA|AK063457|CDS+3'UTR	Conserved hypothetical protein.	2.63507e-07	0.125212	0.538961	1.20257	2.39486	1.15776
Os02g0559800|mRNA|AB045120|CDS+3'UTR	Zn-finger, RING domain containing protein.	1.96182e-05	15.2306	1.79777	4.58509	7.14315	2.05668
Os02g0560200|COMBINER|CI262881|6	(No Hit)	8.03125e-06	2.92807	1.08722	1.68579	5.07997	1.64242
Os02g0560600|COMBINER|CI262881|6	(No Hit)	9.75814e-06	2.97465	0.994266	1.56173	5.00008	1.48752
Os02g0561000|COMBINER|CI262881|6	(No Hit)	6.56332e-06	2.72272	0.918005	1.50575	5.11335	1.54545
Os02g0561400|COMBINER|CI262881|6	(No Hit)	0.000106195	3.84129	1.26451	1.86754	5.46348	1.99776
Os02g0561800|COMBINER|CI262881|6	(No Hit)	5.0206e-06	2.60767	1.01115	1.72756	4.71831	1.59883
Os02g0561900|COMBINER|CI262881|6	(No Hit)	0.000203199	3.24975	1.10257	1.84563	5.0572	1.69568
Os02g0567100|mRNA|AK061487|CDS+3'UTR	Thioredoxin-related domain containing protein.	2.83255e-05	1.21671	0.634458	2.01732	1.79331	2.16825
Os02g0567800|mRNA|AK105793|CDS+3'UTR	Esterase/lipase/thioesterase domain containing protein.	5.14757e-05	4.75215	1.49926	2.42499	1.00836	2.2364
Os02g0568200|COMBINER_EST|CI235248|6	Non-phototropic hypocotyl 3.	7.69263e-06	0.559905	0.766985	2.68198	3.84635	2.78528
Os02g0569000|mRNA|AK059010|CDS+3'UTR	Cytochrome P450 family protein.	3.25263e-08	34.5626	14.4471	1.23966	1.10176	2.30579
Os02g0569400|mRNA|AK060722|CDS+3'UTR	Cytochrome P450 family protein.	8.13255e-08	101.746	33.8562	5.57067	1.21875	3.089
Os02g0569900|mRNA|AK105913|CDS+3'UTR	Cytochrome P450 family protein.	4.18685e-08	118.308	79.7946	17.4496	1.26329	3.8202
Os02g0570400|mRNA|AB089272|CDS+3'UTR	Terpene synthase, metal-binding domain containing protein.	3.09292e-08	162.382	66.6374	8.90972	0.930475	2.51769
Os02g0570500|mRNA|AK107418|CDS+3'UTR	Cytochrome P450 family protein.	0.000119947	1	4.54264	1.05181	1	9.71935
Os02g0571100|mRNA|AK072928|CDS+3'UTR	Terpene synthase, metal-binding domain containing protein.	2.88247e-08	61.7754	51.7648	19.5362	0.912831	4.93733
Os02g0571300|mRNA|AY347882|5'UTR+CDS	Terpene synthase-like domain containing protein.	0.000510927	1.20262	1.28669	1.024	1.57462	4.81561
Os02g0571900|mRNA|AK101003|CDS+3'UTR	Cytochrome P450 family protein.	1.41549e-05	65.499	15.3191	1.98473	1.55651	2.52489
Os02g0572000|mRNA|AK105571|CDS+3'UTR	Conserved hypothetical protein.	0.000130998	2.13422	1.45516	1.56866	5.92937	7.0163
Os02g0575000|mRNA|AK121198|CDS+3'UTR	Conserved hypothetical protein.	5.31997e-05	1.35499	2.42834	5.47216	2.15626	1.44328
Os02g0575800|mRNA|AK109600|CDS+3'UTR	Aldose 1-epimerase family protein.	3.19993e-07	0.154425	0.458864	3.69647	7.80977	5.7991
Os02g0575900|mRNA|AK102188|CDS+3'UTR	Exo70 exocyst complex subunit family protein.	2.24931e-05	0.708612	0.925528	0.973562	2.217	0.699433
Os02g0576600|mRNA|AB091674|CDS+3'UTR	Sucrose transporter.	0.00207364	0.309824	0.565206	1.25371	2.54393	0.977922
Os02g0577300|COMBINER_EST|Os02g0577300|8	Glycosyl transferase, family 31 protein.	3.04381e-07	22.2623	8.16215	1.60065	1.29348	2.12727
Os02g0578000|mRNA|AK064085|CDS+3'UTR	Conserved hypothetical protein.	0.0027927	0.637967	1.6083	2.08324	1.49109	1.75401
Os02g0578100|COMBINER_EST|CI195476|6	Glucosyltransferase (Fragment).	3.4851e-06	0.366956	1.33974	3.82641	3.54931	1.2574
Os02g0579600|mRNA|AY177696|CDS+3'UTR	Transcription factor MADS27.	7.68903e-05	2.11549	1.51803	5.39308	3.2518	3.38121
Os02g0580500|mRNA|AK108467|CDS+3'UTR	Prohibitin.	0.000367081	0.89644	1.2003	2.59127	1.95209	1.69344
Os02g0580900|mRNA|AK120486|CDS+3'UTR	TGF-beta receptor, type I/II extracellular region family protein.	0.000906047	0.958874	1.09578	1.08284	1	2.52494
Os02g0581800|COMBINER|CI416794|0	(No Hit)	0.00495583	5.49683	1.5177	2.91574	1.91594	2.25679
Os02g0582800|mRNA|AK108180|CDS+3'UTR	Conserved hypothetical protein.	0.022123	1.49049	2.63688	2.22865	1.51097	0.691445
Os02g0584700|COMBINER|CI439654|x	(No Hit)	0.0304804	1	1.06492	1.08411	2.422	0.936853
Os02g0584900|mRNA|AK102041|CDS+3'UTR	Conserved hypothetical protein.	4.94105e-06	0.943424	1.22987	2.18024	2.2938	1.57161
Os02g0585100|COMBINER_EST|CI269327|6	Heavy metal transport/detoxification protein domain containing protein.	0.000492855	1.08941	1.68425	1.26482	7.26197	0.464217
Os02g0585200|COMBINER_EST|AU174955|6	Heavy metal transport/detoxification protein domain containing protein.	0.000250309	1.6921	1.71136	1.10931	4.68192	0.5507
Os02g0593600|mRNA|AK069976|CDS+3'UTR	Leucine-rich repeat, typical subtype containing protein.	5.34669e-07	2.49135	1.21807	2.39038	1.26111	1.77218
Os02g0595200|COMBINER_EST|Os02g0595200|8	Conserved hypothetical protein.	0.000207896	0.872921	0.92755	2.14713	2.29477	2.61496
Os02g0596300|mRNA|AK109775|CDS+3'UTR	Cytochrome P450 family protein.	0.0407407	0.861401	1.26202	1.72957	2.3872	2.84593
Os02g0597200|mRNA|AK064896|CDS+3'UTR	Hypothetical protein.	3.00311e-05	0.737062	1.02342	2.25713	1.95231	1.69587
Os02g0601500|COMBINER_EST|CI075692|0	Cytochrome P450 family protein.	2.76624e-06	1.32358	0.972852	6.55547	2.94938	4.98799
Os02g0603800|mRNA|AK105762|CDS+3'UTR	Isoprenoid biosynthesis-like protein (Fragment).	3.00397e-08	20.5461	6.34087	1.84116	1.20227	2.40294
Os02g0605900|mRNA|AK064754|CDS+3'UTR	Chitinase (EC 3.2.1.14) A.	7.5428e-07	40.9766	10.2005	7.93313	1.77143	2.54229
Os02g0606500|COMBINER_EST|CI519892|0	Calcium-binding protein.	0.000126651	0.320203	0.661218	3.42468	3.48553	4.20134
Os02g0611000|mRNA|AK108611|CDS+3'UTR	Hypothetical protein.	0.000118845	1.21469	0.566654	1.7351	1.93863	2.50861
Os02g0612700|COMBINER_EST|Os02g0612700|8	K+ channel tetramerisation domain containing protein.	1.49312e-05	0.968054	1.21768	3.04751	4.74021	2.50974
Os02g0612900|mRNA|AK071108|CDS+3'UTR	Temperature stress-induced lipocalin.	0.000708507	0.515813	1.11564	1.68329	3.67568	1.68266
Os02g0613000|mRNA|AK066756|CDS+3'UTR	Calcium-binding EF-hand domain containing protein.	1.98698e-06	0.439304	0.58633	1.9204	3.56571	1.75408
Os02g0614600|mRNA|AK058581|CDS+3'UTR	Plant protein of unknown function DUF869 family protein.	0.0160259	3.27681	7.37412	10.06	7.53151	5.15817
Os02g0614700|COMBINER_EST|AU101726|6	SPla/RYanodine receptor SPRY domain containing protein.	7.67043e-06	8.84229	5.93665	9.63844	2.85504	2.91353
Os02g0616600|mRNA|AK105414|CDS+3'UTR	Conserved hypothetical protein.	0.026173	0.807945	0.762503	2.55073	1.49731	1.86966
Os02g0617400|mRNA|AK108108|CDS+3'UTR	Lipolytic enzyme, G-D-S-L family protein.	6.87112e-05	0.531376	0.867645	3.78439	4.12954	4.09241
Os02g0617500|mRNA|AK106578|5'UTR+CDS	Type III restriction enzyme, res subunit family protein.	1.53635e-07	0.505205	0.500823	2.24187	2.27889	2.09738
Os02g0618100|COMBINER_EST|CI393788|6	Glutaredoxin.	0.00566003	2.20899	1.49355	1.77021	1.94574	2.07503
Os02g0621300|mRNA|AK066386|CDS+3'UTR	Sterol desaturase family protein.	0.000164315	2.37945	0.752386	1.32569	1.53994	2.51631
Os02g0623300|mRNA|AK105122|CDS+3'UTR	Conserved hypothetical protein.	6.58533e-05	4.57848	2.33524	2.2441	0.16447	0.301162
Os02g0628200|mRNA|AK059676|CDS+3'UTR	Conserved hypothetical protein.	0.000162461	1.05831	0.883289	1.41498	1.94246	2.46931
Os02g0629000|mRNA|AK062480|CDS+3'UTR	Protein of unknown function DUF584 family protein.	0.00252182	3.77613	1.51785	2.93008	1.88511	1.68771
Os02g0631100|mRNA|AK105126|CDS+3'UTR	Conserved hypothetical protein.	0.0108241	1.33133	2.01849	2.53777	1.49092	1.44502
Os02g0637000|COMBINER_EST|Os02g0637000|8	Barwin-related endoglucanase domain containing protein.	6.00155e-07	8.2293	3.58132	12.0964	4.23849	6.66401
Os02g0638200|COMBINER_EST|CI438959|6	Conserved hypothetical protein.	8.1177e-08	0.119538	0.73896	1.55924	4.44283	1.41109
Os02g0639800|mRNA|AK062859|UTR	Zn-finger, RING domain containing protein.	4.17433e-06	3.88041	1.38938	2.89696	1.37877	1.66366
Os02g0640000|mRNA|AK120841|CDS+3'UTR	C2 domain containing protein.	5.28755e-07	0.764289	1.00278	1.68519	2.2942	1.65386
Os02g0640300|mRNA|AK069079|CDS+3'UTR	Cytochrome b5 domain containing protein.	6.89188e-07	1.32124	1.04324	1.93451	4.95354	6.23366
Os02g0649800|mRNA|AK066861|CDS+3'UTR	Cytochrome b5 isoform 1.	9.61109e-08	14.2326	4.73942	1.93251	1.40661	2.27138
Os02g0652000|mRNA|AK108827|CDS+3'UTR	PREG-like protein.	0.000132799	0.957449	1.41871	2.89126	2.45078	2.22491
Os02g0653400|COMBINER_EST|CI246859|6	Transferase family protein.	4.46789e-07	0.874206	1.1566	2.63832	2.62382	1.83707
Os02g0655200|mRNA|AY339378|CDS+3'UTR	Ethylene responsive element binding factor3 (OsERF3).	7.49207e-05	3.04185	2.16424	10.3588	7.61751	7.30133
Os02g0661100|mRNA|AB120515|CDS+3'UTR	Trehalose-6-phosphate phosphatase.	8.78298e-06	1.01218	0.719326	2.75148	3.30798	3.89162
Os02g0668500|mRNA|AK060958|CDS+3'UTR	Cellular retinaldehyde-binding)/triple function, C-terminal domain containing pr	0.000734419	4.74747	1.684	5.50121	2.51316	2.06262
Os02g0671100|mRNA|AK100120|CDS+3'UTR	Cyclin-like F-box domain containing protein.	0.00150573	1.96407	1.61294	4.70923	2.97368	2.63841
Os02g0673100|mRNA|AK108963|CDS+3'UTR	Protein of unknown function UPF0005 family protein.	5.57877e-06	0.720422	0.671876	2.30275	1.8845	2.29757
Os02g0673600|COMBINER_EST|CI345769|0	ORMDL family protein.	8.95153e-07	1.67043	1.22018	1.20001	2.02702	1.17003
Os02g0673700|mRNA|AK120810|CDS+3'UTR	Zn finger protein (Fragment).	0.0335253	1.17312	1.17602	1.82246	1.76612	2.01788
Os02g0677600|mRNA|AK068106|CDS+3'UTR	Conserved hypothetical protein.	0.00329339	0.905544	1.28055	1.31315	3.82344	1.6612
Os02g0678200|COMBINER_EST|AU030644|6	SPX, N-terminal domain containing protein.	2.50033e-08	1.0873	0.783321	5.63756	3.4438	5.24692
Os02g0682200|mRNA|AK069103|CDS+3'UTR	MADS box protein.	5.42257e-05	1.44508	1.02983	7.77563	10.6085	11.5616
Os02g0682300|mRNA|AK107937|CDS+3'UTR	Zn-finger, RING domain containing protein.	0.001873	3.20377	1.46068	1.45148	2.43978	1.75009
Os02g0687600|mRNA|AK100994|CDS+3'UTR	Hypothetical protein.	0.0102018	1.17154	1.58522	1.9979	2.30712	4.24516
Os02g0697400|mRNA|AK105636|CDS+3'UTR	4-coumarate--CoA ligase 2 (EC 6.2.1.12) (4CL 2) (4-coumaroyl-CoA synthase 2).	1.02106e-05	1	1	1	1	2.3289
Os02g0699500|mRNA|AK062786|CDS+3'UTR	Hypothetical protein.	2.89614e-07	0.0921048	0.686931	1.16749	4.11879	1.193
Os02g0700100|mRNA|AK102954|CDS+3'UTR	WD-repeat protein.	1.34989e-07	0.152304	0.475709	1.0852	2.08432	1.15453
Os02g0701900|mRNA|AK060640|CDS+3'UTR	Short-chain dehydrogenase/reductase SDR family protein.	1.71742e-05	1.8224	1.00829	1.19822	2.51389	2.4213
Os02g0702100|mRNA|AK108297|CDS+3'UTR	Conserved hypothetical protein.	0.00145905	3.30617	4.49148	4.92755	3.95147	1.64103
Os02g0702400|mRNA|AK068668|CDS+3'UTR	Pectinacetylesterase family protein.	3.10384e-07	0.647499	1.09561	3.28208	3.40251	3.70941
Os02g0705400|mRNA|AK070986|CDS+3'UTR	Pathogen induced protein 2-4.	2.31973e-05	1.85417	2.84128	2.06424	1.82797	0.850459
Os02g0709000|COMBINER_EST|Os02g0709000|8	Exonuclease domain containing protein.	3.10899e-06	0.518917	0.301536	2.55719	6.92892	3.22203
Os02g0719000|mRNA|AY288198|CDS+3'UTR	RHO protein GDP dissociation inhibitor family protein.	9.59918e-05	0.346369	0.748502	1.495	2.23524	1.22377
Os02g0719700|mRNA|AK119930|CDS+3'UTR	IQ calmodulin-binding region domain containing protein.	6.84333e-08	0.96397	1.29497	1.56594	2.13135	1.82091
Os02g0720100|mRNA|AK063724|CDS+3'UTR	Plastocyanin-like domain containing protein.	1.2014e-07	0.331615	0.782291	1.83966	3.39594	1.62409
Os02g0720500|mRNA|AK108932|CDS+3'UTR	Peptidase aspartic family protein.	0.0429444	2.6932	2.77749	2.10205	1.89799	1.61317
Os02g0721100|mRNA|AK108167|CDS+3'UTR	Ubiquitin-conjugating enzyme E2-17 kDa 11 (EC 6.3.2.19) (Ubiquitin- protein liga	0.0117172	0.822951	1.42072	1	1	3.03431
Os02g0724100|mRNA|AK107565|CDS+3'UTR	Conserved hypothetical protein.	0.0116679	0.999792	0.624413	1.41358	1.90798	3.06341
Os02g0726300|mRNA|AB028132|CDS+3'UTR	Dof zinc finger protein.	0.00397548	2.56285	2.03344	7.17988	2.93685	3.94198
Os02g0732800|COMBINER_EST|CI189635|6	Lipolytic enzyme, G-D-S-L family protein.	0.000116436	11.5451	2.26808	3.41816	7.59453	8.9476
Os02g0733500|mRNA|AK108506|CDS+3'UTR	Parvalbumin family protein.	0.00122402	1.11527	1.06114	2.61752	2.1206	1.74315
Os02g0738600|mRNA|AK099698|CDS+3'UTR	Endo-beta-1,4-glucanase precursor (EC 3.2.1.4).	0.00272481	2.08437	2.20328	2.06887	1.75609	0.903549
Os02g0739700|mRNA|AK111537|CDS+3'UTR	Transcription factor E2F/dimerisation partner (TDP) family protein.	1.62028e-07	0.145663	0.628676	1.00419	2.11596	1.19974
Os02g0740400|mRNA|AK070261|CDS+3'UTR	Lipolytic enzyme, G-D-S-L family protein.	3.25545e-05	4.48249	6.48969	3.59689	0.671806	1.02426
Os02g0740600|mRNA|AK107938|CDS+3'UTR	Conserved hypothetical protein.	0.000452555	8.55033	7.34631	3.52524	2.78933	1.94355
Os02g0740700|mRNA|AK065964|CDS+3'UTR	Peptidase M10A and M12B, matrixin and adamalysin family protein.	5.8671e-06	8.65528	8.69237	2.866	1.36563	0.887384
Os02g0740800|mRNA|AK111460|CDS+3'UTR	Hypothetical protein.	0.00420928	0.893174	0.698252	2.34408	3.85219	1.76427
Os02g0741700|mRNA|AK069210|CDS+3'UTR	Conserved hypothetical protein.	4.26207e-07	0.461525	1.11251	3.00339	3.19873	1.21133
Os02g0745100|mRNA|AK069842|CDS+3'UTR	NOD26-like membrane integral protein ZmNIP2-1.	3.30716e-07	0.327687	0.668573	1.43833	1.73289	2.1941
Os02g0749300|mRNA|AK066687|CDS+3'UTR	Shikimate kinase, chloroplast precursor (EC 2.7.1.71).	0.000267802	6.88144	1.74024	4.16981	4.21017	2.31432
Os02g0752200|mRNA|AK119887|CDS+3'UTR	Beta-D-xylosidase.	1.12308e-06	0.448348	0.723846	3.68384	2.26982	2.16996
Os02g0753700|mRNA|AK062661|CDS+3'UTR	VQ domain containing protein.	4.33116e-06	1.48992	2.95822	8.37065	4.96506	3.7808
Os02g0753800|mRNA|AK101787|CDS+3'UTR	Annexin p34.	0.000222576	1.94684	1.40998	6.92076	3.37618	3.16266
Os02g0753900|COMBINER_EST|CI359009|1	Conserved hypothetical protein.	0.0448579	0.90072	1.0727	1.46372	2.3902	1.70567
Os02g0755500|mRNA|AK066301|CDS+3'UTR	UDP-glucuronosyltransferase.	0.0424371	3.00068	1.47129	2.08212	2.25424	4.1468
Os02g0755600|mRNA|AK064105|CDS+3'UTR	UDP-glucuronosyltransferase.	0.00294868	1.23478	2.37675	2.46892	1.42356	1.22618
Os02g0756800|mRNA|AK063605|CDS+3'UTR	Phosphate-induced protein 1 conserved region family protein.	2.19105e-06	1.26157	1.09101	3.40225	2.53487	2.15532
Os02g0761300|COMBINER|CI142785|6	(No Hit)	0.00257556	2.52435	2.07284	5.07314	15.8482	8.07851
Os02g0763800|mRNA|AK108759|CDS+3'UTR	Xyloglucan fucosyltransferase family protein.	0.0101752	0.809414	0.840249	1.68167	2.09073	1.90121
Os02g0765300|mRNA|M81143|CDS	Alpha-amylase precursor (EC 3.2.1.1) (1,4-alpha-D-glucan glucanohydrolase) (Isoz	2.07803e-05	0.864527	1.22562	8.72019	7.11483	4.21663
Os02g0765400|mRNA|M81144|CDS+3'UTR	Alpha-amylase precursor (EC 3.2.1.1) (1,4-alpha-D-glucan glucanohydrolase) (Isoz	8.67628e-09	0.921359	0.523879	31.5715	27.4659	19.982
Os02g0765600|mRNA|AK101744|CDS+3'UTR	Alpha-amylase precursor (EC 3.2.1.1) (1,4-alpha-D-glucan glucanohydrolase) (Isoz	1.45996e-06	1.07472	1.0046	18.7945	12.3874	7.56406
Os02g0766600|mRNA|AK059779|CDS+3'UTR	Conserved hypothetical protein.	4.05198e-06	1.32811	1.39705	2.89634	2.73159	2.25686
Os02g0767800|COMBINER|CI268480|6	(No Hit)	1.38718e-08	0.538708	0.70692	6.31092	7.32729	5.79456
Os02g0770800|mRNA|AK102178|CDS+3'UTR	Nitrate reductase [NAD(P)H] (EC 1.7.1.2).	1.8795e-06	0.388663	0.520928	2.98045	3.28727	3.40112
Os02g0771400|COMBINER_EST|Os02g0771400|8	Putative tyrosine phosphatase family protein.	0.000440806	5.39136	3.84912	1.94092	3.53013	1.11804
Os02g0773200|mRNA|AK108499|CDS+3'UTR	Universal stress protein (Usp) family protein.	2.43093e-06	0.904663	1.52679	6.57008	4.01723	3.6063
Os02g0773700|COMBINER|CI263001|6	(No Hit)	0.0012901	4.41205	2.2027	1.42041	2.22808	0.956458
Os02g0773800|mRNA|AK103063|CDS+3'UTR	Hypothetical protein.	1.03442e-05	0.807386	0.780584	2.54518	2.79073	3.02577
Os02g0774200|mRNA|AK064163|CDS+3'UTR	Conserved hypothetical protein.	4.81395e-07	2.91851	7.18885	2.48096	1.03782	0.462322
Os02g0777800|mRNA|AK066978|CDS+3'UTR	Protein kinase domain containing protein.	6.09788e-05	3.65865	4.17414	2.62468	2.25519	1.13225
Os02g0779300|mRNA|AK062611|CDS+3'UTR	Conserved hypothetical protein.	0.00114037	0.971524	1.77782	2.15539	1.85594	1.287
Os02g0785600|COMBINER|CI426681|5	(No Hit)	0.0440624	1	0.765953	3.55633	2.42099	4.03282
Os02g0789700|mRNA|AK070029|CDS+3'UTR	Conserved hypothetical protein.	0.00227998	1.35048	1.4208	4.47463	4.23256	4.07808
Os02g0790500|mRNA|AK100050|CDS+3'UTR	Glycosyl transferase, family 20 domain containing protein.	0.025343	4.85951	2.23242	2.53295	1.692	1.86558
Os02g0797400|mRNA|D21289|5'UTR+CDS	MCM protein 5 family protein.	1.61654e-08	0.154967	0.713461	0.915702	2.01809	1.12469
Os02g0799500|COMBINER_EST|Os02g0799500|8	Conserved hypothetical protein.	0.0434647	1.48769	1.73902	2.96306	2.76533	4.03092
Os02g0803600|mRNA|AK064750|CDS+3'UTR	Synaptobrevin family protein.	0.00638221	1.22923	1.16188	1.08183	2.11996	1.6746
Os02g0806500|COMBINER|CI190780|6	(No Hit)	0.00353233	1.90583	4.11953	2.02075	1.62289	0.761257
Os02g0806900|mRNA|AK073935|CDS+3'UTR	Aminotransferase, class I and II domain containing protein.	0.00113087	2.17775	0.956519	1.48889	3.03257	2.3367
Os02g0807000|mRNA|AK101080|CDS+3'UTR	Phosphoenolpyruvate carboxylase kinase.	9.89626e-06	0.439042	0.986207	1.53215	2.31083	1.25872
Os02g0807800|COMBINER|CI447050|x	(No Hit)	0.000430916	3.51168	3.30759	0.980365	2.12299	1.05553
Os02g0809500|mRNA|AK100684|CDS+3'UTR	Conserved hypothetical protein.	0.000348345	1.28027	1.04613	1.07463	0.667632	2.02373
Os02g0809800|mRNA|AK100323|CDS+3'UTR	SPX, N-terminal domain containing protein.	9.57647e-09	1	1	52.0498	8.58537	39.8788
Os02g0810200|mRNA|AK059635|CDS+3'UTR	Hypothetical protein.	1.19603e-07	0.0634423	0.620012	1.22839	4.65142	1.27782
Os02g0812400|mRNA|AK119450|CDS+3'UTR	Nucleotidyl transferase domain containing protein.	0.0231094	1.67244	1.39161	2.31014	1.78209	2.37883
Os02g0812500|mRNA|AK106918|CDS+3'UTR	Cyclin-like F-box domain containing protein.	0.0137437	1.55564	1.80908	2.95283	5.9123	4.60669
Os02g0813300|mRNA|AK060823|CDS+3'UTR	Cyclin-like F-box domain containing protein.	2.13891e-05	1.14356	1.07894	2.22715	1.64992	1.626
Os02g0819400|mRNA|AK100921|CDS+3'UTR	Globin-like family protein.	1.73113e-06	1.31673	1.14651	1.69179	3.01609	1.72543
Os02g0821400|mRNA|AK099147|CDS+3'UTR	Protein kinase domain containing protein.	5.30657e-05	2.59877	2.71319	2.14027	1.48719	1.01953
Os02g0823400|mRNA|AK105029|CDS+3'UTR	S-adenosyl-L-methionine: beta-alanine N-methyltransferase (Fragment).	2.24687e-05	1.41377	0.978476	2.17383	1.40415	2.00526
Os02g0829100|mRNA|AB037145|CDS+3'UTR	Nucleic acid-binding OB-fold domain containing protein.	2.05762e-07	0.154269	0.951867	1.28524	2.96621	1.43204
Os03g0113900|mRNA|AK107900|CDS+3'UTR	Protein of unknown function DUF584 family protein.	0.00588116	2.17878	1.08182	2.23261	1.40686	2.2286
Os03g0114400|mRNA|AK108730|CDS+3'UTR	AAA ATPase, central region domain containing protein.	8.86965e-07	29.4001	10.8313	3.95778	1.9834	2.6394
Os03g0115700|mRNA|AK067473|CDS+3'UTR	Short-chain dehydrogenase/reductase SDR family protein.	9.04125e-08	0.654361	1.01606	2.48996	3.95501	2.99509
Os03g0118200|mRNA|AK060919|CDS+3'UTR	Conserved hypothetical protein.	0.000109283	2.83125	5.22645	3.23257	2.19815	1.59392
Os03g0118700|COMBINER|CI277624|6	(No Hit)	0.0421857	0.731326	0.830308	2.66941	2.45353	1.99011
Os03g0119100|mRNA|AK069519|CDS+3'UTR	Phospholipase D beta 2.	0.00200039	1.04153	1	1	1.82347	2.22168
Os03g0119300|mRNA|AK069220|CDS+3'UTR	Proteinase inhibitor I9, subtilisin propeptide domain containing protein.	2.573e-07	1.05199	1.01983	2.95713	2.28237	2.19902
Os03g0120400|mRNA|AK070517|CDS+3'UTR	Heavy metal transport/detoxification protein domain containing protein.	7.71221e-08	0.257537	0.577612	2.09885	3.13521	1.6189
Os03g0120600|mRNA|AK121692|CDS+3'UTR	Conserved hypothetical protein.	0.00329269	3.80417	2.92525	5.78838	1.15378	1.93228
Os03g0125900|mRNA|AK060370|CDS+3'UTR	Conserved hypothetical protein.	4.17e-06	3.97896	3.54344	2.37482	1.53103	1.36388
Os03g0126000|mRNA|AK121680|CDS+3'UTR	Glycosyl transferase, family 3 domain containing protein.	2.90282e-06	3.2154	1.13083	1.70185	2.05403	1.85205
Os03g0126700|mRNA|AK099929|CDS+3'UTR	Heavy metal transport/detoxification protein domain containing protein.	0.0134468	2.0526	1.733	2.87589	2.57598	2.01545
Os03g0126800|COMBINER_EST|CI531522|6	CBL-interacting protein kinase 9.	0.0022732	2.56026	2.02265	4.01311	3.34466	2.49552
Os03g0126900|mRNA|AK109217|CDS+3'UTR	Conserved hypothetical protein.	0.00164728	1.53369	1.0253	2.24484	1.61619	1.44785
Os03g0128300|mRNA|AK064718|CDS+3'UTR	Hypothetical protein.	1.21229e-07	0.0835342	0.682324	1.25833	4.50976	1.30555
Os03g0129100|mRNA|AF384030|CDS+3'UTR	Seven transmembrane protein MLO2.	0.000261287	5.83264	1.99344	0.951801	2.54495	1.58052
Os03g0132000|mRNA|AK105769|CDS+3'UTR	4-coumarate-CoA ligase-like protein.	1.30601e-07	11.4015	4.5685	1.99501	1.94034	2.15577
Os03g0132900|mRNA|AF001501|CDS+3'UTR	Chitinase (EC 3.2.1.14) (Fragment).	0.00463112	0.407147	1.21022	0.502439	2.21699	0.570249
Os03g0134900|mRNA|AK102889|CDS+3'UTR	Glutathione S-transferase GSTF14 (Fragment).	0.0020348	0.292259	0.978947	1.22196	2.02214	1.71188
Os03g0136400|mRNA|AK121484|CDS+3'UTR	Inorganic phosphate transporter 1.	0.00632456	0.984492	0.837586	1.87017	3.89893	2.88872
Os03g0138500|mRNA|AK102410|CDS+3'UTR	Hypothetical protein.	4.6342e-08	0.0848742	0.768779	1.43498	5.36069	1.36605
Os03g0140200|mRNA|AK061292|CDS+3'UTR	Cytochrome P450 86A1 (EC 1.14.-.-) (CYPLXXXVI) (P450-dependent fatty acid omega-	0.0008852	1	1.06423	1.66293	1.08581	4.21412
Os03g0141100|mRNA|AK110816|CDS+3'UTR	Conserved hypothetical protein.	6.83557e-07	0.672263	0.44078	17.0056	19.186	34.9994
Os03g0146800|mRNA|AK063904|UTR	Non-protein coding transcript, uncharacterized transcript.	0.000646461	1.3223	1.46283	9.35268	5.59613	3.84209
Os03g0151600|mRNA|AK073240|CDS+3'UTR	GCN5-related N-acetyltransferase domain containing protein.	1.13999e-07	0.465176	0.721708	1.63835	2.01921	1.66534
Os03g0154100|mRNA|AK106358|CDS+3'UTR	Aromatic-ring hydroxylase family protein.	0.000934294	1.89589	2.30923	3.65553	3.15063	2.25015
Os03g0155000|COMBINER|CI269518|6	(No Hit)	0.00558014	1.64681	1.68427	2.42508	2.25013	1.81285
Os03g0157700|mRNA|AK102075|CDS+3'UTR	Protein of unknown function DUF639 family protein.	0.0126863	1.21951	1.64857	2.44132	1.47426	1.80059
Os03g0158000|mRNA|AK062544|CDS+3'UTR	Conserved hypothetical protein.	0.00149719	1.89211	0.953228	1.08999	1.14483	2.04632
Os03g0159400|mRNA|AK108557|CDS+3'UTR	Uncharacterized plant-specific domain containing protein.	1.46395e-06	0.574287	0.853857	1.89289	2.04518	1.5954
Os03g0159600|mRNA|AK106743|CDS+3'UTR	Rab28 protein.	2.71689e-07	1.50375	1.28459	2.9459	3.44965	4.16158
Os03g0168100|mRNA|AK121575|CDS+3'UTR	Late embryogenesis abundant protein repeat containing protein.	3.49114e-05	5.11428	2.0787	2.34185	0.53198	2.66954
Os03g0168600|COMBINER_EST|CI490016|5	Cytochrome P450 family protein.	0.000334727	0.969776	0.673915	2.37416	2.89963	3.11238
Os03g0168700|COMBINER_EST|Os03g0168700|8	TPR-like domain containing protein.	8.93551e-08	0.148151	0.640722	1.4999	4.90645	1.64402
Os03g0172700|mRNA|AK111307|CDS+3'UTR	Hypothetical protein.	0.00147121	0.761445	0.882537	2.78912	1.22536	1.06848
Os03g0174200|mRNA|AK060616|CDS+3'UTR	Hypothetical protein.	2.28225e-07	0.0586104	0.606824	1.27116	5.58056	1.36687
Os03g0176500|mRNA|AK101385|CDS+3'UTR	Conserved hypothetical protein.	4.45728e-05	1.18177	0.937682	2.94105	2.50444	3.99795
Os03g0178300|mRNA|AK121217|CDS+3'UTR	Alpha/beta hydrolase family protein.	0.00644078	1.23069	0.810052	3.1978	2.556	2.72453
Os03g0179700|COMBINER_EST|Os03g0179700|8	Protein of unknown function DUF567 family protein.	6.95104e-05	1.16143	1.472	1.15471	1.8755	5.20696
Os03g0180800|mRNA|AK070649|CDS+3'UTR	ZIM domain containing protein.	2.63071e-05	16.0311	5.85996	1.5303	2.38876	0.862869
Os03g0183500|mRNA|AK063042|CDS+3'UTR	Protein of unknown function DUF581 family protein.	6.84177e-06	14.7421	3.27481	0.457353	2.89168	2.45001
Os03g0184500|mRNA|AK122017|CDS+3'UTR	Transcriptional factor B3 family protein.	5.6177e-07	0.0723466	0.523182	1.27218	4.05986	1.35576
Os03g0188100|COMBINER_EST|CI477332|6	Multi antimicrobial extrusion protein MatE family protein.	5.18167e-05	1.08416	1.12664	3.1076	1.74195	1.82669
Os03g0188200|mRNA|AK058578|CDS+3'UTR	Zn-finger, RING domain containing protein.	1.25126e-05	4.36028	2.1813	7.1038	4.34444	4.46153
Os03g0188500|mRNA|AK107983|CDS+3'UTR	Glutelin family protein.	3.72055e-05	0.913716	1.31931	2.39875	2.3294	1.33537
Os03g0188900|mRNA|AK105644|CDS+3'UTR	Homeobox-leucine zipper protein ATHB-6 (Homeodomain transcription factor ATHB-6)	1.34245e-05	1.24977	0.872419	1.70691	2.07097	1.84648
Os03g0189100|mRNA|AK066877|CDS+3'UTR	Conserved hypothetical protein.	0.000513674	1.51206	2.09873	2.62437	2.09456	1.43308
Os03g0189300|mRNA|AK072254|CDS+3'UTR	Conserved hypothetical protein.	0.0390534	1	1	2.69353	1.37662	2.38145
Os03g0189400|mRNA|AK067720|CDS+3'UTR	Alcohol dehydrogenase ADH.	0.00370384	3.8039	2.36689	4.39243	2.57471	2.53954
Os03g0189600|mRNA|AK061930|CDS+3'UTR	Alcohol dehydrogenase.	0.000713039	2.05597	4.72322	11.5452	4.73466	8.78426
Os03g0191200|mRNA|AK070228|CDS+3'UTR	WW/Rsp5/WWP domain containing protein.	1.7354e-09	0.201979	0.828091	1.5057	20.0747	2.21965
Os03g0194600|mRNA|AK062839|CDS+3'UTR	Protein of unknown function DUF568 domain containing protein.	1.71722e-06	34.2006	12.5046	4.26986	1.98855	3.13345
Os03g0197300|mRNA|AK102651|CDS+3'UTR	RmlC-like cupin family protein.	0.00155952	0.630832	1.05624	1.6401	1.17207	2.28734
Os03g0200200|mRNA|AK066091|CDS+3'UTR	Hypothetical protein.	0.0129081	1.36759	0.637629	2.04803	1.65892	2.49732
Os03g0200400|mRNA|AK107086|CDS+3'UTR	Molluscan rhodopsin C-terminal tail family protein.	3.67052e-05	0.316634	0.497666	1.57648	2.60034	3.94824
Os03g0201500|COMBINER|CI562391|x	(No Hit)	0.00278638	1.01956	1	1.06268	1.83284	2.19378
Os03g0206700|COMBINER_EST|CI528181|0	NPH3 domain containing protein.	5.96453e-07	0.445859	1.04094	1.36775	2.78462	1.52628
Os03g0208500|mRNA|AK065481|CDS+3'UTR	Integral membrane protein.	0.000141676	1.71032	1.4055	2.02547	1.32579	1.62536
Os03g0210200|mRNA|AK111138|CDS+3'UTR	Proteinase inhibitor I25, cystatin family protein.	1.71578e-05	1.52043	1.07206	9.68452	9.62809	8.30431
Os03g0211700|mRNA|AK105099|5'UTR+CDS	Glycoside hydrolase, family 79, N-terminal domain containing protein.	1.51749e-07	0.578933	0.835836	1.66815	1.71562	2.00254
Os03g0214100|mRNA|AB111916|CDS+3'UTR	Replication protein A1.	5.91619e-08	0.105522	0.642645	1.08225	2.15032	1.22819
Os03g0218400|mRNA|AK069202|CDS+3'UTR	Hexose transporter.	8.51149e-07	11.4664	5.36943	2.17882	1.79317	1.79586
Os03g0218500|mRNA|AK102685|CDS+3'UTR	70kD heat shock protein.	5.09666e-07	0.61375	0.924847	2.39005	3.33431	2.06848
Os03g0225900|mRNA|AY055775|CDS+3'UTR	Allene oxide synthase (EC 4.2.1.92).	1.30243e-06	33.5337	47.0356	2.77616	1.19125	0.487962
Os03g0226300|mRNA|AK111731|CDS+3'UTR	Protein kinase family protein.	0.0340999	1.14835	2.17916	0.978553	2.7771	1.73296
Os03g0228200|mRNA|AK059414|CDS+3'UTR	Conserved hypothetical protein.	7.14785e-08	0.285314	0.491864	7.85434	5.95008	16.1179
Os03g0232800|mRNA|AK060669|CDS+3'UTR	Lecithin:cholesterol acyltransferase family protein.	7.81892e-07	0.465454	1.24929	2.00572	2.26629	1.34336
Os03g0233900|mRNA|AK064054|CDS+3'UTR	Non-symbiotic hemoglobin 1 (rHb1) (ORYsa GLB1a).	2.28518e-05	1.63478	1.2499	3.16376	3.01162	2.32316
Os03g0234000|COMBINER_EST|Os03g0234000|8	Non-symbiotic hemoglobin 3 (rHb3) (ORYsa GLB1c).	1.58384e-05	1.16274	0.936293	2.03627	2.10796	1.72181
Os03g0234100|COMBINER_EST|CI407244|0	Non-symbiotic hemoglobin 4 (rHb4) (ORYsa GLB1d).	0.0405121	1	1	3.15548	1.42489	1.49233
Os03g0236200|mRNA|AK071556|CDS+3'UTR	Glutamate decarboxylase isozyme 3 (EC 4.1.1.15).	2.37039e-06	1.3213	0.589313	2.51237	5.6627	2.23023
Os03g0240600|mRNA|AK109161|CDS+3'UTR	U box domain containing protein.	0.000114843	3.81198	1.7594	1.18426	2.8966	0.991065
Os03g0243100|mRNA|AK068859|CDS+3'UTR	Actin-depolymerizing factor 5 (ADF-5) (AtADF5).	0.00455808	1.14794	0.918495	2.23202	1.70595	1.63421
Os03g0245300|mRNA|AK059409|CDS+3'UTR	Hydroxyproline-rich glycoprotein DZ-HRGP precursor.	4.26169e-05	0.402199	0.428186	2.40003	2.32033	1.44389
Os03g0245800|mRNA|AB020973|CDS+3'UTR	Heat shock protein 26.	0.00272191	0.480917	0.860041	1.02127	2.13672	1.2137
Os03g0246100|mRNA|AK106861|CDS+3'UTR	Glycoside hydrolase, family 17 protein.	7.30016e-08	0.199407	0.246191	2.64526	3.2043	3.00337
Os03g0248200|mRNA|AK070050|CDS+3'UTR	Cytochrome P450 family protein.	0.0297166	2.16238	4.18483	3.04428	2.02608	2.3149
Os03g0249700|mRNA|AK121219|CDS+3'UTR	Hypothetical protein.	4.40075e-07	0.406946	0.787324	4.20492	5.0879	2.57969
Os03g0249800|mRNA|AK120462|CDS+3'UTR	Hypothetical protein.	9.96384e-06	0.873845	0.613247	4.87516	3.02732	2.17807
Os03g0250000|mRNA|AK061120|CDS+3'UTR	Conserved hypothetical protein.	0.000392473	0.465089	0.526001	2.51689	4.01327	4.86129
Os03g0251500|mRNA|AK101151|CDS+3'UTR	Vacuolar proton-ATPase subunit-like protein.	0.000909434	1.74621	2.37802	2.34541	2.31129	1.43488
Os03g0255500|mRNA|AF251066|CDS	Phosphoenolpyruvate carboxykinase [ATP] (EC 4.1.1.49) (PEP carboxykinase) (Phosp	6.73265e-05	3.38564	0.829087	3.45195	2.76494	1.48631
Os03g0259400|COMBINER_EST|Os03g0259400|8	Leucoanthocyanidin reductase (EC 1.17.1.3) (Leucocyanidin reductase).	0.000535175	1.19464	0.740089	1	1.86607	2.47336
Os03g0264800|COMBINER_EST|Os03g0264800|8	AAA ATPase, central region domain containing protein.	3.45391e-08	0.162917	0.63658	0.949172	2.07176	1.14593
Os03g0266900|mRNA|AK119243|CDS+3'UTR	Low molecular mass heat shock protein Oshsp17.3.	9.35354e-05	1.58079	2.61815	1.69847	2.21906	0.655572
Os03g0267000|mRNA|X75616|CDS+3'UTR	Low molecular mass heat shock protein Oshsp18.0.	0.0303623	2.84546	2.7021	2.03076	3.11219	0.94711
Os03g0268600|mRNA|AK069274|CDS+3'UTR	Protein phosphatase type 2C.	0.0196496	15.1005	4.36094	3.55323	2.44091	3.88625
Os03g0269900|mRNA|AK101153|CDS+3'UTR	Protein of unknown function DUF604 family protein.	0.00248301	1.97819	1.7155	3.92818	3.31896	2.91592
Os03g0270800|COMBINER_EST|Os03g0270800|8	Conserved hypothetical protein.	6.87112e-05	0.855537	1.19883	2.26952	2.9638	2.11163
Os03g0271800|mRNA|AK102985|CDS+3'UTR	Conserved hypothetical protein.	0.03448	1.09104	1.3738	2.07293	3.34986	2.39951
Os03g0277000|mRNA|AK100522|CDS+3'UTR	GDP dissociation inhibitor protein OsGDI1.	2.40928e-07	0.326465	0.626903	3.42912	3.05224	4.51724
Os03g0277700|mRNA|AK061148|CDS+3'UTR	Protein of unknown function DUF26 domain containing protein.	0.000321911	14.5617	2.26163	3.17019	0.724099	2.9708
Os03g0281500|mRNA|AK100137|CDS+3'UTR	LpimPth3.	0.0351239	2.56885	2.0894	2.33016	1.96239	1.73724
Os03g0283100|mRNA|AK061849|CDS+3'UTR	Glutathione S-transferase, C-terminal domain containing protein.	6.25951e-05	1.84148	3.06862	6.89137	3.05007	2.89128
Os03g0283900|mRNA|AK105569|CDS+3'UTR	Serine/threonine-protein kinase PBS1 (EC 2.7.1.37) (AvrPphB susceptible protein	6.07143e-07	0.931083	0.933982	2.23982	1.81708	2.19728
Os03g0286900|mRNA|AK070872|CDS+3'UTR	Low-temperature induced protein lt101.2.	1.28793e-05	5.91251	2.69635	4.28677	0.584947	1.49367
Os03g0287000|COMBINER|CI032353|6	(No Hit)	1.09845e-05	4.41909	2.09442	3.09395	0.525005	1.35578
Os03g0287100|mRNA|AK100125|CDS+3'UTR	Phosphatidylinositol transfer protein family protein.	0.000187244	1.65256	2.22512	2.1845	1.21914	1.17956
Os03g0288000|mRNA|AK059587|CDS+3'UTR	Metallothionein-like protein 1 (MT-1).	0.0207164	3.17576	3.76469	5.6848	1.24764	2.30683
Os03g0288900|mRNA|AK100329|CDS+3'UTR	Hypothetical protein.	2.73498e-07	0.187632	0.761824	1.29193	2.86855	1.25591
Os03g0291700|mRNA|AK107416|CDS+3'UTR	Hypothetical protein.	0.0145039	0.950386	1.33815	2.40259	3.84934	3.04057
Os03g0297000|mRNA|AK064307|CDS+3'UTR	Protein of unknown function DUF538 family protein.	7.13117e-06	3.50637	2.92055	2.56196	1.95193	1.68868
Os03g0297600|mRNA|AK108414|CDS+3'UTR	Bet v I allergen family protein.	1.44543e-06	0.978033	1.14669	2.30085	2.54593	2.16753
Os03g0297900|COMBINER_EST|CI193735|6	Multicopper oxidase, type 1 domain containing protein.	0.000794814	0.906975	0.997339	1.24942	2.65079	2.88882
Os03g0299600|mRNA|AK068151|CDS+3'UTR	Wound-induced WI12 family protein.	0.00133056	2.86509	1.59233	1.97211	2.20067	1.44393
Os03g0299800|mRNA|AK064332|CDS+3'UTR	Uncharacterized Cys-rich domain containing protein.	0.00214215	2.60805	1.98478	1.92902	3.14644	2.12249
Os03g0300400|mRNA|AF395880|CDS+3'UTR	Pathogen-related protein (JIOsPR10).	0.000150929	17.4824	2.62457	2.10815	2.76634	3.33207
Os03g0302800|mRNA|AK061293|CDS+3'UTR	Conserved hypothetical protein.	0.000857562	0.82256	1.99622	4.7863	2.52902	1.12714
Os03g0302900|mRNA|AK069222|CDS+3'UTR	Hypothetical protein.	2.23295e-07	0.233553	0.707631	1.17015	2.1434	1.19625
Os03g0305600|mRNA|AK063714|CDS+3'UTR	Mitochondrial import inner membrane translocase, subunit Tim17/22 family protein	4.9773e-05	1.41457	1.13388	1.78284	0.576074	2.48709
Os03g0306800|mRNA|AK103722|CDS+3'UTR	CP12 (Fragment).	2.17822e-06	0.574671	0.495831	3.69894	1.16499	2.41536
Os03g0307300|mRNA|AB021746|CDS+3'UTR	Nicotianamine synthase 1 (EC 2.5.1.43) (S-adenosyl-L-methionine:S- adenosyl-L-me	0.00461253	0.813354	0.768255	7.13365	3.71103	5.72549
Os03g0310600|mRNA|AK109731|CDS+3'UTR	Plant protein of unknown function family protein.	0.0116849	10.3113	3.56418	7.58974	5.97766	3.8431
Os03g0312300|mRNA|AK111364|CDS+3'UTR	Protein of unknown function DUF26 domain containing protein.	0.00148294	1.67361	0.818653	0.705598	2.08697	1.27996
Os03g0313100|mRNA|AK109839|CDS+3'UTR	BABY BOOM.	2.94081e-08	1.34455	0.631366	2.32624	2.5156	2.71569
Os03g0315400|mRNA|AK120551|CDS+3'UTR	MYB-related protein 340.	8.57443e-06	3.50181	1.52585	2.7234	1.1348	1.77724
Os03g0318400|mRNA|AK106440|CDS+3'UTR	Peptidase A1, pepsin family protein.	8.38146e-05	1.42588	3.34742	3.72849	2.30224	1.59479
Os03g0320600|COMBINER_EST|CI553233|0	VQ domain containing protein.	8.94594e-06	0.486759	0.601	1.88864	1.94992	2.27466
Os03g0323600|mRNA|AK107871|UTR	Non-protein coding transcript, putative npRNA.	0.000157912	1.99671	2.68647	5.68094	3.89237	2.48084
Os03g0326200|mRNA|AK099837|CDS+3'UTR	Phospholipid-transporting ATPase 1 (EC 3.6.3.1) (Aminophospholipid flippase 1).	8.49301e-05	4.15714	2.36534	4.68692	2.10119	1.88017
Os03g0327600|mRNA|X95402|CDS+3'UTR	Ricin B-related lectin domain containing protein.	0.00636121	1.0405	0.892217	2.41667	1.72614	1.62539
Os03g0327800|COMBINER_EST|CI362055|0	NAC-domain containing protein 29 (ANAC029) (NAC2) (NAC-LIKE, ACTIVATED BY AP3/PI	0.0185957	0.852754	1.82123	2.84224	4.22344	4.43453
Os03g0329700|COMBINER_EST|CI324016|1	Protein kinase domain containing protein.	0.0312546	0.703339	1.17296	1.62793	2.13923	1.7372
Os03g0330200|COMBINER_EST|Os03g0330200|8	2,3-bisphosphoglycerate-independent phosphoglycerate mutase (EC 5.4.2.1) (Phosph	0.000482566	2.08307	1.31528	1.05515	1.08473	3.32002
Os03g0331700|mRNA|AK109470|CDS+3'UTR	Avr9/Cf-9 rapidly elicited protein 31.	0.00013412	5.30069	3.96981	2.23317	1.74455	1.12918
Os03g0339900|mRNA|AK068987|CDS+3'UTR	Serine/threonine protein kinase.	0.00659696	1.70854	0.738479	2.15244	2.12991	1.4692
Os03g0340500|mRNA|AK060797|CDS+3'UTR	Sucrose synthase.	0.00427122	1.87802	1.48894	2.43719	1.22251	1.73339
Os03g0343900|mRNA|AK105813|CDS+3'UTR	Photosystem II protein PsbX family protein.	1.55744e-05	1	1	1.29436	4.84679	3.19705
Os03g0345700|mRNA|AK066080|CDS+3'UTR	Hypothetical protein.	0.00014154	3.11012	1.35985	4.73167	2.20529	3.31057
Os03g0346200|COMBINER_EST|AU070455|7	Conserved hypothetical protein.	0.0410242	2.78418	1.09996	1.55356	2.56035	2.46183
Os03g0351500|mRNA|AK061662|CDS+3'UTR	Superoxide dismutase [Cu-Zn] 1 (EC 1.15.1.1).	0.0019164	1.88798	1.33173	2.29267	1.69554	1.6895
Os03g0351700|mRNA|AK108549|CDS+3'UTR	Hypothetical protein.	2.96938e-08	22.1151	5.26736	2.03404	1.11357	1.01062
Os03g0353400|mRNA|AK068753|CDS+3'UTR	Poly(A)-binding protein C-terminal interacting protein 243.	6.02944e-05	2.02439	1.02134	2.49744	2.91802	2.41707
Os03g0358800|COMBINER_EST|Os03g0358800|8	UDP-glucuronosyl/UDP-glucosyltransferase family protein.	0.00152305	0.383532	0.398596	2.10544	1.51055	2.28262
Os03g0362200|mRNA|AK120364|CDS+3'UTR	ARM repeat fold domain containing protein.	0.000133099	0.860167	2.69245	1.5387	7.87669	1.38221
Os03g0363600|mRNA|AK106658|CDS+3'UTR	Sugar transporter-like protein.	0.00144458	0.59645	0.636297	1.64964	2.07588	2.18692
Os03g0373500|mRNA|AK111250|CDS+3'UTR	Hypothetical protein.	0.00415481	1.94794	1.16601	2.4392	1.63806	2.00593
Os03g0374600|mRNA|AK110542|CDS+3'UTR	Glycoside hydrolase, family 17 protein.	0.00557131	3.10099	1.89884	8.37959	4.02043	5.37193
Os03g0377400|mRNA|AK107223|CDS+3'UTR	Hypothetical protein.	3.67198e-05	0.926948	0.465409	83.8204	51.6967	155.679
Os03g0399600|mRNA|AK068188|CDS+3'UTR	Conserved hypothetical protein.	0.000730153	0.927643	2.15232	1.88842	2.24319	1.01774
Os03g0402800|mRNA|AK106184|CDS+3'UTR	ZIM domain containing protein.	3.82796e-05	3.11208	1.08627	1.19937	3.07661	2.43485
Os03g0404800|mRNA|AK099537|CDS+3'UTR	3-beta hydroxysteroid dehydrogenase/isomerase family protein.	0.00266014	0.82595	0.690854	1.64517	2.9181	1.9915
Os03g0406100|COMBINER_EST|CI226571|6	SPX, N-terminal domain containing protein.	0.000893569	2.22556	2.15276	11.8144	2.76866	2.23736
Os03g0417700|COMBINER_EST|CI560567|6	E-class P450, group I family protein.	1.02242e-07	0.71897	0.776973	5.66985	9.12579	8.77348
Os03g0418000|COMBINER_EST|Os03g0418000|8	Glycoside hydrolase, family 19 protein.	0.000310795	10.3727	4.47243	1.91229	1.8625	2.74571
Os03g0423300|mRNA|AK070282|CDS+3'UTR	Stearoyl-acyl carrier protein desaturse (EC 1.14.99.6) (Fragment).	7.25015e-08	0.647047	1.53478	22.9883	24.6084	7.51603
Os03g0429000|mRNA|AK102768|CDS+3'UTR	Proteinase inhibitor I25, cystatin family protein.	5.21579e-06	2.46837	1.00412	2.55593	2.624	3.10293
Os03g0430500|COMBINER_EST|Os03g0430500|8	Peptidase S8 and S53, subtilisin, kexin, sedolisin domain containing protein.	0.00325118	0.357159	0.318124	1.32335	2.17383	1.8095
Os03g0436500|mRNA|AK070610|5'UTR+CDS	BED finger domain containing protein.	2.67336e-06	2.37211	0.716555	1.48799	1.26811	2.15565
Os03g0437200|mRNA|AK059839|CDS+3'UTR	Zn-finger, C2H2 type domain containing protein.	3.17412e-05	33.998	3.5235	3.62862	2.95843	2.28357
Os03g0439500|mRNA|AK060946|CDS+3'UTR	2OG-Fe(II) oxygenase domain containing protein.	0.00703844	0.682749	0.762218	0.92245	2.22655	0.787593
Os03g0445700|mRNA|AK071624|CDS+3'UTR	Protein of unknown function DUF260 domain containing protein.	6.71212e-06	0.878496	0.396208	4.45773	2.90688	3.53877
Os03g0561400|COMBINER_EST|CI077113|6	RNA-directed DNA polymerase (Reverse transcriptase) domain containing protein.	0.00249876	3.50387	1.51779	2.58177	1.13687	1.79904
Os03g0570100|mRNA|AK119569|CDS+3'UTR	Cytochrome P450 79A1 (EC 1.14.13.41) (Tyrosine N-monooxygenase) (Cytochrome P450	0.000171533	1	1.54887	1.45018	17.9731	11.6499
Os03g0577300|COMBINER_EST|Os03g0577300|8	Conserved hypothetical protein.	3.85516e-08	0.261646	0.736699	1.13967	2.38185	1.14623
Os03g0578900|COMBINER_EST|CI275807|6	Gibberellin MYB transcription factor.	8.20155e-07	0.932686	0.862503	3.06074	2.40472	2.80615
Os03g0582200|mRNA|AK058432|CDS+3'UTR	SCAMP family protein.	7.54083e-06	3.46664	3.32469	2.78808	1.80914	1.46617
Os03g0587200|mRNA|AK121995|CDS+3'UTR	Kinesin, motor region domain containing protein.	1.49853e-07	0.0826472	0.758513	1.33309	5.0879	1.39377
Os03g0587600|COMBINER|CI418261|6	(No Hit)	2.24738e-05	0.873144	0.674264	3.43729	3.33318	5.23355
Os03g0593100|COMBINER_EST|CI138403|6	Conserved hypothetical protein.	6.96979e-07	0.455256	0.881001	1.23399	2.11161	1.29717
Os03g0594100|mRNA|AK111441|CDS+3'UTR	Cytochrome P450 family protein.	8.13094e-05	3.4364	10.6933	2.79791	2.24588	1.7581
Os03g0597600|mRNA|AK069458|CDS+3'UTR	L-asparaginase (EC 3.5.1.1) (L-asparagine amidohydrolase).	5.76447e-06	0.922023	1.15704	3.04816	4.15394	2.32104
Os03g0608000|mRNA|AK111073|CDS+3'UTR	Hypothetical protein.	0.0486055	5.14578	1.95443	3.47617	2.70842	3.45815
Os03g0609500|COMBINER_EST|CI261705|6	Protein of unknown function DUF260 domain containing protein.	2.83668e-07	0.656852	1.35096	3.19689	3.29569	1.58662
Os03g0610900|mRNA|AB125311|CDS+3'UTR	Protein kinase, 41K (EC 2.7.1.-).	5.19584e-07	0.74447	0.645837	2.57275	3.38496	3.50513
Os03g0622300|mRNA|AK107931|CDS+3'UTR	Conserved hypothetical protein.	5.03923e-07	0.457458	0.711207	1.38087	2.32939	1.4301
Os03g0623100|mRNA|AK063716|CDS+3'UTR	Conserved hypothetical protein.	0.00355524	5.13413	2.30205	1.10401	1.3216	6.07157
Os03g0638900|mRNA|AK108094|CDS+3'UTR	Cyclin-like F-box domain containing protein.	0.000849682	1	1	1	3.30241	1.18397
Os03g0646300|mRNA|AK069229|CDS+3'UTR	Cyclic nucleotide-gated channel A (Fragment).	0.00121247	1.34447	1.67382	3.51945	2.04679	2.02233
Os03g0646400|mRNA|AK108306|CDS+3'UTR	Conserved hypothetical protein.	0.00010391	1.42672	1.48843	3.25981	2.49179	2.6302
Os03g0648900|mRNA|AK060491|CDS+3'UTR	HAD-superfamily subfamily IE hydrolase protein.	1.16678e-06	0.516241	0.742737	1.50598	1.79295	2.05308
Os03g0654700|mRNA|AK107417|CDS+3'UTR	RmlC-like cupin family protein.	0.0148092	0.928466	1.13528	4.39874	5.42484	2.0571
Os03g0655400|mRNA|AB011368|CDS+3'UTR	CAS15 (Cold acclimation responsive protein BudCAR4) (Cold acclimation responsive	8.91205e-08	1.1282	1.24315	3.53289	2.58689	2.30347
Os03g0659800|mRNA|AK062366|CDS+3'UTR	Paired amphipathic helix repeat containing protein.	1.45368e-07	0.117043	0.674469	1.10904	2.37491	1.12792
Os03g0661600|mRNA|AK058637|CDS+3'UTR	Alpha-amylase/trypsin inhibitor (Antifungal protein).	9.20118e-06	10.0111	8.96075	21.7281	3.19778	4.45622
Os03g0663400|mRNA|AK102798|CDS+3'UTR	Thaumatin-like protein.	1.16813e-05	1.72495	3.21013	7.23784	4.3568	3.89783
Os03g0663800|mRNA|U45322|CDS+3'UTR	Globulin 1 (Fragment).	3.86222e-06	0.733363	0.471105	5.00417	4.47457	6.62261
Os03g0663900|COMBINER_EST|AU092343|6	Plant lipid transfer/seed storage/trypsin-alpha amylase inhibitor domain contain	0.000251714	0.419118	0.426264	1.9557	2.12824	1.77809
Os03g0664800|COMBINER_EST|CI543152|4	GCN5-related N-acetyltransferase domain containing protein.	0.000102614	1.17673	1.40453	1.94714	2.33619	1.69339
Os03g0668500|mRNA|AK064871|CDS+3'UTR	Hypothetical protein.	2.82341e-09	1.27033	0.787124	3.12986	3.21924	3.2788
Os03g0672400|mRNA|AK061599|CDS+3'UTR	Conserved hypothetical protein.	1.48755e-07	0.0813756	0.641356	1.2144	4.44505	1.27701
Os03g0673400|COMBINER|CI552706|x	(No Hit)	0.0315294	1.21249	1.99392	2.06288	1.65059	1.52634
Os03g0676300|mRNA|AK108103|CDS+3'UTR	P-type trefoil domain containing protein.	2.13222e-06	0.337622	1.32274	1.65531	3.25783	1.51945
Os03g0676400|mRNA|AK109228|CDS+3'UTR	VQ domain containing protein.	0.000105572	2.86839	0.600536	7.64115	7.2182	6.13256
Os03g0680700|COMBINER|CI092525|6	(No Hit)	2.41311e-08	0.128678	0.576446	1.32401	3.07923	1.69511
Os03g0687800|mRNA|AK106820|CDS+3'UTR	Ribosome-inactivating protein family protein.	7.78082e-05	1	0.962757	1.89638	6.2363	2.97335
Os03g0691400|mRNA|AK071319|CDS+3'UTR	Thioesterase superfamily domain containing protein.	0.000694222	3.3148	2.69675	2.50306	1.89116	1.28668
Os03g0692700|mRNA|AK058266|CDS+3'UTR	Protein of unknown function DUF538 family protein.	0.000449123	1.55428	0.991904	1.65569	1.21502	2.03284
Os03g0694500|mRNA|AK100981|CDS+3'UTR	Permease 1.	0.000338745	1.33042	0.882124	4.26484	3.13447	4.06927
Os03g0698200|COMBINER|CI147762|6	(No Hit)	0.0356139	1.16515	0.915613	1.46106	1.56307	2.3811
Os03g0699800|mRNA|AK107697|CDS+3'UTR	Somatomedin B domain containing protein.	0.00211611	5.29966	7.41245	1.32701	3.85331	1.44677
Os03g0700100|COMBINER|CI406607|0	(No Hit)	3.28846e-05	2.10411	1.05591	1.05484	3.28167	3.18963
Os03g0701200|mRNA|AK061528|CDS+3'UTR	Haloacid dehalogenase-like hydrolase domain containing protein.	2.35417e-05	7.31861	3.65224	3.84992	1.13003	1.36507
Os03g0708500|COMBINER_EST|CI217039|6	Viral coat and capsid protein family protein.	1.69345e-07	0.537512	0.723382	2.46494	1.64608	1.98565
Os03g0710000|mRNA|AK060065|CDS+3'UTR	Eukaryotic protein of unknown function DUF292 domain containing protein.	5.31647e-06	0.949401	2.62803	3.86519	2.51472	1.30227
Os03g0712100|mRNA|AK106258|CDS+3'UTR	Conserved hypothetical protein.	1.09862e-07	0.05446	0.591012	1.34834	5.49634	1.25985
Os03g0712700|mRNA|AK121196|CDS+3'UTR	Phosphoglucomutase, cytoplasmic 2 (EC 5.4.2.2) (Glucose phosphomutase 2) (PGM 2)	1.19569e-05	1.09924	0.745741	1.67522	1.66403	2.14868
Os03g0714100|COMBINER|CI443539|0	(No Hit)	0.00383614	0.635909	1.94154	0.644246	2.01946	0.21295
Os03g0714800|COMBINER_EST|Os03g0714800|8	En/Spm-like transposon proteins family protein.	0.000205573	1.18232	0.770321	3.66598	3.02449	4.03212
Os03g0715600|COMBINER|CI445245|6	(No Hit)	2.76853e-06	1.53599	0.762717	4.2247	2.96938	4.31341
Os03g0719400|mRNA|AK120822|CDS+3'UTR	Esterase/lipase/thioesterase domain containing protein.	4.21584e-05	1.96455	1.14214	1.60117	2.38224	1.97021
Os03g0723700|mRNA|AK101260|CDS+3'UTR	Hypothetical protein.	5.57159e-07	0.704583	1.23518	2.15723	2.59014	1.7347
Os03g0724700|mRNA|AK106475|CDS+3'UTR	Maf-like protein family protein.	0.0348784	0.853805	1.63338	1.94029	2.13976	0.983189
Os03g0727800|mRNA|AK109453|CDS+3'UTR	Cyclin-like F-box domain containing protein.	3.3625e-07	0.0628201	0.616212	1.53713	4.01506	1.64248
Os03g0729000|mRNA|AK108046|CDS+3'UTR	Conserved hypothetical protein.	1.19514e-05	3.55419	1.19806	3.83169	3.66746	3.6607
Os03g0729100|mRNA|AK107548|CDS+3'UTR	Conserved hypothetical protein.	6.80251e-07	1.6349	1.15249	2.70313	3.03087	2.64458
Os03g0729800|COMBINER_EST|Os03g0729800|8	Amino acid-binding ACT domain containing protein.	1.89234e-05	0.662708	0.984838	3.28836	3.00609	2.11418
Os03g0731800|mRNA|AK105543|CDS+3'UTR	Hypothetical protein.	0.00158424	8.17472	3.31988	1.43746	1.10756	3.47225
Os03g0731900|mRNA|AK062113|CDS+3'UTR	Isopentenyl/dimethylallyl diphosphate synthase (Fragment).	2.67095e-08	13.1456	4.99523	1.55588	1.08148	2.05922
Os03g0736500|COMBINER_EST|CI227654|6	Syntaxin-related protein KNOLLE (Syntaxin 111) (AtSYP111).	1.8041e-07	0.0709689	0.606525	1.16541	4.19104	1.21334
Os03g0736600|mRNA|AK060375|CDS+3'UTR	Conserved hypothetical protein.	7.46851e-06	2.3333	0.638776	2.3087	3.1366	3.85347
Os03g0736900|mRNA|AK068443|CDS+3'UTR	Conserved hypothetical protein.	2.97519e-06	0.920214	0.793327	1.58745	2.12954	1.536
Os03g0737300|mRNA|AK071016|CDS+3'UTR	Magnesium-dependent phosphatase-1 family protein.	0.00158424	2.77583	1.71407	2.04988	1.82369	1.55125
Os03g0739700|mRNA|AK062272|CDS+3'UTR	Protein of unknown function DUF1334 family protein.	0.0298102	2.25377	1.16071	4.86476	4.78162	4.09596
Os03g0740200|COMBINER_EST|CI187764|6	Conserved hypothetical protein.	1.93583e-05	0.790528	0.918928	1.83865	2.09355	2.32007
Os03g0745600|COMBINER_EST|CI457848|0	Protein of unknown function UPF0005 family protein.	0.00150284	3.80366	1.88159	1.82783	1.20049	3.98122
Os03g0746000|mRNA|AK073682|CDS+3'UTR	Helix-turn-helix, Fis-type domain containing protein.	3.872e-07	0.660647	0.724983	1.49594	1.94578	2.39546
Os03g0747100|COMBINER_EST|CI065784|4	Conserved hypothetical protein.	1.85478e-07	0.122889	0.7006	1.42323	4.3052	1.40028
Os03g0750000|mRNA|AK071321|CDS+3'UTR	Universal stress protein (Usp) family protein.	0.0215343	1.90058	1.58865	3.0283	1.43964	0.968734
Os03g0751600|mRNA|AK061520|CDS+3'UTR	Heavy metal transport/detoxification protein domain containing protein.	0.000337653	2.45119	2.08969	2.26431	1.00316	1.54221
Os03g0752300|mRNA|AK069303|CDS+3'UTR	K+ channel protein.	2.55772e-06	1.035	1.12348	2.51563	2.56602	2.14251
Os03g0757600|mRNA|AK102229|CDS+3'UTR	UDP-glucuronosyl/UDP-glucosyltransferase family protein.	0.000498774	0.645453	1.86262	1.97827	2.10855	1.14591
Os03g0758300|mRNA|AK060339|CDS+3'UTR	Cyclic nucleotide-gated ion channel 2 (AtCNGC2) (Cyclic nucleotide-and calmoduli	9.82312e-05	0.943446	0.99385	1.9845	1.09542	2.07398
Os03g0758900|mRNA|AY341848|CDS+3'UTR	WRKY transcription factor 34.	3.70643e-05	0.672187	0.602598	1.42548	2.32377	2.82089
Os03g0760200|mRNA|AK066760|CDS+3'UTR	Cytochrome P450 family protein.	1.012e-07	0.649308	2.0168	3.25492	2.23173	1.26846
Os03g0760800|mRNA|AK121316|CDS+3'UTR	Gibberellin regulated protein family protein.	0.00241925	1.3426	1.4048	2.01528	1.20152	1.48786
Os03g0762100|mRNA|AK108604|CDS+3'UTR	Conserved hypothetical protein.	3.60385e-08	0.713064	0.755083	3.60693	5.35089	5.02896
Os03g0762300|mRNA|AK058884|CDS+3'UTR	Peroxidase 51 precursor (EC 1.11.1.7) (Atperox P51) (ATP37).	6.10211e-05	7.25281	7.04593	4.02994	2.88242	1.8715
Os03g0764600|mRNA|AK105625|CDS+3'UTR	Myb, DNA-binding domain containing protein.	0.00546155	2.934	1.80653	5.57584	3.0311	2.13391
Os03g0768900|COMBINER_EST|Os03g0768900|8	Conserved hypothetical protein.	5.4746e-06	1.06094	0.978511	12.0675	3.04004	2.36272
Os03g0769500|mRNA|AK107501|CDS+3'UTR	Calcium-binding EF-hand domain containing protein.	9.58273e-06	1.34485	1.0444	1.51658	3.27084	2.72416
Os03g0770900|mRNA|AK106660|CDS+3'UTR	Hypothetical protein.	3.09363e-08	0.105692	0.638403	1.42508	3.79355	1.50237
Os03g0772600|mRNA|AK120949|CDS+3'UTR	Protein kinase family protein.	0.000436446	5.58029	3.99053	2.41982	2.08037	1.95078
Os03g0777000|mRNA|AK073539|CDS+3'UTR	NAM (No apical meristem)-like protein.	5.38902e-09	13.079	6.95109	2.19073	1.33058	1.29998
Os03g0778100|mRNA|AF093634|CDS+3'UTR	Photosystem I reaction center subunit III, chloroplast precursor (Light-harvesti	0.00547541	0.688889	0.866076	1.74438	2.32592	2.11991
Os03g0780200|mRNA|AK107920|CDS+3'UTR	Conserved hypothetical protein.	2.0092e-07	0.103227	0.63756	1.03481	3.76978	1.07799
Os03g0781300|mRNA|AK120661|CDS+3'UTR	Conserved hypothetical protein.	0.000133397	6.64731	6.1253	3.73011	5.19193	1.76237
Os03g0782200|mRNA|AK069119|CDS+3'UTR	Conserved hypothetical protein.	3.39707e-06	0.260685	0.17485	3.46737	6.57281	3.88458
Os03g0784100|COMBINER_EST|CI259682|6	Patatin family protein.	0.00297225	1.42065	0.951803	1.21416	2.74299	1.7951
Os03g0790100|COMBINER|CI436237|3	(No Hit)	1.22863e-05	1.37783	1.51614	31.3382	27.7468	24.8589
Os03g0793700|mRNA|AK121667|CDS+3'UTR	Globulin 2 (Fragment).	1.27907e-06	0.456795	0.397556	4.57297	2.30109	3.14869
Os03g0794200|COMBINER_EST|CI422957|0	GCN5-related N-acetyltransferase domain containing protein.	0.0381823	2.95869	2.58404	2.34762	1.89589	1.79036
Os03g0794300|COMBINER_EST|Os03g0794300|8	GCN5-related N-acetyltransferase domain containing protein.	0.000151758	3.95287	1.80451	2.24359	1.08126	2.02902
Os03g0795200|mRNA|AK120623|CDS+3'UTR	Protein prenyltransferase domain containing protein.	1.31112e-08	0.911656	0.723996	6.69809	6.87	9.0381
Os03g0795300|mRNA|AK064239|CDS+3'UTR	Extensin protein-like.	0.000116263	1.82132	1.44703	7.22672	3.30076	2.88894
Os03g0795600|mRNA|AK107547|CDS+3'UTR	Protein of unknown function UPF0005 family protein.	2.66574e-05	1.12414	0.799591	13.6373	10.242	9.57412
Os03g0796600|mRNA|AK062757|UTR	Uncharacterized plant-specific protein DUF506 domain containing protein.	1.41322e-06	1	1	9.23633	9.0269	6.01406
Os03g0797400|mRNA|AK072595|CDS+3'UTR	Tryptophan synthase, alpha chain domain containing protein.	0.000272336	2.42886	1.9988	49.9212	18.5372	12.8217
Os03g0802200|mRNA|AK111769|CDS+3'UTR	Hypothetical protein.	4.19046e-07	0.836281	1.89154	5.18387	4.39118	2.31094
Os03g0802500|mRNA|AK070731|CDS+3'UTR	AAA ATPase, central region domain containing protein.	0.000154518	2.05159	3.31287	2.70137	1.45677	0.738841
Os03g0804700|COMBINER_EST|CI253880|6	Germin-like protein subfamily T member 1 precursor.	0.000657813	0.909478	1.86249	17.4977	8.76516	15.2516
Os03g0805400|mRNA|AK060174|CDS+3'UTR	Phosphoesterase, PA-phosphatase related family protein.	1.25764e-06	1.26217	1.33502	1.04243	2.76657	1.71146
Os03g0808000|COMBINER_EST|Os03g0808000|8	Polygalacturonase PG1.	0.0124282	1.12295	0.753304	0.88229	1.58673	2.19865
Os03g0808900|mRNA|AK065100|CDS+3'UTR	Seed imbibition protein.	1.58132e-07	0.512676	0.997767	7.77633	6.67288	3.54336
Os03g0809200|mRNA|AK102250|CDS+3'UTR	DNA-binding protein (Fragment).	0.00112794	0.796237	1.17968	3.73529	1.82623	5.09167
Os03g0817100|COMBINER_EST|Os03g0817100|8	Protein of unknown function DUF588 family protein.	0.00815538	1.7966	0.74922	1.52628	3.24413	2.11067
Os03g0817200|mRNA|AK121940|CDS+3'UTR	Amino acid/polyamine transporter II family protein.	0.000761616	7.78372	2.06162	2.01362	1.96257	1.85226
Os03g0820200|COMBINER|CI206634|6	(No Hit)	6.90003e-05	1.25353	2.44956	4.72905	2.9341	1.061
Os03g0820300|mRNA|AK068861|CDS+3'UTR	ZPT2-14.	1.54429e-06	1.42982	3.14389	7.04197	3.52035	0.997281
Os03g0820400|mRNA|AK119690|CDS+3'UTR	ZPT2-13.	3.48404e-06	1.34666	2.46251	4.20143	3.53774	1.03044
Os03g0820500|COMBINER_EST|CI417173|1	Actin-binding, cofilin/tropomyosin type domain containing protein.	0.00745187	4.06253	2.89483	11.2843	3.55749	3.16244
Os03g0823400|mRNA|AK120562|CDS+3'UTR	Bowman-Birk type trypsin inhibitor (WTI).	0.00447316	8.96392	1.30977	6.1152	5.67854	5.49653
Os03g0829200|mRNA|AK108175|CDS+3'UTR	Soluble epoxide hydrolase.	4.13102e-06	15.2875	5.73419	3.88563	1.56281	1.3023
Os03g0831400|mRNA|AK071202|CDS+3'UTR	Conserved hypothetical protein.	0.0213487	1.96615	1.37392	2.59661	2.17163	2.05123
Os03g0838500|mRNA|AK121130|CDS+3'UTR	Proteinase inhibitor I9, subtilisin propeptide domain containing protein.	3.56385e-06	0.530599	1.10813	1.45847	3.43962	1.03996
Os03g0840200|mRNA|AK067797|CDS+3'UTR	TolB, C-terminal domain containing protein.	0.000750153	2.28259	1.41156	2.42955	1.45014	1.88629
Os03g0845300|COMBINER|CI516826|x	(No Hit)	1.44003e-05	0.902691	0.68299	3.13292	2.35076	3.05072
Os03g0847600|mRNA|AK066947|CDS+3'UTR	GAMYB-binding protein.	8.56121e-07	0.846343	0.903787	1.48764	2.0005	1.46609
Os03g0847900|mRNA|AK060311|CDS+3'UTR	PAK-box/P21-Rho-binding domain containing protein.	0.00712036	0.965901	1.2263	5.35334	2.32835	7.05248
Os03g0848200|mRNA|AK072278|CDS+3'UTR	Phytase.	2.48656e-07	1.84948	1.51372	5.26564	4.89429	6.40923
Os03g0850400|mRNA|AK121930|CDS+3'UTR	Aspartate kinase precursor (EC 2.7.2.4).	1.74577e-06	1.60414	0.85338	1.90119	3.11694	2.22152
Os03g0856700|mRNA|AK061017|CDS+3'UTR	Ga20 oxidase (Fragment).	1.31198e-05	1.86657	0.795474	1.3421	1.84766	2.22677
Os03g0857400|mRNA|AK062137|CDS+3'UTR	Conserved hypothetical protein.	1.83506e-06	0.444489	0.905032	1.41105	3.4886	1.25741
Os03g0858200|mRNA|AK110744|CDS+3'UTR	Conserved hypothetical protein.	0.000182773	0.279213	0.791062	2.16403	2.03221	3.70571
Os03g0860100|mRNA|AK109390|CDS+3'UTR	Ethylene responsive element binding factor 2 (AtERF2).	2.09444e-06	21.3074	1.64455	1.12662	2.43147	1.01784
Os04g0103900|mRNA|AK100989|CDS+3'UTR	Chalcone synthase (EC 2.3.1.74).	1.1957e-07	39.4048	56.3186	5.48621	0.806395	1.94844
Os04g0106500|COMBINER|CI323375|6	(No Hit)	0.0182995	0.746674	0.606178	2.93286	1.65739	2.20102
Os04g0107200|mRNA|AK106201|CDS+3'UTR	D-isomer specific 2-hydroxyacid dehydrogenase, catalytic region domain containin	1.48851e-07	1.30373	0.999434	2.13659	2.11221	2.08188
Os04g0107300|mRNA|AK070553|CDS+3'UTR	D-isomer specific 2-hydroxyacid dehydrogenase, catalytic region domain containin	0.00443035	0.959533	0.9868	2.10252	6.08763	2.91014
Os04g0107500|mRNA|AK067010|CDS+3'UTR	D-isomer specific 2-hydroxyacid dehydrogenase, catalytic region domain containin	0.000123913	2.74324	2.08736	2.73331	1.3961	2.31883
Os04g0107900|mRNA|AK063698|CDS+3'UTR	Heat shock protein 81-1 (HSP81-1) (Heat shock protein 83).	0.000518567	1.0385	1.14861	1.89065	6.45354	0.762409
Os04g0115700|mRNA|AK070444|CDS+3'UTR	Hypothetical protein.	7.90281e-06	3.54057	1.21248	15.239	10.4512	10.2653
Os04g0118700|COMBINER_EST|CI229220|6	Protein prenyltransferase domain containing protein.	9.87418e-07	0.584044	0.961384	2.09269	2.49671	2.68472
Os04g0118800|mRNA|AY336989|CDS+3'UTR	Disease resistance protein family protein.	0.0014746	1.93698	1.55161	3.00201	4.66452	5.05955
Os04g0125100|mRNA|AK108386|CDS+3'UTR	Hypothetical protein.	0.0511053	1.8442	1.09961	1.309	3.08568	2.109
Os04g0141300|COMBINER|CI076279|6	(No Hit)	1.44509e-06	7.89407	1.62548	5.89483	2.24921	4.49562
Os04g0146800|COMBINER_EST|Os04g0146800|8	Protein of unknown function DUF594 family protein.	0.0296943	1.05403	1.03259	1.2931	2.28683	1.71473
Os04g0149400|mRNA|AK062765|5'UTR+CDS	Hypothetical protein.	3.36363e-05	1.81361	2.48213	9.15836	4.35451	2.16625
Os04g0162600|mRNA|AK105473|CDS+3'UTR	Conserved hypothetical protein.	0.00857418	0.957844	1.12116	2.21165	2.85749	2.34255
Os04g0177300|mRNA|AK102094|CDS+3'UTR	SNF2-related domain containing protein.	3.30906e-07	0.0676025	0.649018	1.0374	3.11914	1.21926
Os04g0178300|mRNA|AK100631|CDS+3'UTR	Copalyl diphosphate synthetase (Fragment).	2.35842e-07	16.6749	9.50634	3.21598	0.956808	2.53267
Os04g0179100|COMBINER_EST|CI027926|0	Glucose/ribitol dehydrogenase family protein.	1.63453e-08	151.293	32.6095	2.88722	1.48956	2.70144
Os04g0179200|mRNA|AK103462|CDS+3'UTR	Stem secoisolariciresinol dehydrogenase (Fragment).	1.69282e-09	56.3573	12.4724	0.864439	1.02825	2.16574
Os04g0179700|mRNA|AK119327|CDS+3'UTR	Terpene synthase.	0.000233577	120.081	16.077	9.50555	1.4419	8.6352
Os04g0180300|mRNA|AK111372|CDS+3'UTR	Conserved hypothetical protein.	6.3036e-06	2.02517	1.02997	0.85822	1.98734	5.47694
Os04g0180400|mRNA|AK071546|CDS+3'UTR	Cytochrome P450 CYP99A1 (EC 1.14.-.-) (Fragment).	2.67095e-08	264.886	26.823	7.48955	1.36421	6.05875
Os04g0182900|COMBINER_EST|Os04g0182900|8	Amidase family protein.	1.64574e-06	1	1	1.21539	3.88868	6.63649
Os04g0196500|COMBINER_EST|Os04g0196500|8	Zn-finger, CCHC type domain containing protein.	4.29462e-05	1	1.23234	1.05726	2.3056	0.917234
Os04g0196600|mRNA|AK121999|CDS+3'UTR	Protein of unknown function DUF563 family protein.	0.0288898	2.68526	2.34169	2.33953	3.18239	2.22704
Os04g0203600|COMBINER_EST|Os04g0203600|8	Conserved hypothetical protein.	0.0095921	1.04878	1.02711	1.73207	2.33626	1.68406
Os04g0204100|COMBINER_EST|Os04g0204100|8	Conserved hypothetical protein.	0.00861908	0.929942	1.01529	1.70024	2.48804	1.71177
Os04g0206600|mRNA|AK106302|CDS+3'UTR	UDP-glucuronosyl/UDP-glucosyltransferase family protein.	0.0156709	1.22106	1.2417	2.38848	3.26626	2.11492
Os04g0208600|mRNA|AK100900|CDS+3'UTR	Cyclin-like F-box domain containing protein.	1.10548e-05	0.318724	0.552738	1.76888	2.58526	2.25421
Os04g0209200|mRNA|AK100406|CDS+3'UTR	Glutathione-conjugate transporter AtMRP4.	3.18186e-05	4.64259	2.07115	5.52249	2.88882	2.66717
Os04g0210600|COMBINER|CI394322|6	(No Hit)	0.000140388	8.9269	3.01885	2.6688	0.335722	1.00595
Os04g0223600|mRNA|AK107789|UTR	Non-protein coding transcript, unclassifiable transcript.	0.00132318	2.03476	0.660672	2.6335	2.80152	3.79114
Os04g0228100|mRNA|AK059410|CDS+3'UTR	Conserved hypothetical protein.	1.08223e-07	0.0760046	0.690907	1.4431	5.29243	1.53998
Os04g0266900|mRNA|AK069447|CDS+3'UTR	Bacterial transketolase family protein.	3.97609e-06	1.21884	1.24253	2.53385	2.4612	2.65675
Os04g0271700|mRNA|AK059031|CDS+3'UTR	UDP-glucuronosyl/UDP-glucosyltransferase family protein.	7.71005e-09	0.280338	0.316885	4.03408	9.93769	9.02821
Os04g0272700|mRNA|AK059765|CDS+3'UTR	UDP-glucuronosyl/UDP-glucosyltransferase family protein.	0.00166583	0.864057	0.628729	1.3492	3.21703	1.37399
Os04g0280500|COMBINER_EST|Os04g0280500|8	Conserved hypothetical protein.	0.000210166	3.00805	0.171983	0.608048	0.432922	2.00329
Os04g0286500|mRNA|AK064584|CDS+3'UTR	Homeodomain-like containing protein.	4.97246e-06	0.654711	0.908667	9.86904	8.33089	11.0776
Os04g0286600|COMBINER_EST|CI523070|0	Protein of unknown function DUF635 family protein.	1.29731e-05	0.896952	0.485923	15.2603	4.46367	17.7461
Os04g0289600|mRNA|AK111140|CDS+3'UTR	Allergen V5/Tpx-1 related family protein.	0.000713705	0.574396	1.52202	0.960854	2.59361	1.20292
Os04g0301500|mRNA|AB040744|CDS+3'UTR	Basic helix-loop-helix dimerisation region bHLH domain containing protein.	0.000999451	2.69634	1.63243	1.10384	4.19957	0.821404
Os04g0316200|mRNA|AK110725|CDS+3'UTR	Protein of unknown function DUF26 domain containing protein.	9.5009e-06	36.1569	7.96332	4.86365	0.678315	4.68591
Os04g0320700|mRNA|AK105783|CDS+3'UTR	Glucosyltransferase (Fragment).	0.00663863	1.47467	1.63429	4.22371	2.07693	3.61677
Os04g0321100|COMBINER_EST|CI250997|6	UDP-glucuronosyl/UDP-glucosyltransferase family protein.	0.016276	1.29094	1.30728	2.89748	1.56731	2.6098
Os04g0322100|COMBINER_EST|CI215988|6	Protein of unknown function DUF26 domain containing protein.	1.18954e-05	36.4999	8.82906	5.02175	0.673914	4.62765
Os04g0324100|COMBINER_EST|CI401469|1	UDP-glucuronosyl/UDP-glucosyltransferase family protein.	8.6923e-08	1	1.04732	1.2805	8.59007	5.52556
Os04g0326000|COMBINER_EST|Os04g0326000|8	ARM repeat fold domain containing protein.	0.000109893	0.915083	0.605114	2.79873	2.42608	3.55347
Os04g0337500|mRNA|AK061807|CDS+3'UTR	Aldo/keto reductase family protein.	0.000283659	1.17875	0.399116	1.24108	2.53545	3.11245
Os04g0338100|mRNA|AK105093|CDS+3'UTR	IN2-2 protein.	1.29489e-05	0.82873	1.44467	2.53859	2.20684	2.30705
Os04g0339800|COMBINER_EST|CI226140|6	Protein kinase family protein.	0.00019431	3.24181	1.97641	2.08213	1.63027	1.68772
Os04g0364800|COMBINER_EST|CI423611|1	Barwin-related endoglucanase domain containing protein.	2.59826e-05	3.61366	1.31993	6.92853	3.80496	8.62216
Os04g0372700|mRNA|AK062814|5'UTR+CDS	GroES-like domain containing protein.	8.74854e-05	0.904033	1.81821	7.2502	7.74599	1.80347
Os04g0375900|mRNA|AK101769|CDS+3'UTR	Kinesin, motor region domain containing protein.	1.52614e-07	0.113139	0.815656	1.48804	3.72864	1.40024
Os04g0376700|COMBINER_EST|Os04g0376700|8	ER lumen protein retaining receptor (HDEL receptor).	0.0210703	0.971918	1.21173	2.14349	1.45511	1.53187
Os04g0388700|mRNA|AK065710|CDS+3'UTR	Nodulin-like domain containing protein.	9.8458e-07	1.32394	1.08281	2.37568	1.48669	2.39471
Os04g0392300|COMBINER|CI046617|0	(No Hit)	1.07824e-06	1.37767	1.13232	5.13552	2.40043	3.95923
Os04g0392500|COMBINER|CI105436|6	(No Hit)	0.0285532	3.06439	1.82969	4.15512	2.05971	4.68166
Os04g0397800|mRNA|AK106655|UTR	Non-protein coding transcript, unclassifiable transcript.	0.0148091	6.87929	3.28502	4.37141	2.73915	5.8546
Os04g0397900|COMBINER|CI412053|x	(No Hit)	4.6201e-05	1.85357	1.15887	4.39088	3.29185	3.95879
Os04g0401700|mRNA|AK100669|CDS+3'UTR	Potassium transporter 5 (AtPOT5) (AtHAK1) (AtHAK5).	8.84038e-07	5.89422	1.81157	2.02708	1.27273	1.47673
Os04g0404400|mRNA|AK112111|CDS+3'UTR	Bipartite response regulator, C-terminal effector domain containing protein.	0.000536126	2.26885	1.56679	2.3255	0.810372	2.34172
Os04g0405900|mRNA|AK066299|CDS+3'UTR	Hypothetical protein.	0.000327126	2.93374	1.68421	5.91329	3.43169	4.48914
Os04g0411100|mRNA|AK100599|CDS+3'UTR	Hypothetical protein.	0.00604184	0.958917	0.765316	1.15817	1.34927	2.03055
Os04g0412000|COMBINER_EST|CI324658|0	Esterase/lipase/thioesterase domain containing protein.	1.94581e-05	0.885613	0.484417	1.22416	3.29996	2.71278
Os04g0412700|mRNA|AK108347|CDS+3'UTR	Conserved hypothetical protein.	5.35252e-08	0.228273	0.67226	1.26878	2.43925	1.3475
Os04g0412800|mRNA|AK060508|CDS+3'UTR	Type I collagen alpha 1.	2.09359e-07	0.105135	0.603769	1.10047	3.98274	1.2546
Os04g0415800|COMBINER_EST|CI197444|6	Plant lipid transfer/seed storage/trypsin-alpha amylase inhibitor domain contain	0.00636172	0.990268	0.888576	7.85412	4.75475	3.06802
Os04g0430200|mRNA|AK070740|CDS+3'UTR	Phosphatidylinositol-specific phospholipase C, X region domain containing protei	0.000217129	2.09862	3.41878	15.239	12.558	8.77355
Os04g0432400|mRNA|AK065562|CDS+3'UTR	Plant neutral invertase family protein.	0.000189533	0.882487	2.56977	0.996037	3.07554	0.398442
Os04g0434500|COMBINER_EST|Os04g0434500|8	ZF-HD homeobox protein Cys/His-rich dimerisation region domain containing protei	0.000105431	0.753805	0.943827	1.38284	2.34559	1.95524
Os04g0435500|mRNA|AK104121|CDS+3'UTR	Glutathione S-transferase, N-terminal domain containing protein.	0.000798938	1.77122	2.15373	2.13245	1.23695	1.10875
Os04g0438200|COMBINER|CI550108|6	(No Hit)	0.00238778	5.60091	4.61759	25.4027	4.98102	5.3688
Os04g0445300|mRNA|AK063073|CDS+3'UTR	Plant invertase/pectin methylesterase inhibitor domain containing protein.	1.16838e-06	0.167616	0.491203	0.912108	2.40834	1.00222
Os04g0447300|mRNA|AK111006|CDS+3'UTR	Hypothetical protein.	4.43799e-09	0.383107	0.561279	1.83461	3.82824	3.07428
Os04g0447700|mRNA|AK108048|CDS+3'UTR	NAD(P)H dependent 6'-deoxychalcone synthase (EC 1.1.-.-).	1.27018e-05	3.51933	5.28422	9.19188	3.69115	2.47614
Os04g0450000|mRNA|AK108406|CDS+3'UTR	FYVE/PHD zinc finger domain containing protein.	0.000833966	2.1983	2.71206	3.22822	1.64693	1.08456
Os04g0451700|mRNA|AK068961|CDS+3'UTR	Conserved hypothetical protein.	8.6938e-05	2.41513	1.174	2.32144	2.24917	1.95681
Os04g0454200|mRNA|AK072059|CDS+3'UTR	Monosaccharide transporter 1.	5.9292e-05	0.274375	0.40471	0.387007	2.42901	1.0315
Os04g0457000|mRNA|AK104811|CDS+3'UTR	Chlorophyll a/b-binding protein CP24, photosystem II (Fragment).	0.00153496	0.863669	0.697455	1.60601	3.24365	2.72025
Os04g0457100|mRNA|AK108672|CDS+3'UTR	Conserved hypothetical protein.	0.0131523	1.06795	0.651752	1.75184	1.53027	2.2904
Os04g0458600|mRNA|AK106058|CDS+3'UTR	Non-cell-autonomous protein pathway2.	7.81213e-07	20.3051	19.8868	1.10548	5.18279	2.72399
Os04g0458800|mRNA|AK107933|CDS+3'UTR	Hypothetical protein.	0.00778761	1	0.973335	1.20775	1.64934	4.85846
Os04g0460600|mRNA|AB028181|CDS+3'UTR	No apical meristem (NAM) protein domain containing protein.	0.000950978	1.13345	3.18654	5.81126	3.26092	1.31578
Os04g0461600|mRNA|AK072586|CDS+3'UTR	PGPS/D12.	0.000886807	1.66946	2.8892	2.13311	2.24968	0.890473
Os04g0462400|COMBINER_EST|CI191134|6	Lysine and histidine specific transporter.	0.0130672	1.00927	1.62327	4.79154	1.44357	2.31752
Os04g0463400|mRNA|AK059730|CDS+3'UTR	Protein of unknown function DUF125 family protein.	3.61668e-05	4.69668	1.15132	0.716998	1.74268	2.67328
Os04g0465600|mRNA|AK059231|CDS+3'UTR	Bet v I allergen family protein.	5.73136e-07	0.136746	0.538525	1.36917	3.74787	1.15709
Os04g0465800|mRNA|AK064701|CDS+3'UTR	Conserved hypothetical protein.	2.17462e-06	6.69865	2.05255	2.71289	1.53057	2.04789
Os04g0471700|mRNA|AY341843|CDS+3'UTR	WRKY10 (WRKY transcription factor 35).	4.18685e-08	0.268663	0.681339	1.55545	2.45768	1.92301
Os04g0475600|mRNA|AK105400|CDS+3'UTR	2OG-Fe(II) oxygenase domain containing protein.	5.16627e-07	0.792976	1.23622	2.63839	1.65185	1.53534
Os04g0479900|COMBINER|CI444517|0	(No Hit)	3.01797e-07	0.319649	0.749302	1.67562	2.00293	1.81757
Os04g0482100|COMBINER|CI429447|6	(No Hit)	0.000239926	0.276605	0.421928	2.26468	2.66445	0.820606
Os04g0482300|mRNA|AK064143|CDS+3'UTR	TAZ finger domain containing protein.	0.00730388	1.80123	1.44113	2.52797	2.11201	2.03258
Os04g0482900|mRNA|AK100146|CDS+3'UTR	Conserved hypothetical protein.	0.000152837	3.25925	3.8542	3.40948	1.50581	1.67452
Os04g0486300|mRNA|AK063256|CDS+3'UTR	Conserved hypothetical protein.	1.6112e-05	1.00654	0.861374	2.25547	1.30817	2.04632
Os04g0490300|COMBINER_EST|CI193574|6	Ankyrin repeat containing protein.	0.000149638	0.305372	1.08978	1.06127	2.22666	0.940629
Os04g0490500|mRNA|AK065576|CDS+3'UTR	Pto kinase interactor 1.	0.000412991	7.40988	4.19154	3.1381	2.12321	1.41785
Os04g0494100|mRNA|AB096140|CDS+3'UTR	Endochitinase A precursor (EC 3.2.1.14) (Seed chitinase A).	1.17857e-06	11.9256	2.56214	3.10299	0.642689	2.09628
Os04g0496300|mRNA|AK062810|CDS+3'UTR	Conserved hypothetical protein.	1.30367e-07	0.0655509	0.603932	1.12605	3.95207	1.19362
Os04g0497000|mRNA|AK069136|CDS+3'UTR	(+)-pulegone reductase.	4.97769e-08	2.2985	3.36823	21.3665	12.3431	6.42845
Os04g0502900|mRNA|AK059306|CDS+3'UTR	Calcium-binding EF-hand domain containing protein.	0.000304283	1.82818	1.15566	3.32414	3.5772	2.49708
Os04g0504200|mRNA|AK110863|CDS+3'UTR	Conserved hypothetical protein.	2.63507e-07	0.0830394	0.622872	1.10777	4.24152	1.26949
Os04g0504700|mRNA|AK068596|CDS+3'UTR	Conserved hypothetical protein.	5.03302e-06	0.829744	1.3882	1.72953	1.91249	2.53272
Os04g0505500|mRNA|AK121493|CDS+3'UTR	Conserved hypothetical protein.	1.78425e-05	1.49447	1.05238	2.12585	1.56122	2.00334
Os04g0506300|mRNA|AK063591|CDS+3'UTR	TMS membrane protein/tumour differentially expressed protein family protein.	6.26275e-08	0.084008	0.470025	1.73288	3.08233	1.75563
Os04g0506800|mRNA|AK070719|CDS+3'UTR	Glycosyl transferase, family 29 protein.	2.09956e-06	3.07124	1.11169	9.86118	3.61764	5.82889
Os04g0508000|mRNA|AK071432|CDS+3'UTR	Protein of unknown function DUF231 domain containing protein.	0.0454966	1.29301	1.61438	1.16482	1.4	2.27299
Os04g0510600|mRNA|AK060650|CDS+3'UTR	TPR-like domain containing protein.	0.000171265	1.39148	0.855683	2.16574	2.47993	1.9
Os04g0510900|mRNA|AK063625|CDS+3'UTR	Embryo-specific protein 1 (ATS1).	0.000163681	1.4087	1.36972	1.50105	0.522242	2.21275
Os04g0511200|mRNA|X89891|CDS+3'UTR	EFA27 for EF hand, abscisic acid, 27kD.	0.048389	2.5439	1.82337	2.21145	1.02251	1.30278
Os04g0511700|mRNA|AK102761|CDS+3'UTR	Conserved hypothetical protein.	3.12988e-07	0.200675	0.691999	1.25253	2.46254	1.29345
Os04g0512300|mRNA|AK071791|CDS+3'UTR	Conserved hypothetical protein.	0.000466928	1.07525	1.03462	3.16468	0.924379	4.28519
Os04g0515900|mRNA|AK062955|CDS+3'UTR	NAM / CUC2-like protein.	0.0107822	1.74068	0.787765	1.34396	1.74107	3.44072
Os04g0516800|mRNA|AK105554|CDS+3'UTR	Conserved hypothetical protein.	7.55576e-05	4.12202	0.697995	0.623539	1.2411	2.09983
Os04g0522500|mRNA|AK107142|CDS+3'UTR	Isopenicillin N synthase family protein.	0.000341855	1	1	1.21689	1	3.05169
Os04g0524500|mRNA|AK067235|CDS+3'UTR	Oligopeptide transporter OPT superfamily protein.	1.13975e-05	2.33425	4.5091	2.44937	2.39214	1.02661
Os04g0527900|mRNA|AK108116|CDS+3'UTR	Tonoplast intrinsic protein (Putative beta-tonoplast intrinsic protein).	5.05603e-06	0.910113	0.859232	1.30927	0.627124	2.05977
Os04g0528200|mRNA|AK064693|CDS+3'UTR	Conserved hypothetical protein.	0.000582301	1.57941	0.867212	1.81314	2.63173	2.09156
Os04g0531100|mRNA|AF090698|CDS+3'UTR	C2 domain containing protein.	8.35941e-05	0.895153	1.1471	1.8542	2.52971	1.54568
Os04g0531400|mRNA|AK105289|CDS+3'UTR	Receptor like protein kinase.	1.62247e-05	1.00387	1.42944	1.78133	2.27089	1.49763
Os04g0531500|mRNA|AK102285|CDS+3'UTR	Protein kinase family protein.	0.0123762	1.59747	1.70252	2.02061	2.1274	1.67624
Os04g0533500|mRNA|AK061426|CDS+3'UTR	Cytochrome b561 family protein.	0.00835687	1.38881	1.31692	2.36572	1.89163	1.59406
Os04g0533900|COMBINER_EST|Os04g0533900|8	Heavy metal transport/detoxification protein domain containing protein.	0.000795198	2.56726	1.57506	1.53667	3.41861	2.43284
Os04g0534000|mRNA|AK066666|CDS+3'UTR	Arabidopsis thaliana protein of unknown function DUF821 family protein.	0.000138497	1.07917	1.08155	2.00264	1.97478	1.66162
Os04g0538900|COMBINER_EST|CI558963|6	Glyoxalase/bleomycin resistance protein/dioxygenase domain containing protein.	2.0345e-06	0.988846	4.80038	3.66453	4.38954	0.665679
Os04g0540600|mRNA|AF464932|CDS+3'UTR	Aldehyde dehydrogenase domain containing protein.	4.18685e-08	0.52687	1.04236	1.60554	2.03111	1.47598
Os04g0543100|mRNA|AK062379|UTR	Non-protein coding transcript, unclassifiable transcript.	1.84268e-05	1.46705	0.659111	1.12483	1.64647	2.18065
Os04g0543900|mRNA|AK063467|CDS+3'UTR	Glutamate dehydrogenase 2 (EC 1.4.1.3) (GDH 2).	0.00327594	2.06357	1.46366	2.01362	1.51332	1.38057
Os04g0544200|COMBINER_EST|CI437771|6	Cyclin-like domain containing protein.	0.00221603	1.40791	1.4114	1.63516	2.85619	2.42879
Os04g0545700|COMBINER_EST|CI003844|6	Conserved hypothetical protein.	0.0375698	1.15163	1.35437	1.06703	3.1914	1.07385
Os04g0546500|mRNA|AF022148|CDS+3'UTR	Oleosin Zm-I (Oleosin 16 kDa) (Lipid body-associated major protein) (Lipid body-	7.66097e-05	0.922147	0.977655	1.85606	0.769534	3.29557
Os04g0547600|mRNA|AK109141|CDS+3'UTR	Pathogenesis-related transcriptional factor and ERF domain containing protein.	0.00620562	2.00732	1.35061	2.58261	3.66436	2.12964
Os04g0548500|mRNA|AK063565|UTR	Non-protein coding transcript, uncharacterized transcript.	0.00133313	0.509648	0.865678	2.81513	1.41858	1.7556
Os04g0550300|mRNA|AK107520|CDS+3'UTR	Hypothetical protein.	0.0108065	1.8349	1.83201	1.30982	1.02184	2.41545
Os04g0550600|mRNA|AK109771|CDS+3'UTR	Retinal pigment epithelial membrane protein family protein.	1.98217e-05	4.15861	1.36773	3.61441	1.50628	2.805
Os04g0551500|mRNA|AK068749|CDS+3'UTR	SBP domain containing protein.	0.00135493	1.21278	1.15221	1.79011	1.67295	2.05472
Os04g0555600|mRNA|AK100443|5'UTR+CDS	Concanavalin A-like lectin/glucanase domain containing protein.	0.001322	2.06398	1.45097	2.74198	2.10849	2.80463
Os04g0555700|mRNA|AK069329|CDS+3'UTR	Actin-depolymerizing factor (ADF).	0.000110275	1.81061	0.824075	6.5933	4.3489	9.78736
Os04g0556000|mRNA|AK063759|CDS+3'UTR	Copper-translocating P-type ATPase family protein.	1.3727e-05	1.06164	1.01438	2.03864	1.25245	1.78881
Os04g0556300|mRNA|AK058931|CDS+3'UTR	Glutathione peroxidase-like protein GPX54Hv.	0.000163603	1.53668	1.88074	2.71699	1.78314	1.44245
Os04g0556400|mRNA|AK101107|CDS+3'UTR	Cis-zeatin O-glucosyltransferase.	0.000900526	4.97584	3.40735	3.86399	0.848244	1.55114
Os04g0559100|COMBINER_EST|CI095507|6	Protein of unknown function DUF315 domain containing protein.	4.23588e-05	1.2266	0.785242	2.3213	1.61401	2.13521
Os04g0559200|mRNA|AK062156|CDS+3'UTR	Conserved hypothetical protein.	4.85649e-05	1.18955	1.16564	2.17351	2.03086	2.23451
Os04g0560700|mRNA|AK120795|CDS+3'UTR	Conserved hypothetical protein.	7.27838e-07	5.53154	5.32717	2.65115	0.93079	0.783119
Os04g0561000|COMBINER_EST|CI125180|6	MscS Mechanosensitive ion channel family protein.	0.000331458	4.98554	3.8831	4.77811	2.15856	2.56691
Os04g0561200|mRNA|AK107862|CDS+3'UTR	Cellular retinaldehyde-binding)/triple function, C-terminal domain containing pr	3.24469e-05	0.648893	1.07317	4.08867	2.16166	1.81282
Os04g0562300|COMBINER_EST|Os04g0562300|8	Hypothetical protein.	0.00329888	0.761234	0.567536	4.51188	3.37976	3.38435
Os04g0562500|COMBINER_EST|Os04g0562500|8	Conserved hypothetical protein.	9.02166e-05	0.796284	0.995709	1.66082	2.34177	1.32161
Os04g0565200|mRNA|AK111866|CDS+3'UTR	Cis-zeatin O-glucosyltransferase.	2.29173e-07	1.93008	0.813091	2.09522	1.1753	1.86211
Os04g0566600|mRNA|AK101849|CDS+3'UTR	Myb-like DNA-binding region, SHAQKYF class domain containing protein.	1.17603e-07	0.261779	0.481484	1.94302	2.24014	2.53032
Os04g0566700|mRNA|AK108551|CDS+3'UTR	Conserved hypothetical protein.	0.000764394	1.11362	0.938221	2.21342	1.6067	1.75039
Os04g0567700|mRNA|AK064998|CDS+3'UTR	ORMDL family protein.	0.00285385	3.63282	2.12463	2.62382	3.65548	3.68803
Os04g0571300|mRNA|AK064611|CDS+3'UTR	Cyclin-like F-box domain containing protein.	0.0114863	1.2268	1.2903	1.74025	2.18589	1.64643
Os04g0573900|mRNA|AK061650|CDS+3'UTR	Cytochrome P450-like protein.	0.000123172	2.78126	2.26905	5.65552	3.28688	4.24352
Os04g0581700|mRNA|AK063676|CDS+3'UTR	Hypothetical protein.	1.26759e-06	1.03427	0.646989	1.55907	2.95629	1.76071
Os04g0582000|COMBINER_EST|Os04g0582000|8	Conserved hypothetical protein.	2.70588e-08	0.297999	0.461135	1.48097	2.12448	1.9193
Os04g0583200|mRNA|AK073181|CDS+3'UTR	Conserved hypothetical protein.	0.000314927	8.68069	2.00504	2.23354	1.32338	1.24406
Os04g0587200|COMBINER_EST|Os04g0587200|8	Plant invertase/pectin methylesterase inhibitor domain containing protein.	2.61787e-05	0.759266	1.04088	12.5594	7.82608	13.3152
Os04g0587300|mRNA|AK119483|CDS+3'UTR	Purine permease-like protein.	0.0261154	1.83128	2.71579	2.70853	5.86662	1.48513
Os04g0590800|mRNA|AK062895|CDS+3'UTR	Hypothetical protein.	0.0420541	1.15731	1.34077	1.20272	1.02363	2.15297
Os04g0591000|mRNA|AK072902|CDS+3'UTR	RNA-binding region RNP-1 (RNA recognition motif) domain containing protein.	3.97886e-05	0.411065	0.71658	1.28339	3.25047	1.65033
Os04g0595700|COMBINER|CI249745|6	(No Hit)	2.84858e-06	1.0112	0.389709	0.827214	4.88155	4.11862
Os04g0596900|COMBINER|CI249745|6	(No Hit)	4.02485e-06	0.857561	0.386714	0.770275	4.73318	3.30706
Os04g0597900|COMBINER|CI414123|x	(No Hit)	2.79603e-07	0.0881907	0.888876	1.56394	5.94102	1.56406
Os04g0598000|mRNA|AK121673|CDS+3'UTR	Conserved hypothetical protein.	0.000470709	1.59557	1.69244	1.35261	2.07886	1.54754
Os04g0603400|mRNA|AK107076|CDS+3'UTR	Conserved hypothetical protein.	1.91982e-05	11.4745	2.92701	2.55122	1.74974	1.37071
Os04g0605500|mRNA|AF140499|5'UTR+CDS	Calcium-transporting ATPase 8, plasma membrane-type (EC 3.6.3.8) (Ca(2+)-ATPase	0.000125182	0.640459	0.459192	5.74625	6.97968	5.76844
Os04g0607600|mRNA|AK109852|CDS+3'UTR	Cation transporter family protein.	0.000180955	0.99297	1	1	7.65738	3.46818
Os04g0609300|COMBINER_EST|CI420817|6	Transferase family protein.	0.0106221	1.03792	1	1	2.62775	1.12753
Os04g0609500|COMBINER_EST|Os04g0609500|8	Transferase family protein.	7.33702e-06	6.60542	1.19144	1.70826	3.08592	6.93935
Os04g0612400|mRNA|AK062781|CDS+3'UTR	Conserved hypothetical protein.	0.00293397	1.51522	1.41788	1.0638	2.92278	2.54386
Os04g0613000|mRNA|AK069804|CDS+3'UTR	Zinc transporter 1 precursor (ZRT/IRT-like protein 1).	1.27941e-07	1	1	1.07878	7.13093	1.17368
Os04g0614500|mRNA|AK100259|CDS+3'UTR	Aminotransferase class-III family protein.	6.22743e-05	3.88666	1.19565	2.32056	0.530876	1.68706
Os04g0615800|mRNA|AK107521|CDS+3'UTR	Stem cell self-renewal protein Piwi domain containing protein.	0.000139827	0.669866	1.12633	3.2349	1.56316	1.14345
Os04g0617400|COMBINER|CI419915|x	(No Hit)	0.000889193	1.13859	1.17168	1.44745	5.35524	4.91738
Os04g0617700|COMBINER|CI190124|6	(No Hit)	0.000613092	0.661742	1.00272	1.51521	2.41734	1.53526
Os04g0618700|mRNA|AK120799|CDS+3'UTR	Protein kinase domain containing protein.	0.00106046	0.608352	0.783464	0.964298	2.49678	0.570616
Os04g0620600|mRNA|AK121449|CDS+3'UTR	NOI protein.	0.0257731	1.47881	0.912221	1.87895	2.0125	1.64318
Os04g0623400|mRNA|AK100249|CDS+3'UTR	Exonuclease domain containing protein.	0.00200695	0.871471	1.13491	1.7649	2.00112	1.85972
Os04g0627900|mRNA|AK108443|CDS+3'UTR	Translation initiation factor SUI1 family protein.	2.61608e-05	0.282768	0.793048	1.32037	2.97214	1.06654
Os04g0630900|mRNA|AK067744|CDS+3'UTR	Anthocyanidin reductase.	0.0188257	1.39292	2.26227	3.80583	2.08644	2.35011
Os04g0631000|COMBINER_EST|Os04g0631000|8	Anthocyanidin reductase.	0.00081228	0.962953	1.13425	3.62754	2.9045	2.76224
Os04g0631200|mRNA|AK099331|CDS+3'UTR	Xyloglucan endotransglycosylase (Fragment).	1.3002e-05	0.254451	0.747643	1.3268	2.84096	1.20148
Os04g0634700|mRNA|AK100906|CDS+3'UTR	Diacylglycerol kinase.	0.000145109	1.90558	1.27323	2.2628	2.2037	2.21047
Os04g0638700|mRNA|AK062886|CDS+3'UTR	Conserved hypothetical protein.	3.10356e-07	0.293668	0.750035	1.57173	2.75815	2.39914
Os04g0640900|mRNA|AK062582|CDS+3'UTR	Conserved hypothetical protein.	0.00263102	0.981033	0.996613	1.6897	2.07641	1.72073
Os04g0644600|mRNA|AJ417521|CDS+3'UTR	Epoxide hydrolase family protein.	1.30721e-05	0.449661	0.684389	1.41885	2.03139	1.29798
Os04g0645900|COMBINER_EST|CI274834|6	Conserved hypothetical protein.	0.00718136	0.313992	1.05571	2.1957	1.48416	1.40122
Os04g0649600|mRNA|AK105164|CDS+3'UTR	Conserved hypothetical protein.	5.49461e-08	0.698668	1.1244	3.73164	5.16518	3.05815
Os04g0652400|mRNA|AK072809|CDS+3'UTR	Sulphate transporter protein.	8.11832e-09	0.638788	0.800967	4.20545	7.37274	5.83766
Os04g0652600|mRNA|AK107489|CDS+3'UTR	TPR repeat containing protein.	0.00213885	1.94888	3.30541	3.40511	2.05247	0.841849
Os04g0653700|mRNA|AK062771|CDS+3'UTR	Hypothetical protein.	5.56489e-06	8.09354	23.4166	3.52683	1.78273	0.729537
Os04g0655300|mRNA|AK103700|CDS+3'UTR	Protein kinase domain containing protein.	0.00222374	2.59319	2.64851	2.06187	1.65763	1.53004
Os04g0656500|mRNA|AK068104|CDS+3'UTR	LIGULELESS1 protein.	5.37741e-05	1.61901	1.10198	4.00058	2.69899	5.65262
Os04g0665600|mRNA|AK101951|CDS+3'UTR	Phosphate starvation response regulator-like protein.	0.00031625	0.568068	0.85829	0.88518	2.14575	0.936072
Os04g0667200|COMBINER_EST|CI439818|3	2OG-Fe(II) oxygenase domain containing protein.	1.10648e-06	1.14823	0.927053	1	7.59563	0.905525
Os04g0667600|mRNA|AK068657|CDS+3'UTR	Heavy metal transport/detoxification protein domain containing protein.	0.000473446	2.73879	2.37456	1.31744	2.71263	1.23825
Os04g0674600|mRNA|AK069645|CDS+3'UTR	Oligopeptide transporter OPT superfamily protein.	0.049556	1.2236	1.24457	1.76085	1.15158	2.28461
Os04g0675000|mRNA|AK110650|UTR	Protein of unknown function DUF789 family protein.	0.00149308	1.40042	0.718777	1.78513	2.12494	2.23023
Os04g0676400|mRNA|AK121530|CDS+3'UTR	Conserved hypothetical protein.	2.6055e-07	0.466772	1.32948	1.7493	2.22012	1.76141
Os04g0676900|COMBINER_EST|Os04g0676900|8	Hypothetical protein.	2.36438e-06	0.437553	0.566706	1.60602	1.96157	2.0085
Os04g0677000|mRNA|AK122185|CDS+3'UTR	Conserved hypothetical protein.	0.00013378	1.31283	0.697896	1.46994	1.51785	2.08106
Os04g0677300|mRNA|AK108084|CDS+3'UTR	Harpin-induced 1 domain containing protein.	6.27877e-06	12.2961	9.49817	4.2688	2.33284	1.6935
Os04g0677600|COMBINER_EST|CI451391|0	Conserved hypothetical protein.	2.53522e-05	1.10375	1.02089	5.38524	3.85698	5.98421
Os04g0678000|mRNA|AK060170|CDS+3'UTR	Conserved hypothetical protein.	0.013889	1.19725	1.79724	1.21745	1.51963	2.8634
Os04g0679400|mRNA|AK068608|CDS+3'UTR	Conserved hypothetical protein.	0.0046574	2.96419	0.966448	3.39368	2.25535	3.25812
Os04g0679600|mRNA|AK109942|CDS+3'UTR	CBS domain containing protein.	0.000203199	0.343197	1.04942	1.79094	4.17724	1.48551
Os04g0683700|mRNA|AK119512|CDS+3'UTR	4-coumarate-CoA ligase-like protein (Adenosine monophosphate binding protein 3 A	3.82843e-09	1.18232	1.06759	4.84347	4.27771	2.67953
Os04g0686500|mRNA|AK110404|CDS+3'UTR	TPR-like domain containing protein.	0.00623713	1.13659	1.00529	1.60278	1.39092	2.54115
Os04g0687800|mRNA|AK107360|CDS+3'UTR	Conserved hypothetical protein.	0.00389092	3.57264	2.75362	10.9982	8.14831	25.8455
Os04g0690600|mRNA|AK109449|CDS+3'UTR	Transcriptional factor B3 family protein.	0.000305178	0.815681	0.983817	1.91	2.28374	2.26152
Os04g0692500|mRNA|AK101528|CDS+3'UTR	Conserved hypothetical protein.	1.04571e-06	0.328699	0.553386	1.39748	2.32556	1.71914
Os05g0104200|COMBINER_EST|Os05g0104200|8	Disease resistance protein.	3.87171e-08	7.66205	4.87655	2.31479	1.23876	1.61219
Os05g0104300|COMBINER_EST|Os05g0104300|8	Leucine-rich repeat, plant specific containing protein.	1.7058e-06	1.68484	1.09425	1.63906	1.99506	2.91796
Os05g0112800|mRNA|AK108350|CDS+3'UTR	Pectin lyase-like family protein.	1.2539e-06	10.2738	3.77106	2.0512	1.3262	1.43094
Os05g0116100|mRNA|AK070895|CDS+3'UTR	Glutathione dependent dehydroascorbate reductase precursor (EC 1.8.5.1) (Dehydro	4.02197e-06	0.61406	0.908982	1.70076	2.06117	1.70041
Os05g0119200|mRNA|AK067943|CDS+3'UTR	Conserved hypothetical protein.	0.000269317	4.61119	5.98002	4.9511	2.30851	1.15892
Os05g0119300|mRNA|AK068289|CDS+3'UTR	Molluscan rhodopsin C-terminal tail family protein.	0.00057373	1.44505	1.3544	2.0386	1.53578	1.27404
Os05g0119600|mRNA|AK110829|CDS+3'UTR	Conserved hypothetical protein.	2.05867e-07	0.197819	0.837026	1.6092	3.29701	1.73913
Os05g0120200|COMBINER_EST|CI194659|6	ABC transporter related domain containing protein.	2.0092e-07	1.15828	1.34762	1	1	10.4844
Os05g0124000|mRNA|AK105314|CDS+3'UTR	Ankyrin repeat containing protein.	1.31785e-05	1.49098	1.17684	11.0661	7.51478	7.7512
Os05g0127500|mRNA|AK068517|CDS+3'UTR	Leucoanthocyanidin dioxygenase-like protein.	0.000997073	4.60765	1.06089	2.89455	9.29362	6.61252
Os05g0128900|COMBINER_EST|CI047349|6	Trehalose-phosphatase domain containing protein.	3.71552e-06	1.00833	0.590925	1.65179	1.98669	2.18089
Os05g0129400|mRNA|AK102359|CDS+3'UTR	Ankyrin repeat containing protein.	0.000179311	1.51726	0.645496	2.9004	2.14113	2.98
Os05g0130200|mRNA|AK062489|UTR	Non-protein coding transcript, putative npRNA.	0.00163662	1.29839	0.902401	10.3066	4.90723	7.0252
Os05g0130300|mRNA|AK121958|UTR	Non-protein coding transcript, putative npRNA.	2.78859e-06	0.789531	0.868987	14.8664	16.1452	9.62522
Os05g0130600|mRNA|AK063251|UTR	Non-protein coding transcript, uncharacterized transcript.	0.00115181	0.682802	0.730602	6.0829	5.26123	4.45072
Os05g0137700|COMBINER_EST|Os05g0137700|8	Thioesterase superfamily domain containing protein.	0.00383394	1.57018	0.666313	0.943379	2.34081	1.39872
Os05g0138300|mRNA|AB027607|CDS+3'UTR	Hydrophobic protein RCI2A (Low temperature and salt responsive protein LTI6A).	0.000145296	2.95152	2.01592	2.52618	1.00822	1.20186
Os05g0142200|COMBINER_EST|CI024894|6	Conserved hypothetical protein.	0.0015571	0.935488	0.936747	5.4051	2.39816	2.81782
Os05g0142600|COMBINER_EST|Os05g0142600|8	Hypothetical protein.	0.00395026	2.003	2.93828	3.16527	2.27436	0.971008
Os05g0143000|mRNA|AK064113|CDS+3'UTR	Conserved hypothetical protein.	0.0158791	8.63616	4.63359	9.71773	2.93571	1.24007
Os05g0145100|mRNA|AK107957|CDS+3'UTR	Conserved hypothetical protein.	6.1844e-06	4.00819	2.22959	3.47439	0.943487	1.31621
Os05g0151100|COMBINER_EST|Os05g0151100|8	Conserved hypothetical protein.	6.55578e-05	2.13786	1.77236	0.861958	1.99481	3.5195
Os05g0151200|COMBINER|CI409979|5	(No Hit)	5.00575e-05	2.54734	1.71752	4.15521	1.07715	5.32714
Os05g0153500|COMBINER|CI082234|6	(No Hit)	5.45023e-06	1.02663	0.590907	1.68508	1.83565	2.08165
Os05g0164100|mRNA|AF456329|CDS+3'UTR	Fructose-6-phosphate 2-kinase/fructose-2,6-bisphosphatase (EC 2.7.1.105) (EC 3.1	1.97344e-06	1.5746	1.12807	1.9557	1.76798	2.20218
Os05g0164400|COMBINER|CI148718|6	(No Hit)	8.28508e-06	7.8263	6.17047	3.43993	1.95165	1.48253
Os05g0169300|mRNA|AK071481|CDS+3'UTR	Alliinase EGF-like domain containing protein.	0.0188295	1.33795	1.10603	1.28106	1.29907	2.79411
Os05g0170600|mRNA|AK103197|CDS+3'UTR	Hypothetical protein.	0.00650691	1.07619	1	1.07959	2.12917	1.06011
Os05g0171900|mRNA|AK069814|CDS+3'UTR	Glyoxalase/bleomycin resistance protein/dioxygenase domain containing protein.	6.20333e-06	7.83069	2.28181	1.62805	0.912312	2.62985
Os05g0179100|COMBINER_EST|CI442317|3	Conserved hypothetical protein.	9.67516e-06	9.30864	1.93281	2.15115	0.669711	0.991313
Os05g0180800|COMBINER|CI283061|6	(No Hit)	4.20791e-05	2.79609	4.11705	6.27793	3.67598	1.82198
Os05g0181700|COMBINER_EST|AU093469|6	Hypothetical protein.	0.000383503	1.14619	1.3242	1.4094	2.02906	0.782882
Os05g0181800|mRNA|AK066089|CDS+3'UTR	Hypothetical protein.	0.0116879	1.2849	1.21417	1.70426	2.62806	0.881373
Os05g0186300|mRNA|AK070360|CDS+3'UTR	NADP-malic enzyme.	8.7605e-08	9.59279	0.873163	3.41104	2.80617	3.9251
Os05g0186900|mRNA|AK111403|CDS+3'UTR	Conserved hypothetical protein.	4.77455e-07	0.227322	0.719061	2.06945	1.91832	1.74176
Os05g0187100|mRNA|AK067988|CDS+3'UTR	Hexokinase.	2.9129e-06	1.80382	0.723183	1.63451	2.46923	1.79312
Os05g0187500|COMBINER_EST|Os05g0187500|8	IQ calmodulin-binding region domain containing protein.	5.40979e-05	0.859072	0.869388	1.363	2.08591	1.38247
Os05g0194900|mRNA|AK071798|CDS+3'UTR	Pyrophosphate-fructose-6-phosphate 1-phosphotransferase-like protein (Pyrophosph	3.43319e-05	1.88955	1.16364	1.71825	3.14175	2.03403
Os05g0195000|mRNA|AK108095|UTR	Non-protein coding transcript, uncharacterized transcript.	1.13488e-06	0.482496	0.507561	1.45072	2.11901	1.96476
Os05g0196200|COMBINER_EST|CI071861|0	Ndr family protein.	7.00684e-08	0.578852	0.849921	2.72801	3.07205	2.53903
Os05g0198200|COMBINER_EST|CI422976|6	Glutaredoxin domain containing protein.	0.00512642	1.60742	2.4503	5.53998	2.5946	2.30883
Os05g0202300|mRNA|AK109150|CDS+3'UTR	Conserved hypothetical protein.	0.000701179	0.38315	1.88102	2.88392	4.73105	1.47883
Os05g0203500|mRNA|AK064593|CDS+3'UTR	Conserved hypothetical protein.	0.00317058	1.09921	1.12758	6.50284	8.48744	8.1834
Os05g0205100|mRNA|AK111332|CDS+3'UTR	NLI interacting factor domain containing protein.	1.09668e-07	0.0575054	0.538092	0.887458	4.00772	1.03104
Os05g0207400|mRNA|AK104023|CDS+3'UTR	Zn-finger, RING domain containing protein.	0.000638174	1.37742	1.09757	2.11039	1.15141	1.67758
Os05g0217000|mRNA|AK062517|CDS+3'UTR	Protein of unknown function DUF1070 family protein.	1.74422e-06	0.198038	0.90202	1.11906	2.04163	0.934243
Os05g0218100|mRNA|AK108327|CDS+3'UTR	Conserved hypothetical protein.	8.99995e-07	1.00482	1	11.3384	22.8798	29.5495
Os05g0220500|COMBINER_EST|CI436838|6	Conserved hypothetical protein.	0.0365334	0.835708	1.01803	1.82456	1.56286	2.95789
Os05g0223300|mRNA|AK069616|CDS+3'UTR	RNA-binding protein.	0.00943336	1	0.977452	2.37586	3.89553	2.66512
Os05g0226900|mRNA|AK100217|CDS+3'UTR	Conserved hypothetical protein.	0.0484586	1.38141	1.86042	1.81599	1.45388	2.96407
Os05g0241100|mRNA|AK065584|CDS+3'UTR	Leucyl-tRNA synthetase, cytoplasmic (EC 6.1.1.4) (Leucine--tRNA ligase) (LeuRS).	0.00738331	2.61652	1.39458	3.55205	4.82845	4.58995
Os05g0244400|COMBINER_EST|Os05g0244400|8	Hypothetical protein.	0.0103576	2.17505	1.30399	3.41636	1.2146	1.76815
Os05g0244500|mRNA|AK063757|CDS+3'UTR	Glycoside hydrolase, family 5 protein.	1.00012e-05	0.603589	1.41835	1.82579	2.05713	2.13291
Os05g0246300|mRNA|AK101313|CDS+3'UTR	Major pollen allergen Lol pI family protein.	0.000323582	1.0607	1.07669	9.44355	7.09671	3.57279
Os05g0247100|mRNA|AK065866|CDS+3'UTR	Glycoside hydrolase, family 18 protein.	0.000262713	0.792124	0.994984	3.16703	2.48532	1.7383
Os05g0251400|mRNA|AK103883|CDS+3'UTR	Conserved hypothetical protein.	1.67892e-07	0.190207	0.609152	1.29026	2.48428	1.31085
Os05g0261700|mRNA|AK106224|CDS+3'UTR	Leucine-rich repeat, plant specific containing protein.	1.87146e-06	7.80598	2.68591	3.25821	1.90077	1.38759
Os05g0263200|COMBINER_EST|Os05g0263200|8	Retrotransposon gag protein family protein.	1.69063e-05	1.16093	0.488791	1.78431	3.12241	3.34473
Os05g0263300|mRNA|AK064520|UTR	Non-protein coding transcript, unclassifiable transcript.	0.00280516	2.04991	1.73937	7.13207	7.12535	5.06127
Os05g0269500|mRNA|AK072871|CDS+3'UTR	Hypothetical protein.	1.28658e-06	1.35524	1.12055	2.69445	2.74727	2.98117
Os05g0272200|COMBINER_EST|CI528242|0	Conserved hypothetical protein.	8.6086e-05	3.27778	0.802319	3.17679	3.18468	3.52631
Os05g0273800|mRNA|AK060563|CDS+3'UTR	Soluble epoxide hydrolase.	8.77421e-07	0.43682	0.928707	1.72889	2.375	1.42268
Os05g0283600|mRNA|AK106958|CDS+3'UTR	Zn-finger, CCHC type domain containing protein.	0.00198753	0.799212	1.3124	3.1882	1.63761	1.40222
Os05g0293500|mRNA|AK072592|CDS+3'UTR	Probable pectate lyase 18 precursor (EC 4.2.2.2) (Pectate lyase A10).	2.61857e-05	1	1	1	3.22069	2.38472
Os05g0296900|mRNA|AK100725|CDS+3'UTR	Hypothetical protein.	2.51285e-06	1	1	1	3.29359	3.5458
Os05g0297300|mRNA|AK067752|CDS+3'UTR	Hypothetical protein.	0.00172749	0.638733	0.6061	0.869847	2.54854	1.18062
Os05g0304600|mRNA|AK060791|CDS+3'UTR	Linoleate:oxygen oxidoreductase (Fragment).	0.00296936	0.881157	2.83031	2.23454	1.19684	1.18121
Os05g0307100|COMBINER_EST|CI518370|6	Hypothetical protein.	1.14659e-05	0.780381	1.19169	5.56322	3.2564	3.08894
Os05g0307400|mRNA|AK072444|CDS+3'UTR	Regulatory associated protein of mTOR (Raptor) (P150 target of rapamycin (TOR)-s	0.00017384	1.23035	1.09434	2.06082	2.01467	2.05948
Os05g0320500|COMBINER|CI172873|6	(No Hit)	3.03123e-07	0.0948578	0.700657	1.15974	4.66301	1.20442
Os05g0321900|COMBINER|CI429638|6	(No Hit)	0.00210758	1.85582	1.03863	1	4.34833	0.648698
Os05g0322900|mRNA|AK066255|CDS+3'UTR	WRKY transcription factor 45.	2.07344e-07	6.21489	6.87214	2.0061	0.246459	0.141592
Os05g0324600|mRNA|AK107504|CDS+3'UTR	Uncharacterized plant-specific domain containing protein.	0.000186081	0.704093	1.3482	4.2489	6.45931	3.93404
Os05g0332600|mRNA|AK061486|CDS+3'UTR	Conserved hypothetical protein.	5.76728e-06	2.01984	2.51471	2.48365	1.48809	0.990548
Os05g0335500|COMBINER_EST|Os05g0335500|8	Hypothetical protein.	0.0163001	1.05365	1.25121	1.01793	1.0545	2.05647
Os05g0335800|mRNA|AK108393|CDS+3'UTR	TGF-beta receptor, type I/II extracellular region family protein.	0.00604908	1.29945	1.19395	3.48945	1.1504	1.20767
Os05g0348100|mRNA|AK061434|CDS+3'UTR	Hypothetical protein.	2.4784e-06	0.532586	0.676842	3.00158	3.71077	2.39388
Os05g0361500|mRNA|AK100947|CDS+3'UTR	Pectinesterase family protein.	0.000307252	0.820177	1	7.23042	4.08617	4.73669
Os05g0366900|mRNA|AK107765|CDS+3'UTR	Conserved hypothetical protein.	5.19764e-09	0.181339	0.256553	8.32338	10.0707	9.18755
Os05g0367800|COMBINER_EST|Os05g0367800|8	Luminal binding protein 2 precursor (BiP2) (Heat shock protein 70 homolog 2) (B7	5.78012e-05	2.49415	0.732406	2.91636	1.47431	2.73517
Os05g0367900|COMBINER_EST|CI483366|6	Harpin-induced 1 domain containing protein.	2.16222e-08	0.371512	0.601429	42.943	18.6075	32.3647
Os05g0368000|COMBINER_EST|Os05g0368000|8	Conserved hypothetical protein.	3.62468e-06	6.84438	3.43691	2.36644	0.871744	0.575014
Os05g0368700|mRNA|AK064686|CDS+3'UTR	Subtilase family protein.	1.73612e-06	1	1	14.8074	6.57773	15.4179
Os05g0369700|mRNA|AK102233|CDS+3'UTR	Conserved hypothetical protein.	1.14389e-06	0.875272	1.0626	2.74525	4.64552	3.16909
Os05g0369900|mRNA|AK064110|CDS+3'UTR	Hypothetical protein.	0.0163466	2.6884	1.44045	1.54576	1.63625	2.13515
Os05g0370700|mRNA|AK108862|CDS+3'UTR	Alpha/beta hydrolase family protein.	3.24367e-05	4.59836	1.62613	1	2.6477	6.56684
Os05g0372900|mRNA|AK072757|CDS+3'UTR	Conserved hypothetical protein.	0.0047074	1.08982	1.063	0.80857	2.81255	0.802726
Os05g0373900|mRNA|AK064587|CDS+3'UTR	Eukaryotic peptide chain release factor subunit 1 (eRF1) (Eukaryotic release fac	7.8944e-05	3.37346	1.40084	2.51875	1.55937	2.41927
Os05g0374700|COMBINER_EST|CI110510|6	Retrotransposon gag protein family protein.	1.10616e-06	0.770727	0.525909	52.3508	39.324	59.717
Os05g0375100|COMBINER_EST|Os05g0375100|8	Hexokinase family protein.	0.00253132	1	1	1.51402	1.2379	2.11587
Os05g0375400|mRNA|AF323610|CDS+3'UTR	(1,3;1,4) beta glucanase precursor (EC 3.2.1.73).	0.000360028	1.46834	2.43897	7.87899	3.22274	2.69157
Os05g0380900|mRNA|AK067214|CDS+3'UTR	Calcium-binding EF-hand domain containing protein.	0.00249633	0.961637	1.83769	1.73286	3.40513	0.989535
Os05g0381400|mRNA|AK102039|CDS+3'UTR	ABA induced plasma membrane protein PM 19.	0.00138681	6.99362	1.80642	10.6861	1.32076	4.89694
Os05g0397900|mRNA|AK102894|CDS+3'UTR	Kinesin, motor region domain containing protein.	2.09299e-07	0.163698	0.694455	1.2788	2.36644	1.17777
Os05g0398800|mRNA|AK106842|CDS+3'UTR	Protein kinase domain containing protein.	1.54369e-07	0.133061	0.493965	1.14343	3.39288	1.69816
Os05g0399300|mRNA|AK108949|CDS+3'UTR	Glycoside hydrolase, family 19 protein.	0.00239548	5.76236	3.04861	1.94991	1.73	3.09365
Os05g0399400|COMBINER_EST|Os05g0399400|8	Chitinase (EC 3.2.1.14).	5.67226e-08	1.39014	0.785093	11.846	14.1752	13.7373
Os05g0399700|mRNA|AB012855|CDS+3'UTR	Chitinase (EC 3.2.1.14).	4.33846e-08	0.916306	0.620785	26.6999	26.3155	43.0915
Os05g0402900|mRNA|AK070554|CDS+3'UTR	EDGP.	4.13142e-07	10.215	1.3878	3.15408	4.57741	4.92014
Os05g0404700|COMBINER_EST|Os05g0404700|8	CW-type Zn-finger domain containing protein.	0.0105013	1.51841	1.02862	2.78769	1.40073	3.35983
Os05g0405000|mRNA|AJ004966|CDS+3'UTR	Orthophosphate dikinase precursor (EC 2.7.9.1).	3.10682e-06	2.53134	1.26313	7.47669	2.18918	2.95351
Os05g0406800|mRNA|AK062566|CDS+3'UTR	Leucine-rich repeat, plant specific containing protein.	7.04378e-07	0.0626184	0.642089	1.28713	4.80641	1.54545
Os05g0408300|mRNA|AK068553|CDS+3'UTR	Conserved hypothetical protein.	0.00193321	1.60474	2.01792	1.7422	2.28289	1.36215
Os05g0410100|mRNA|AK108696|CDS+3'UTR	Conserved hypothetical protein.	0.0001629	0.782772	0.928752	2.03293	2.63898	1.99949
Os05g0410800|mRNA|AK108312|CDS+3'UTR	Conserved hypothetical protein.	0.000406667	0.447612	1.67011	1.34416	3.66596	1.76161
Os05g0426000|mRNA|AK063475|CDS+3'UTR	MtN3 and saliva related transmembrane protein family protein.	9.12905e-09	1.28461	0.595501	10.2684	13.5568	15.5929
Os05g0431700|COMBINER_EST|CI145133|6	TGF-beta receptor, type I/II extracellular region family protein.	1.02269e-05	8.71047	2.67385	3.49025	2.02309	3.63035
Os05g0431900|COMBINER_EST|Os05g0431900|8	Conserved hypothetical protein.	0.00226606	3.15986	1.93335	1.51364	4.09195	4.80112
Os05g0432200|COMBINER_EST|CI203549|6	Gibberellin-regulated protein 2 precursor.	9.24515e-05	0.522295	0.337978	9.35424	26.2001	41.2099
Os05g0434800|COMBINER_EST|CI239797|6	Protein of unknown function DUF1218 family protein.	8.0362e-05	3.31188	2.24013	2.73064	1.52645	1.22634
Os05g0438300|COMBINER|AU082861|6	(No Hit)	1.25155e-07	0.893067	0.817242	8.54903	9.15602	9.30257
Os05g0438500|mRNA|AK059951|CDS+3'UTR	Soluble inorganic pyrophosphatase (EC 3.6.1.1) (Pyrophosphate phospho- hydrolase	4.77959e-05	1.07535	1.29122	4.30765	3.47916	1.95619
Os05g0438600|mRNA|AF378182|5'UTR+CDS	Fructose-1,6-bisphosphatase, cytosolic (EC 3.1.3.11) (D-fructose-1,6- bisphospha	6.07136e-05	0.925118	1.63232	4.20268	1.63141	1.64196
Os05g0442400|mRNA|AK107134|CDS+3'UTR	Transcription factor MYBS3.	2.46265e-05	10.3068	1	1	3.12622	1.69204
Os05g0442700|mRNA|AK063703|CDS+3'UTR	No apical meristem (NAM) protein domain containing protein.	0.0148759	0.819977	0.990451	1.93418	2.34091	1.3933
Os05g0444200|mRNA|AK102658|CDS+3'UTR	Zn-finger, C2H2 type domain containing protein.	0.0263916	2.05078	2.04904	3.23174	2.4577	2.20355
Os05g0450300|mRNA|AK071191|CDS+3'UTR	Conserved hypothetical protein.	0.000254667	1.24879	0.44133	1.47648	4.89915	3.0396
Os05g0451100|mRNA|AK120548|CDS+3'UTR	General substrate transporter family protein.	5.25869e-07	1.38831	0.83928	1.1377	2.11448	1.16019
Os05g0453700|mRNA|AB110169|CDS+3'UTR	Universal stress protein (Usp) family protein.	9.11647e-05	1.23724	0.834157	2.18942	1.72433	1.75448
Os05g0454500|mRNA|AK121844|CDS+3'UTR	Hypothetical protein.	5.29632e-05	8.2664	2.82157	4.88778	1.87289	2.31847
Os05g0459400|mRNA|AK073413|CDS+3'UTR	Kinesin, motor region domain containing protein.	1.97767e-07	0.143313	0.685189	1.05192	2.69626	1.03744
Os05g0461600|mRNA|AK107796|CDS+3'UTR	Conserved hypothetical protein.	1.58729e-05	0.61903	0.824284	2.84982	1.78995	2.5342
Os05g0461900|COMBINER_EST|Os05g0461900|8	Cation efflux protein family protein.	6.49554e-05	0.317115	0.820645	1.22175	2.15427	1.40246
Os05g0468400|mRNA|AK109867|CDS+3'UTR	Galactose oxidase, central domain containing protein.	0.000142977	1	1	2.76575	2.39904	6.35953
Os05g0468800|COMBINER_EST|CI459446|3	Cold-regulated protein.	0.000381126	4.56135	2.22256	2.92829	1.04157	2.76855
Os05g0470100|COMBINER|CI276113|6	(No Hit)	0.0307493	3.22118	2.46166	1.51799	0.828875	2.09024
Os05g0472400|COMBINER_EST|Os05g0472400|8	Zinc transporter ZIP1 (Fragment).	0.035734	2.44299	0.736637	1.14192	0.727328	2.33553
Os05g0473400|mRNA|AK072263|CDS+3'UTR	Hypothetical protein.	0.0155202	4.28888	2.42091	1.70345	1.43901	3.03332
Os05g0476000|mRNA|AK073548|CDS+3'UTR	Hypothetical protein.	4.15333e-08	0.138838	2.14368	10.2213	3.34081	3.56549
Os05g0476200|mRNA|AK063430|CDS+3'UTR	Replication origin activator 2.	4.2413e-08	0.236933	0.979214	1.39849	2.44374	1.50784
Os05g0477800|mRNA|AK109779|CDS+3'UTR	High-affinity sulfate transporter HvST1.	0.0250837	1.61349	1.3583	2.05169	1.33597	1.4
Os05g0478000|mRNA|AK111029|CDS+3'UTR	Zn-finger, RING domain containing protein.	0.00112439	0.588343	0.83381	2.33134	2.21548	1.64356
Os05g0484700|mRNA|AK111182|CDS+3'UTR	Conserved hypothetical protein.	4.09058e-05	0.635435	1.04237	1.79844	4.08773	1.93649
Os05g0485000|mRNA|AK106318|CDS+3'UTR	Conserved hypothetical protein.	0.00583515	0.983067	1.14209	1.53975	2.68533	1.70561
Os05g0485300|mRNA|AK102064|CDS+3'UTR	Eukaryotic protein of unknown function DUF887 family protein.	0.00049768	2.79092	1.47311	2.48801	4.15961	2.96434
Os05g0488000|mRNA|AK062393|CDS+3'UTR	Helix-turn-helix, Fis-type domain containing protein.	2.07987e-08	0.841635	0.871425	1.64808	1.85654	2.13152
Os05g0489200|mRNA|AK069135|CDS+3'UTR	Plant lipid transfer/seed storage/trypsin-alpha amylase inhibitor domain contain	8.31304e-09	0.470322	0.880521	2.07707	2.68143	1.73052
Os05g0489500|COMBINER|CI437154|0	(No Hit)	5.19803e-07	1.16512	1.15089	16.9765	12.4054	13.6949
Os05g0490400|mRNA|AK069746|CDS+3'UTR	Conserved hypothetical protein.	3.29881e-05	0.7773	0.976018	2.13271	2.45767	2.05522
Os05g0493500|COMBINER_EST|CI142605|6	Cyclin IbZm.	1.99088e-07	0.0644704	0.59318	1.15859	4.72567	1.21159
Os05g0494200|mRNA|AK059563|CDS+3'UTR	Cysteine proteinase inhibitor-II (Oryzacystatin-II).	2.06028e-06	0.714967	2.29808	2.08706	1.43623	0.596228
Os05g0495300|mRNA|AK120354|CDS+3'UTR	Hypothetical protein.	7.56462e-05	3.47837	1.14517	2.42503	1.08219	1.61104
Os05g0495900|mRNA|AB027431|CDS+3'UTR	Beta-1,3-glucanase precursor (Fragment).	0.000303639	11.2386	3.99878	3.0299	3.78622	3.24921
Os05g0499800|mRNA|AK064392|CDS+3'UTR	UDP-glucuronosyl/UDP-glucosyltransferase family protein.	0.00264779	2.60048	3.13444	3.64488	1.84802	1.68834
Os05g0500200|COMBINER_EST|CI436216|0	Hypothetical protein.	0.000452881	1.26599	1	1	2.56198	1.47162
Os05g0507000|mRNA|AK108025|CDS+3'UTR	Conserved hypothetical protein.	1.09181e-07	0.0809941	0.749164	1.5241	5.083	1.4619
Os05g0508300|COMBINER_EST|CI412904|1	Papain-like cysteine peptidase XBCP3.	2.7502e-05	1.85084	1.27565	1.83995	2.23228	1.9484
Os05g0508800|mRNA|AK065638|CDS+3'UTR	Conserved hypothetical protein.	0.000331272	1.28003	1.13133	1.38901	2.20015	1.25449
Os05g0509500|mRNA|AB115419|CDS+3'UTR	Signal recognition particle 54 kDa protein 2 (SRP54).	0.000681133	6.09857	2.77687	2.75647	1.25692	2.39341
Os05g0515400|mRNA|AK058446|CDS+3'UTR	Transcriptional factor B3 family protein.	2.0107e-07	0.702413	0.698595	2.19121	2.17466	2.09605
Os05g0516700|mRNA|AK109131|CDS+3'UTR	Conserved hypothetical protein.	0.00324404	3.58551	3.00033	4.54544	1.60849	1.85547
Os05g0519000|COMBINER_EST|CI028715|1	VQ domain containing protein.	3.92631e-06	3.04713	1.41628	2.03825	1.36964	1.4552
Os05g0519700|mRNA|AF332981|CDS+3'UTR	101 kDa heat shock protein.	3.55162e-05	0.547311	0.920562	1.83173	2.6603	2.07731
Os05g0521900|COMBINER_EST|Os05g0521900|8	IQ calmodulin-binding region domain containing protein.	8.06785e-11	0.437905	0.477459	4.10795	4.69274	6.39866
Os05g0522600|mRNA|AK100082|CDS+3'UTR	Leucine-rich repeat, plant specific containing protein.	2.03769e-05	3.31721	2.72165	2.34749	1.96582	1.74721
Os05g0523300|mRNA|AK071192|CDS+3'UTR	AUX/IAA protein family protein.	0.000516641	0.893111	0.713233	2.07276	1.94981	1.61779
Os05g0524100|mRNA|AK067043|CDS+3'UTR	Conserved hypothetical protein.	0.000127906	1.95897	1.50718	2.90946	3.19909	2.37987
Os05g0527300|mRNA|AK069268|CDS+3'UTR	Hypothetical protein.	9.55754e-07	1.14125	1	45.6752	38.1719	32.4877
Os05g0527900|mRNA|AK110876|CDS+3'UTR	UDP-glucuronosyl/UDP-glucosyltransferase family protein.	0.0178581	0.377736	0.873738	1.1352	1.36222	2.05381
Os05g0530400|mRNA|AB050096|CDS+3'UTR	Heat shock factor protein 1 (HSF 1) (Heat shock transcription factor 1) (HSTF 1)	0.000639296	6.03716	10.6446	4.64681	4.00619	2.16063
Os05g0532500|COMBINER|CI443767|x	(No Hit)	2.53573e-07	0.140715	0.677124	1.45587	5.51691	1.48403
Os05g0534500|mRNA|AK107145|CDS+3'UTR	Heavy metal transport/detoxification protein domain containing protein.	0.00798933	0.645184	0.75559	2.76259	1.45793	2.29
Os05g0536900|mRNA|AK105140|CDS+3'UTR	Ras-related protein Rab7.	0.00308918	3.59021	2.00983	2.62024	1.07379	2.07753
Os05g0541200|mRNA|AK068633|CDS+3'UTR	Conserved hypothetical protein 730 family protein.	1.06173e-08	0.685781	1.08332	3.67624	5.3789	3.81983
Os05g0541400|COMBINER|CI248687|6	(No Hit)	9.36397e-07	1.48636	1.20521	5.64405	7.16134	6.89806
Os05g0542500|mRNA|AK063984|CDS+3'UTR	Group 3 LEA (Type I) protein.	0.00508438	4.31332	1.83614	2.0338	1.14508	2.64735
Os05g0542800|mRNA|AK071271|CDS+3'UTR	Glycoside hydrolase, family 28 protein.	0.000111979	4.5136	1.54238	1.49307	1.86761	2.2734
Os05g0542900|mRNA|AK102925|CDS+3'UTR	Glycoside hydrolase, family 28 protein.	7.17745e-08	0.610395	0.502094	2.71626	3.75911	4.31778
Os05g0543000|mRNA|AK107100|CDS+3'UTR	Plant invertase/pectin methylesterase inhibitor domain containing protein.	0.00932712	1.65282	1	1.70325	3.23665	2.85805
Os05g0544900|mRNA|AK109267|CDS+3'UTR	Hypothetical protein.	0.000100624	0.990986	0.864619	1.94439	2.12656	2.36579
Os05g0545400|mRNA|AK105946|5'UTR+CDS	Protein kinase domain containing protein.	6.85365e-07	0.277171	1.04202	2.92681	3.46614	1.35589
Os05g0546300|mRNA|AK108536|CDS+3'UTR	Conserved hypothetical protein.	0.00705604	3.45369	0.954737	0.919755	2.74092	1.09655
Os05g0549900|COMBINER_EST|Os05g0549900|8	Lipid phosphate phosphatase 2 (EC 3.1.3.-) (AtLPP2) (Phosphatidic acid phosphata	0.00300296	2.52471	3.5888	1.3002	2.14432	1.27205
Os05g0550000|COMBINER_EST|CI387162|4	Zn-finger, RING domain containing protein.	1.06048e-07	1.00636	1.05759	0.876938	2.21227	1.33163
Os05g0550600|mRNA|AK063729|CDS+3'UTR	Nonspecific lipid transfer protein.	0.000778318	0.681629	0.865429	5.291	5.53514	3.66741
Os05g0550800|COMBINER_EST|CI446054|0	Protein kinase domain containing protein.	0.00026428	3.97113	3.20308	2.68187	2.00953	1.58996
Os05g0551500|mRNA|AK108248|CDS+3'UTR	Conserved hypothetical protein.	0.00373429	2.04422	0.747771	3.10478	3.95243	3.78441
Os05g0552000|COMBINER|CI039150|6	(No Hit)	1.19848e-06	0.524955	1.15152	1.79481	3.36445	1.67157
Os05g0552700|mRNA|AK108674|CDS+3'UTR	UDP-glucuronosyl/UDP-glucosyltransferase family protein.	0.00209623	11.0599	1.71486	8.05202	2.28195	10.7458
Os05g0553300|mRNA|AK107804|CDS+3'UTR	Conserved hypothetical protein.	0.0015592	1	1.02079	1.03224	2.1729	1.2394
Os05g0555000|mRNA|AK119287|CDS+3'UTR	Conserved hypothetical protein.	0.000122105	1.09347	0.787895	1.66863	1.71226	2.05493
Os05g0555600|mRNA|AK070485|CDS+3'UTR	NADH dependent Glutamate Synthase precursor (EC 1.4.1.14).	8.67217e-05	0.728697	0.577052	1.56547	2.76456	2.37171
Os05g0555700|mRNA|AK069230|CDS+3'UTR	Conserved hypothetical protein.	0.000573684	1.14533	2.62686	1.27309	2.56747	0.920955
Os05g0559800|COMBINER_EST|Os05g0559800|8	Conserved hypothetical protein.	7.96895e-05	0.287513	0.41981	2.85168	4.07842	3.24498
Os05g0560100|mRNA|AK072239|CDS+3'UTR	Protein of unknown function DUF315 domain containing protein.	6.85629e-05	1.35664	0.94316	1.41988	7.92456	3.15415
Os05g0560200|COMBINER_EST|CI026016|3	Hypothetical protein.	0.000339937	1.3573	1.28901	3.40662	2.87916	2.80325
Os05g0560900|mRNA|AK063973|CDS+3'UTR	Gibberellin 2-beta-dioxygenase (EC 1.14.11.13) (Gibberellin 2-beta- hydroxylase)	0.000286505	1.87104	0.739889	3.00782	2.84994	3.66299
Os05g0563900|mRNA|AK062897|UTR	Non-protein coding transcript, uncharacterized transcript.	0.002683	3.09545	2.17742	4.98889	3.56529	2.16058
Os05g0568100|mRNA|AK069724|CDS+3'UTR	Nitrogen-fixing NifU-like, N-terminal domain containing protein.	0.0286955	2.05777	3.62912	2.09834	1.43615	1.66544
Os05g0569900|mRNA|AK069714|CDS+3'UTR	Conserved hypothetical protein.	3.8673e-06	0.841489	0.89769	2.09857	2.18198	2.24742
Os05g0570200|mRNA|AK106827|CDS+3'UTR	Conserved hypothetical protein.	2.64089e-05	0.416284	1.14269	2.01381	2.2071	2.06523
Os05g0571200|mRNA|AK108389|CDS+3'UTR	WRKY transcription factor 19.	6.88075e-05	0.489877	1.31173	0.433292	5.50243	0.216925
Os05g0573900|COMBINER_EST|CI512622|6	Conserved hypothetical protein.	2.21108e-07	0.0898038	0.593691	1.21888	3.3299	1.48006
Os05g0574000|COMBINER_EST|CI260287|6	Lipase, class 3 family protein.	0.00115552	0.841077	0.884439	1.26511	0.996556	2.22151
Os05g0574100|mRNA|AK106699|CDS+3'UTR	Lipase, class 3 family protein.	0.000113962	1	1	3.99089	1.54463	6.1239
Os05g0576600|mRNA|AK107732|CDS+3'UTR	Conserved hypothetical protein.	2.56803e-07	12.762	6.77805	4.0544	1.77764	1.89775
Os05g0577300|COMBINER|CI096250|6	(No Hit)	7.67132e-08	0.317371	0.597617	1.59833	3.00262	2.03896
Os05g0582800|mRNA|AK069785|CDS+3'UTR	Peptidase S10, serine carboxypeptidase family protein.	2.48823e-06	0.962348	1.70527	2.12561	2.62284	1.53313
Os05g0588700|mRNA|AK100256|CDS+3'UTR	Paired amphipathic helix repeat containing protein.	0.00385418	0.926234	1.08508	1.84633	1.3846	2.31064
Os05g0591400|mRNA|AK120015|CDS+3'UTR	Heat shock protein Hsp70 family protein.	0.000459373	0.75536	0.417018	2.93516	1.18135	0.97102
Os05g0595200|mRNA|AK070317|CDS+3'UTR	Allergen V5/Tpx-1 related family protein.	0.00509406	0.591921	0.631533	3.45803	1.89492	1.85389
Os06g0101600|mRNA|AF093636|CDS+3'UTR	Plastocyanin, chloroplast precursor.	0.00011044	0.250461	0.347419	3.15986	4.15587	2.65636
Os06g0102100|mRNA|AK105993|CDS+3'UTR	Cytochrome P450 family protein.	3.50593e-06	0.214	0.5024	0.883862	2.26125	1.05351
Os06g0109000|COMBINER_EST|CI008089|6	Phosphoglycerate/bisphosphoglycerate mutase family protein.	0.0153351	1	1	1.65331	1	2.26625
Os06g0111200|mRNA|AK072974|CDS+3'UTR	Cyclin-like F-box domain containing protein.	2.35528e-08	0.654712	0.76494	6.5213	6.10842	7.44773
Os06g0113500|mRNA|AK107286|CDS+3'UTR	Conserved hypothetical protein.	0.000243443	1.81754	1.11523	4.23288	2.83245	4.24422
Os06g0113800|mRNA|AY600991|CDS+3'UTR	SKP1 component family protein.	3.56044e-06	1.06922	1	1	1.20204	2.54266
Os06g0115300|mRNA|AK058833|CDS+3'UTR	Acyl-CoA-binding protein.	0.0307914	1.56847	2.43076	2.83876	2.0359	2.1002
Os06g0115700|mRNA|AK060414|CDS+3'UTR	Conserved hypothetical protein.	4.85707e-06	0.170753	0.735015	1.15555	2.40251	1.265
Os06g0125500|mRNA|AK072127|CDS+3'UTR	Oligopeptide transporter OPT superfamily protein.	0.00141137	1.61734	4.18475	2.7956	2.15476	1.49577
Os06g0126200|COMBINER_EST|CI119745|6	LpimPth3.	0.00010589	0.97114	1.16548	4.22415	2.21872	1.98333
Os06g0127800|mRNA|AK106449|CDS+3'UTR	GRAS transcription factor domain containing protein.	8.20713e-08	0.0814744	0.86373	1.29016	5.11162	1.27942
Os06g0129900|mRNA|AK061981|CDS+3'UTR	E-class P450, group I family protein.	1.3778e-06	2.62484	2.67658	2.56753	0.766946	0.82728
Os06g0130200|mRNA|AK101132|CDS+3'UTR	Hypothetical protein.	2.29593e-08	0.215506	0.656965	1.37218	3.62311	1.4841
Os06g0132600|mRNA|AK061226|CDS+3'UTR	Conserved hypothetical protein.	1.983e-07	0.453659	0.594648	1.44201	2.09298	1.79647
Os06g0133000|mRNA|AF515480|CDS+3'UTR	Granule-bound starch synthase I, chloroplast precursor (EC 2.4.1.21).	0.0509434	0.727987	1.61041	2.38882	4.31467	0.99185
Os06g0133300|COMBINER_EST|AU078046|7	Conserved hypothetical protein.	0.000751741	2.00251	0.873825	0.765056	2.44523	0.874669
Os06g0133400|COMBINER_EST|CI029500|0	Conserved hypothetical protein.	3.93153e-05	3.68182	1.63884	4.83991	5.71942	3.06021
Os06g0133500|COMBINER_EST|CI520089|0	Conserved hypothetical protein.	0.00226138	3.40744	2.76127	3.23488	3.83363	1.39941
Os06g0136300|mRNA|AK109132|CDS+3'UTR	Conserved hypothetical protein.	1.48287e-05	0.663937	1.29543	3.87788	3.60091	5.96102
Os06g0141200|mRNA|AF171223|CDS+3'UTR	RNA-binding protein EWS.	2.67095e-08	0.881424	1.26895	5.04747	5.44337	4.63841
Os06g0141300|COMBINER_EST|Os06g0141300|8	Hypothetical protein.	1.98704e-08	0.861758	1.00609	3.42815	3.46328	3.38152
Os06g0141600|mRNA|AK059772|CDS+3'UTR	Early nodulin (ESTs C98096(C0688)).	0.00838437	3.01548	1.15123	4.32923	2.64048	3.12527
Os06g0143100|mRNA|AK061597|CDS+3'UTR	Hypothetical protein.	3.44073e-06	1.93723	2.51832	1.27653	2.40157	1.08492
Os06g0143400|mRNA|AK120946|CDS+3'UTR	Acyl-ACP thioesterase.	1.87372e-07	0.762555	0.960756	0.971652	2.37277	1.08509
Os06g0143700|mRNA|AK067270|CDS+3'UTR	Sulphate anion transporter family protein.	0.000489902	1.14366	1.4587	2.19978	1.45878	7.91188
Os06g0145300|COMBINER_EST|Os06g0145300|8	Transferase family protein.	3.69283e-06	1.12143	0.935388	2.22823	4.83471	5.1245
Os06g0146800|mRNA|AK121050|CDS+3'UTR	Conserved hypothetical protein.	0.000385483	6.11109	2.90849	9.92784	3.22619	1.85371
Os06g0147400|mRNA|AK120956|CDS+3'UTR	Hypothetical protein.	3.18587e-05	1.40572	1.72453	2.74387	2.18687	1.91223
Os06g0150200|mRNA|AK072773|CDS+3'UTR	Hypothetical protein.	6.0744e-05	1.90475	1.47025	7.80658	4.28504	4.59212
Os06g0150300|COMBINER|CI144361|6	(No Hit)	1.695e-06	1.76999	0.991054	4.74688	1.76352	3.6092
Os06g0151900|mRNA|AK058759|CDS+3'UTR	Hypothetical protein.	4.70794e-07	0.524874	1.07704	2.16841	2.36886	2.05999
Os06g0154400|mRNA|AK067799|CDS+3'UTR	Hypothetical protein.	1.35877e-06	7.09169	1.71512	8.16504	3.16023	4.63857
Os06g0166000|mRNA|AK060317|CDS+3'UTR	Cyclin-like F-box domain containing protein.	0.00728825	1.78961	1.76616	1.95651	2.76776	2.06971
Os06g0166500|mRNA|AK102541|CDS+3'UTR	AUX/IAA protein family protein.	4.3457e-05	1.05294	0.819071	2.78306	2.10141	1.85767
Os06g0181700|mRNA|AK108355|CDS+3'UTR	Pathogenesis-related transcriptional factor and ERF domain containing protein.	3.4211e-07	0.621666	0.92434	2.32431	3.66085	3.32681
Os06g0182100|COMBINER|CI139651|6	(No Hit)	5.71258e-07	0.756448	0.748185	1.72162	1.86603	2.02619
Os06g0185800|mRNA|AK120685|CDS+3'UTR	TPR-like domain containing protein.	0.000579832	0.427694	0.784721	1.66859	2.14579	1.37416
Os06g0192100|COMBINER_EST|Os06g0192100|8	Flavonol 3-O-glucosyltransferase (EC 2.4.1.91) (UDP-glucose flavonoid 3-O-glucos	2.63925e-05	0.538437	0.631497	2.57246	2.04351	1.86194
Os06g0194400|mRNA|AK102980|CDS+3'UTR	Transcriptional factor B3 family protein.	2.34489e-08	0.0933847	0.750221	1.25193	2.99779	1.167
Os06g0196500|COMBINER|CI223290|6	(No Hit)	0.00106082	1.13132	1	1	3.60048	1.00874
Os06g0199000|mRNA|AK106381|CDS+3'UTR	Glycine-rich cell wall structural protein 2 precursor.	7.63672e-05	1.29636	0.720235	9.10652	7.48322	6.7495
Os06g0201000|mRNA|AK108188|CDS+3'UTR	Conserved hypothetical protein.	2.76148e-07	0.947836	1.0591	4.42771	3.7939	3.44444
Os06g0201200|mRNA|AK109163|CDS+3'UTR	Conserved hypothetical protein.	0.000269619	1.02796	1.05383	2.57294	2.8823	1.92483
Os06g0202100|mRNA|AK106373|CDS+3'UTR	Conserved hypothetical protein.	0.00270671	1.44881	1.58019	2.07677	1.32004	1.51067
Os06g0202400|mRNA|AK062755|CDS+3'UTR	Conserved hypothetical protein.	2.82777e-05	1.50316	1.93658	2.42975	0.798149	0.411933
Os06g0202600|mRNA|AK064622|CDS+3'UTR	Conserved hypothetical protein.	5.99906e-05	0.927545	1	3.93453	3.40419	1.1181
Os06g0202700|mRNA|AK107741|CDS+3'UTR	Conserved hypothetical protein.	2.85237e-05	1.54547	2.24	8.13527	4.25674	3.80446
Os06g0202900|mRNA|AK109607|CDS+3'UTR	Avr9/Cf-9 rapidly elicited protein 264.	9.30339e-06	4.22368	2.46767	0.92332	3.25771	1.12917
Os06g0203200|mRNA|AK071914|CDS+3'UTR	Flavin-containing monooxygenase FMO family protein.	0.000214294	4.53804	1.21067	1.92099	11.869	12.7229
Os06g0206900|mRNA|AK071212|CDS+3'UTR	Conserved hypothetical protein.	0.00607746	0.41437	0.944302	2.20912	3.27057	1.33057
Os06g0208200|COMBINER|CI251401|6	(No Hit)	2.76703e-07	0.303563	0.738741	1.97042	2.90514	1.57111
Os06g0209900|COMBINER_EST|Os06g0209900|8	BED finger domain containing protein.	0.0037114	1.18442	1.84209	1.71355	1.53739	3.45757
Os06g0210300|COMBINER|CI268249|6	(No Hit)	3.63397e-08	0.587771	2.45484	1.69956	2.16978	0.822288
Os06g0212900|mRNA|AK071518|CDS+3'UTR	Heat shock protein Hsp70 family protein.	6.62575e-06	0.763322	0.64819	2.35981	1.30991	1.96498
Os06g0214800|mRNA|AK070299|CDS+3'UTR	Esterase/lipase/thioesterase domain containing protein.	0.000454042	1.51647	1.95674	2.97356	1.48677	1.47615
Os06g0216200|COMBINER_EST|AU092237|6	Oxo-phytodienoic acid reductase.	0.000414009	2.61991	2.08246	2.35254	1.19649	1.04975
Os06g0216300|mRNA|AB040743|CDS+3'UTR	Oxo-phytodienoic acid reductase (12-oxophytodienoic acid reductase).	0.000318704	3.66667	2.75503	3.07379	1.49624	1.24653
Os06g0216400|mRNA|AK101267|CDS+3'UTR	TPR-like domain containing protein.	3.81483e-08	0.365451	0.736203	2.50392	2.92791	2.58569
Os06g0218300|mRNA|AK108491|CDS+3'UTR	Conserved hypothetical protein.	5.94403e-05	3.34594	3.07367	2.02111	1.77931	1.47625
Os06g0219900|mRNA|AK058704|CDS+3'UTR	Phosphate-induced protein 1 conserved region family protein.	9.01004e-06	0.293286	0.805338	2.07939	7.01251	2.11672
Os06g0220300|COMBINER_EST|AU095433|6	Phi-1 protein.	0.0302297	1.26079	3.09519	3.67234	3.31668	4.26948
Os06g0220500|mRNA|AK063324|CDS+3'UTR	UDP-glucuronosyl/UDP-glucosyltransferase family protein.	1.10946e-05	0.880997	1.30669	1.60441	2.84165	1.68764
Os06g0221300|mRNA|AK108233|CDS+3'UTR	Dehydration stress-induced protein.	4.48064e-07	0.72727	0.89465	8.18141	7.61002	6.52528
Os06g0222100|COMBINER_EST|CI248373|6	Trehalose-phosphatase family protein.	1.75367e-06	0.632017	1.04109	6.09392	12.7028	8.09965
Os06g0223700|mRNA|AK070214|CDS+3'UTR	Protein of unknown function DUF581 family protein.	8.49904e-06	0.893915	1.13353	4.96031	4.20146	5.26897
Os06g0225800|mRNA|AK109730|CDS+3'UTR	Shikimate kinase domain containing protein.	1.35538e-06	2.5091	1.08906	1.35012	2.51516	1.36914
Os06g0229000|mRNA|AK063733|CDS+3'UTR	FtsH protease (VAR2) (Zinc dependent protease).	0.0123869	1	0.900527	1.61976	2.80803	1.95033
Os06g0229800|mRNA|AF419099|CDS+3'UTR	Starch synthase isoform zSTSII-1 (EC 2.4.1.21) (Fragment).	0.000233634	3.14858	1.20111	5.04083	2.52929	3.88728
Os06g0234800|mRNA|AK070785|CDS+3'UTR	Hypothetical protein.	0.0274247	1.65692	0.652131	1.10202	1.62887	2.33572
Os06g0236300|mRNA|AK119955|CDS+3'UTR	Conserved hypothetical protein.	1.35869e-05	1.22992	1.43411	3.40272	3.49567	2.60014
Os06g0236600|COMBINER|CI278558|6	(No Hit)	0.00301272	1.01614	0.776223	2.42289	1.77487	2.64689
Os06g0237400|COMBINER_EST|CI513607|6	Beta-glucanase family protein.	0.0024698	0.877777	0.764598	1.9773	1.1235	3.89248
Os06g0239200|COMBINER_EST|CI242777|6	Conserved hypothetical protein.	1.98261e-05	2.25629	4.29766	5.53698	2.48833	1.62113
Os06g0247900|mRNA|AK065325|CDS+3'UTR	Endo-beta-1,4-glucanase precursor (EC 3.2.1.4).	1.74315e-07	1.20307	0.900085	2.30657	1.87441	1.67573
Os06g0251100|COMBINER_EST|CI249573|6	Membrane attack complex component/perforin/complement C9 family protein.	1.2346e-07	31.0192	11.3298	0.606562	2.15178	1.61515
Os06g0254700|mRNA|AK073727|CDS+3'UTR	Caleosin related family protein.	0.00204217	1.47123	2.68276	7.61593	6.47141	3.25828
Os06g0255000|COMBINER_EST|CI030373|3	2OG-Fe(II) oxygenase domain containing protein.	0.00632026	2.587	1.48967	1.87517	1.98563	2.17365
Os06g0255400|mRNA|AK064894|CDS+3'UTR	NUDIX hydrolase domain containing protein.	0.000798082	1.72503	1.43313	2.96025	1.62679	1.85876
Os06g0258000|mRNA|AK107483|CDS+3'UTR	Typical P-type R2R3 Myb protein (Fragment).	0.000476359	1.99017	2.12556	2.70401	8.4193	2.30328
Os06g0260000|COMBINER_EST|CI555238|1	Conserved hypothetical protein.	8.77569e-05	2.97754	2.36452	1.43974	2.05314	1.40157
Os06g0265400|mRNA|AK109719|CDS+3'UTR	BZIP transcription factor.	6.88039e-07	0.222931	0.59525	5.99488	16.3817	10.2714
Os06g0271000|COMBINER_EST|Os06g0271000|8	UDP-glucuronosyl/UDP-glucosyltransferase family protein.	0.000385833	0.307194	0.531784	0.405443	1.97963	2.1474
Os06g0272900|COMBINER_EST|CI222751|6	Protein of unknown function DUF231 domain containing protein.	0.000392094	6.81484	1.04398	1.20632	2.39068	3.12131
Os06g0275800|mRNA|AK066102|CDS+3'UTR	Amino acid/polyamine transporter II family protein.	2.70818e-05	3.81981	2.90114	2.31573	1.23855	1.46981
Os06g0279900|COMBINER_EST|AU085770|7	Disease resistance protein family protein.	7.44296e-05	1.00267	1.37692	3.22809	3.12861	2.36197
Os06g0284500|COMBINER_EST|CI138873|6	Zn-finger, Dof type domain containing protein.	0.0213321	7.37677	5.18326	2.58368	2.11496	2.19861
Os06g0284900|COMBINER_EST|AU165656|6	Hypothetical protein.	4.03137e-07	0.242195	1.58143	6.60927	11.0856	2.02409
Os06g0285400|mRNA|AK105829|CDS+3'UTR	Serine/threonine-specific kinase like protein.	8.88345e-08	0.0772924	0.733681	1.05173	4.51758	1.24606
Os06g0298700|COMBINER_EST|Os06g0298700|8	Short-chain dehydrogenase/reductase SDR family protein.	0.0382166	0.940645	0.859905	1.38345	1.22724	2.09036
Os06g0306300|COMBINER_EST|CI433582|1	Peroxidase precursor (EC 1.11.1.7).	2.36296e-06	0.470335	3.22833	9.38229	11.4104	3.10018
Os06g0307900|mRNA|AK119309|CDS+3'UTR	Conserved hypothetical protein.	0.0176436	1	0.87241	1.60024	1.44564	2.42588
Os06g0313200|COMBINER_EST|CB669700|7	SAM dependent carboxyl methyltransferase family protein.	2.9521e-09	34.2804	38.3448	2.71033	1.48959	1.37832
Os06g0314600|mRNA|AK067321|CDS+3'UTR	Floral nectary-specific protein.	0.0147616	1.09338	1.43165	1.89836	4.70932	5.10832
Os06g0319800|COMBINER|CI202357|6	(No Hit)	3.67079e-06	0.902994	0.6828	1.76535	1.37886	2.67385
Os06g0320000|COMBINER_EST|CI471250|0	Eukaryotic protein of unknown function DUF953 family protein.	1.24027e-10	0.661021	1.04954	3.71296	2.85498	2.44381
Os06g0322400|COMBINER_EST|Os06g0322400|8	Hypothetical protein.	4.27606e-05	4.56919	6.48965	3.21184	0.845007	1.87608
Os06g0323100|mRNA|AK100029|CDS+3'UTR	S-adenosyl-L-methionine:salicylic acid carboxyl methyltransferase.	0.000203039	2.92523	10.9245	5.46287	1.04349	2.26283
Os06g0324200|COMBINER|CI253187|6	(No Hit)	0.009274	1.70473	1.2673	0.97026	1.15175	2.44125
Os06g0330400|COMBINER_EST|Os06g0330400|8	Sterol desaturase family protein.	9.35562e-06	1	1.20946	6.06207	6.91405	14.5661
Os06g0335900|mRNA|AK063497|CDS+3'UTR	Xyloglucan endotransglycosylase XET2 (Fragment).	4.60981e-06	1	1	5.53921	10.199	4.9036
Os06g0336200|mRNA|AK073531|CDS+3'UTR	Delta-tonoplast intrinsic protein.	0.0123639	0.696788	1.47132	3.65462	3.1017	2.88034
Os06g0337100|mRNA|AK061222|CDS+3'UTR	Hypothetical protein.	2.46994e-05	0.776775	0.840691	4.89422	4.28846	6.42145
Os06g0367500|mRNA|AK063619|CDS+3'UTR	Conserved hypothetical protein.	0.000971545	2.38963	1.7009	2.05332	1.12985	1.46624
Os06g0473000|COMBINER_EST|CI432735|6	Conserved hypothetical protein.	5.2218e-10	0.463573	0.86889	2.67189	3.25264	2.89004
Os06g0480500|mRNA|AK071496|UTR	Non-protein coding transcript, uncharacterized transcript.	0.00189439	0.567026	0.673083	1.47905	2.05775	1.34096
Os06g0498800|mRNA|AK107056|CDS+3'UTR	MOTHER of FT and TF1 protein.	0.00146012	0.946653	0.589502	0.92356	0.915963	2.04153
Os06g0507300|mRNA|AK111324|CDS+3'UTR	GAMYB-binding protein.	0.0150382	1.25875	1.72368	2.75106	1.7979	1.09931
Os06g0521200|COMBINER_EST|Os06g0521200|8	Haem peroxidase, plant/fungal/bacterial family protein.	0.0255456	1.16236	1.18879	1.56449	2.90217	2.14322
Os06g0524300|mRNA|AK100666|CDS+3'UTR	Hypothetical protein.	3.22981e-05	1.31034	0.924453	2.13665	1.69096	1.94843
Os06g0524400|mRNA|AK107013|CDS+3'UTR	Protein of unknown function DUF231 domain containing protein.	0.00011616	0.609607	0.7102	9.80903	6.66489	5.75175
Os06g0539400|mRNA|AK063382|CDS+3'UTR	Amino acid/polyamine transporter I family protein.	5.0219e-09	0.461358	0.885006	4.18132	3.45956	2.85621
Os06g0543400|mRNA|AK065374|CDS+3'UTR	CBL-interacting protein kinase 11 (Fragment).	2.22332e-07	0.525198	0.88358	1.69103	2.03135	1.70294
Os06g0548000|mRNA|AK101008|CDS+3'UTR	Mitochondrial aspartate aminotransferase precursor (EC 2.6.1.1).	0.0109696	2.87336	1.49987	2.92262	1.7852	2.11112
Os06g0548100|COMBINER_EST|CI550685|6	Zn-finger, CCHC type domain containing protein.	0.00262776	3.37017	1.90489	2.62021	1.92771	1.91317
Os06g0555900|mRNA|AK064273|UTR	Non-protein coding transcript, putative npRNA.	1.64073e-06	2.08785	1.04643	1.83772	1.5277	2.05678
Os06g0561100|COMBINER|CI142756|6	(No Hit)	4.67893e-06	0.881201	1.30139	1.86714	2.25038	1.62034
Os06g0564100|COMBINER|CI126855|6	(No Hit)	0.00439832	1.6685	2.23389	3.57529	1.67974	1.14905
Os06g0564500|mRNA|AF073696|CDS+3'UTR	Cysteine synthase (EC 4.2.99.8).	3.66385e-05	0.603575	1.12738	0.853912	0.85192	2.02521
Os06g0566300|COMBINER_EST|Os06g0566300|8	Zinc transporter ZIP family protein.	0.0177394	1.19391	0.743669	1.45199	2.11816	2.70013
Os06g0568600|mRNA|AY660664|5'UTR+CDS	Ent-kaurene oxidase (EC 1.14.13.78) (AtKO1) (Cytochrome P450 701A3).	5.85073e-09	21.5075	15.9229	2.12296	0.740173	1.16381
Os06g0569500|mRNA|AF088220|CDS+3'UTR	Ent-kaurene oxidase (EC 1.14.13.78) (AtKO1) (Cytochrome P450 701A3).	2.35799e-08	115.314	30.5811	6.11961	1.32932	3.75726
Os06g0570400|COMBINER_EST|AU163509|7	Hypothetical protein.	0.000427266	5.26386	2.10399	1	1.74258	5.57704
Os06g0571800|mRNA|AK069851|CDS+3'UTR	Zn-finger, GATA type domain containing protein.	6.0362e-07	0.555047	0.537577	3.03242	3.56584	3.49768
Os06g0574700|mRNA|AK070321|UTR	Non-protein coding transcript, unclassifiable transcript.	5.30672e-05	1.06567	1.23059	1.52567	2.25788	1.82384
Os06g0575100|COMBINER|CI546278|3	(No Hit)	0.000210722	1	1.17526	1.07498	3.19793	2.06653
Os06g0579000|COMBINER_EST|Os06g0579000|8	Hypothetical protein.	0.00172641	3.36177	1.79094	2.28969	1.65452	0.954888
Os06g0589300|mRNA|AK098963|CDS+3'UTR	Viral coat and capsid protein family protein.	1.24389e-05	0.637229	1.19544	1.48003	3.30312	1.14224
Os06g0589700|mRNA|AK064233|CDS+3'UTR	Polyadenylate-binding protein/Hyperplastic disc protein domain containing protei	0.00483296	1.00902	1.32255	2.51704	2.10796	2.71441
Os06g0590700|COMBINER_EST|CI396619|6	UDP-glucuronosyl/UDP-glucosyltransferase family protein.	9.93566e-05	1.3303	1.17903	3.08823	4.7073	2.48029
Os06g0594400|mRNA|AK072246|CDS+3'UTR	Cyclin-like F-box domain containing protein.	3.32768e-05	0.808658	1.09552	5.36612	6.98602	2.73809
Os06g0599200|COMBINER_EST|CI544445|0	Cytochrome P450 family protein.	4.9957e-07	11.3474	8.18056	0.901529	1.25065	3.0265
Os06g0602900|COMBINER|CI537375|0	(No Hit)	0.0163226	5.81791	1.81662	2.01222	4.1485	7.27083
Os06g0604300|mRNA|AK119861|CDS+3'UTR	Phospholipase D2.	0.00105757	12.2509	1.81226	4.53839	2.58865	3.15098
Os06g0610000|mRNA|AK108448|CDS+3'UTR	Conserved hypothetical protein.	0.000175719	2.52692	1.28909	4.34095	4.16181	4.3689
Os06g0611200|COMBINER_EST|Os06g0611200|8	TPR-like domain containing protein.	4.24847e-06	0.508278	0.792789	1.34606	2.00601	1.64135
Os06g0624900|mRNA|AK061790|CDS+3'UTR	Protein of unknown function DUF597 family protein.	0.00067082	0.804564	1.94004	2.4474	1.09019	0.758998
Os06g0627500|mRNA|AK101725|CDS+3'UTR	Leucine-rich repeat, plant specific containing protein.	8.31541e-06	0.241874	0.674068	1.2748	1.84483	2.30521
Os06g0633100|mRNA|AK107791|CDS+3'UTR	Hypothetical protein.	2.46622e-06	1.1961	0.455641	22.6902	8.88604	15.3298
Os06g0633300|mRNA|AB020505|CDS+3'UTR	Phytosulfokines 1 precursor [Contains: Phytosulfokine-alpha (PSK- alpha) (Phytos	0.000969037	1.42419	2.25024	2.21249	1.76694	1.94334
Os06g0636700|mRNA|AK058562|CDS+3'UTR	Lipolytic enzyme, G-D-S-L family protein.	1.4269e-07	0.0949163	0.384608	1.33094	2.38119	2.52295
Os06g0637400|mRNA|AK066059|CDS+3'UTR	Hypothetical protein.	0.0072099	0.552416	1.12699	0.505956	2.0792	0.669068
Os06g0640500|COMBINER_EST|Os06g0640500|8	Cytochrome P450 family protein.	0.00710248	0.737404	1.46884	1.13516	1	3.81555
Os06g0647200|COMBINER_EST|Os06g0647200|8	Response regulator receiver domain containing protein.	1.01809e-06	1.13069	0.623321	1.54658	2.18618	2.42429
Os06g0647300|COMBINER_EST|Os06g0647300|8	Hypothetical protein.	6.64773e-05	0.862159	0.639736	1.79276	2.25511	2.63995
Os06g0650900|mRNA|AK107961|CDS+3'UTR	Heat shock protein DnaJ family protein.	0.00928297	5.79645	5.53645	5.33841	1.93633	1.53442
Os06g0651200|mRNA|AK107748|CDS+3'UTR	Hypothetical protein.	0.000367163	2.50323	2.17226	2.05455	1.12018	1.85265
Os06g0655500|mRNA|AK069365|CDS+3'UTR	Cyclin-like F-box domain containing protein.	0.00651944	1.15779	1.40692	0.727937	2.14166	1.31057
Os06g0656500|mRNA|AK067261|CDS+3'UTR	4-coumarate--CoA ligase 1 (EC 6.2.1.12) (4CL 1) (4-coumaroyl-CoA synthase 1) (Cl	1.58803e-05	0.846412	0.799499	2.38929	2.41498	2.1452
Os06g0660400|mRNA|AK111110|CDS+3'UTR	Conserved hypothetical protein.	6.40239e-08	0.068221	0.354596	1.47024	5.48051	2.42602
Os06g0666400|mRNA|AK108002|CDS+3'UTR	VQ domain containing protein.	1.8557e-07	8.31998	2.85128	2.34244	1.402	1.26566
Os06g0671600|mRNA|AK111011|UTR	Non-protein coding transcript, putative npRNA.	0.00788514	2.46116	2.17329	0.971555	3.86819	0.431063
Os06g0671800|COMBINER_EST|CI048449|6	Cellular retinaldehyde binding/alpha-tocopherol transport family protein.	5.46791e-08	0.150859	0.730721	1.27631	2.54852	1.19906
Os06g0675600|mRNA|AK063648|CDS+3'UTR	GRAB2 protein.	0.00141299	4.17542	3.5938	4.96747	2.02748	1.99882
Os06g0676700|mRNA|AK063175|CDS+3'UTR	High pI alpha-glucosidase.	0.00229501	0.41781	0.536606	0.813994	2.17192	1.50921
Os06g0678700|mRNA|AK101184|5'UTR+CDS	Hypothetical protein.	0.0154541	0.736712	1.20336	1.9884	2.23165	2.81929
Os06g0681600|mRNA|AK061308|CDS+3'UTR	Plant peroxidase family protein.	3.23414e-05	2.03671	1.41408	2.01585	1.09531	1.37821
Os06g0683800|mRNA|AK110639|CDS+3'UTR	Hypothetical protein.	0.000252049	7.59726	2.17652	1.5165	2.45346	2.87147
Os06g0683900|mRNA|AK063941|CDS+3'UTR	Hypothetical protein.	2.2951e-08	0.0731094	0.638479	1.39168	5.26371	1.54138
Os06g0685200|COMBINER|CI508407|2	(No Hit)	1.55243e-05	0.409368	0.992236	1.31541	3.81037	1.14029
Os06g0685300|COMBINER_EST|AU057097|7	Synaptotagmin C.	0.00485966	3.67425	2.26315	3.67726	1.9225	1.92616
Os06g0692500|COMBINER|CI196556|6	(No Hit)	7.59408e-06	1	1	3.66088	1.06601	3.17241
Os06g0692600|mRNA|AK110462|CDS+3'UTR	Protein kinase domain containing protein.	4.26562e-06	1	1	4.24722	1.30218	4.15394
Os06g0693200|mRNA|AK105794|CDS+3'UTR	Protein kinase domain containing protein.	0.000204371	0.790596	0.905797	2.02848	0.889541	1.2949
Os06g0693300|mRNA|AK102353|CDS+3'UTR	Nucleic acid-binding OB-fold domain containing protein.	2.80589e-06	0.374755	0.735006	1.66745	2.21037	1.40414
Os06g0695400|mRNA|AK073198|CDS+3'UTR	Haem peroxidase, plant/fungal/bacterial family protein.	2.26699e-05	0.830692	1.91109	10.9953	13.8572	5.55232
Os06g0696400|mRNA|AK058291|CDS+3'UTR	Xyloglycan endo-transglycosylase precursor.	9.98413e-05	0.444782	0.993174	1.311	2.13973	1.24464
Os06g0696500|COMBINER_EST|CI471759|6	Xyloglucan endo-transglycosylase precursor.	1.49307e-05	0.137954	0.31288	0.951986	2.54525	1.92273
Os06g0696900|COMBINER_EST|Os06g0696900|8	Hypothetical protein.	0.0304377	1.36479	1.04069	1.30379	2.30047	2.01305
Os06g0697600|COMBINER_EST|CI065615|0	AAA ATPase, central region domain containing protein.	0.000224078	1.01254	1.42332	3.47454	2.47504	1.55053
Os06g0700300|mRNA|AK099967|CDS+3'UTR	Hypothetical protein.	0.000461318	5.08483	2.49543	2.47152	1.80374	1.23152
Os06g0702700|mRNA|AK100260|CDS+3'UTR	AIG2-like family protein.	0.000116493	6.14857	8.58358	2.59319	1.5849	1.72007
Os06g0704200|COMBINER_EST|CI447647|6	Hypothetical protein.	2.81291e-07	0.898434	0.816265	1.82491	1.70298	2.15026
Os06g0712700|mRNA|AB003323|CDS+3'UTR	MADS-box protein SPW1.	0.000129871	0.890489	1.03341	6.93387	6.2299	4.71749
Os06g0716100|mRNA|AK068387|CDS+3'UTR	Heat shock protein DnaJ family protein.	3.62334e-05	5.17031	8.36595	3.65122	1.294	1.56923
Os06g0726100|mRNA|AK061280|CDS+3'UTR	Endochitinase precursor (EC 3.2.1.14).	9.40147e-05	4.34468	3.24613	3.02618	1.56564	1.74976
Os06g0726200|mRNA|AK061042|CDS+3'UTR	Endochitinase precursor (EC 3.2.1.14).	9.57917e-06	5.03656	4.6776	3.17996	1.41256	1.81908
Os06g0726800|mRNA|AK070518|CDS+3'UTR	G2/mitotic-specific cyclin 2 (B-like cyclin) (CycOs2).	2.09359e-07	0.0694645	0.595177	1.25351	5.65791	1.21475
Os07g0100800|mRNA|AK066298|CDS+3'UTR	Proline transporter.	0.0134827	0.653268	1.36698	1.69394	1.00701	2.25953
Os07g0105200|mRNA|AK107603|CDS+3'UTR	Conserved hypothetical protein.	7.11487e-06	0.755161	0.577801	5.84252	5.20389	9.61709
Os07g0112600|mRNA|AK109561|CDS+3'UTR	Conserved hypothetical protein.	0.00612467	0.978061	0.880829	1.14234	1.48495	2.0454
Os07g0114000|mRNA|AK102668|CDS+3'UTR	Protein phosphatase 2C-like.	0.0210304	1.05714	2.776	2.34468	3.17516	1.65405
Os07g0116900|mRNA|AK065960|CDS+3'UTR	Conserved hypothetical protein.	3.57193e-06	5.95483	3.64238	3.63879	2.02002	2.27794
Os07g0119300|mRNA|AK070421|CDS+3'UTR	Myb, DNA-binding domain containing protein.	0.0063163	1.9606	1.13591	3.70176	1.91513	2.37785
Os07g0119600|COMBINER|CI260557|6	(No Hit)	2.45719e-06	10.8232	6.75938	2.93626	1.62664	2.28213
Os07g0119800|COMBINER_EST|Os07g0119800|8	Protein of unknown function DUF538 family protein.	7.31603e-05	8.31496	2.03307	3.88469	3.64346	4.34287
Os07g0120100|mRNA|AK063034|CDS+3'UTR	Protein of unknown function DUF538 family protein.	6.04022e-06	11.2113	1.93178	4.8517	4.45224	5.96185
Os07g0120300|COMBINER_EST|Os07g0120300|8	Protein of unknown function DUF538 family protein.	2.7686e-06	13.8369	2.10484	2.49263	3.52384	4.95285
Os07g0120500|COMBINER_EST|Os07g0120500|8	Protein of unknown function DUF538 family protein.	9.89857e-05	9.05911	2.0008	4.89989	3.88558	5.0704
Os07g0120900|mRNA|AK073714|CDS+3'UTR	Conserved hypothetical protein.	2.71839e-06	0.691329	0.68763	1.47034	2.66255	1.95695
Os07g0123900|mRNA|AK121537|CDS+3'UTR	Conserved hypothetical protein.	3.66438e-06	2.03399	1.52476	3.31638	2.93844	2.59647
Os07g0125600|COMBINER|CI015452|0	(No Hit)	0.000111766	11.8296	5.53526	0.878166	2.51589	2.65879
Os07g0126200|COMBINER|CI015452|0	(No Hit)	0.000429765	12.5858	4.61471	0.892859	2.51626	2.48813
Os07g0126800|COMBINER|CI015452|0	(No Hit)	0.00120076	11.3963	5.14147	1.06972	2.515	2.60787
Os07g0127500|mRNA|AK062949|CDS+3'UTR	PR-1a pathogenesis related protein (Hv-1a) precursor.	3.41327e-05	18.3766	1.66918	1	3.34102	9.28782
Os07g0127600|mRNA|AK063248|CDS+3'UTR	Allergen V5/Tpx-1 related family protein.	7.96399e-06	80.4622	13.4921	0.946832	3.42456	4.48849
Os07g0129700|mRNA|AB007623|CDS+3'UTR	OSH15 protein (Homeobox gene).	0.00148338	1.06477	1.27877	2.0572	1.58669	1.63185
Os07g0130200|mRNA|AK068307|CDS+3'UTR	Protein kinase domain containing protein.	0.0307908	3.16918	2.85868	5.38737	4.20726	3.96612
Os07g0132000|COMBINER|CI372877|6	(No Hit)	0.000108596	0.486041	0.658065	2.28507	2.83483	3.58139
Os07g0133700|COMBINER_EST|CI421893|0	Peptidylprolyl isomerase, FKBP-type domain containing protein.	4.2014e-06	0.387055	0.670909	1.663	2.38181	1.96271
Os07g0136800|mRNA|AK073763|CDS+3'UTR	Hypothetical protein.	0.00168212	0.83516	0.778475	2.40954	2.15577	4.17643
Os07g0137000|mRNA|AK110988|CDS+3'UTR	Myb, DNA-binding domain containing protein.	1.76126e-06	0.938445	0.891933	2.00594	1.82471	2.30341
Os07g0137200|mRNA|AK121012|CDS+3'UTR	Conserved hypothetical protein.	5.23212e-05	1.3551	1.24422	2.4456	2.10793	2.42878
Os07g0137500|mRNA|AK119401|CDS+3'UTR	Conserved hypothetical protein.	6.38395e-05	0.843074	0.66089	1.87963	1.85701	2.56596
Os07g0137600|mRNA|AK120248|CDS+3'UTR	Conserved hypothetical protein.	3.87682e-05	1.32067	1.09244	2.16627	1.67227	2.2056
Os07g0147400|COMBINER|CI275214|6	(No Hit)	1.05087e-05	0.922209	1.21279	1.94232	2.05708	1.32311
Os07g0149300|COMBINER|CI208921|6	(No Hit)	1.6632e-07	0.785396	0.639235	1.54147	1.77536	2.08551
Os07g0151700|COMBINER|CI276303|6	(No Hit)	2.39115e-05	0.45202	0.930649	1.58032	2.92695	1.99804
Os07g0153000|COMBINER_EST|AU082861|7	ZIM domain containing protein.	1.79616e-07	0.908378	0.830907	8.67456	9.49863	9.41773
Os07g0154100|mRNA|AK119780|CDS+3'UTR	Viviparous-14.	4.61135e-05	1	1	2.77003	5.97969	4.73709
Os07g0162400|mRNA|AK060082|CDS+3'UTR	Esterase/lipase/thioesterase domain containing protein.	0.000893711	4.33541	9.45128	14.6224	4.27546	1.38334
Os07g0162900|mRNA|AK106266|CDS+3'UTR	Esterase/lipase/thioesterase domain containing protein.	5.72501e-08	0.274476	0.242558	3.62173	2.41969	3.73734
Os07g0164200|mRNA|AK107096|CDS+3'UTR	Conserved hypothetical protein.	0.00131293	1.60365	1.20786	1.26842	4.19604	3.68187
Os07g0168600|mRNA|AK068262|CDS+3'UTR	Glycoside hydrolase, family 17 protein.	3.73925e-05	1.04278	1.01158	2.9199	1.92965	1.86903
Os07g0168700|mRNA|AK067067|UTR	Non-protein coding transcript, unclassifiable transcript.	1.05788e-06	0.49125	0.6476	1.86242	1.92603	2.11379
Os07g0176500|COMBINER_EST|CI139335|6	Extensin protein-like.	0.000946408	1.51756	1.85217	2.95533	1.86018	1.62067
Os07g0181500|mRNA|AK072431|CDS+3'UTR	Uncharacterized plant-specific protein DUF506 domain containing protein.	0.000245062	1.58409	1.01422	1.85583	2.2409	1.69502
Os07g0181700|mRNA|AK067956|CDS+3'UTR	Guanylate-binding protein family protein.	0.0410961	4.09525	1.82946	1.79024	1.613	2.19824
Os07g0185000|mRNA|AK060552|CDS+3'UTR	MAP kinase-like protein.	0.000214885	19.489	15.778	4.45375	1.96974	3.3546
Os07g0185900|mRNA|AK070315|CDS+3'UTR	Conserved hypothetical protein.	0.00997039	1.99342	0.900271	1.36601	2.02658	1.05585
Os07g0186000|mRNA|AK059196|CDS+3'UTR	Thioredoxin H-type (TRX-H) (Phloem sap 13 kDa protein-1).	0.00767794	1.81652	1.88049	3.17252	2.36118	2.02689
Os07g0187700|mRNA|AK111777|CDS+3'UTR	Peptidase S9A, prolyl oligopeptidase, N-terminal beta-propeller domain containin	9.28186e-06	0.841225	1.06006	2.18194	2.49782	1.78572
Os07g0188000|mRNA|AK100285|CDS+3'UTR	Argonaute protein.	1.58707e-06	0.682811	0.507685	5.91562	5.31051	10.4138
Os07g0190000|mRNA|AK100909|CDS+3'UTR	1-deoxy-D-xylulose 5-phosphate synthase 2 precursor.	1.14439e-08	84.0054	46.5926	5.47964	1.17884	2.80389
Os07g0197100|mRNA|AF372832|CDS+3'UTR	Hexokinase.	0.000166791	0.850051	1.0369	1.7109	2.45992	2.48707
Os07g0199000|COMBINER_EST|CI528587|1	Conserved hypothetical protein.	8.06785e-11	0.698458	1.06418	3.86091	3.8619	3.93289
Os07g0200500|COMBINER_EST|CI065403|0	Conserved hypothetical protein.	5.2218e-10	0.61087	1.04682	2.13869	2.15284	2.12721
Os07g0202000|COMBINER_EST|Os07g0202000|8	UDP-glucuronosyl/UDP-glucosyltransferase family protein.	0.0045835	1.055	0.89715	2.33417	2.28948	2.69991
Os07g0209500|mRNA|AK108416|CDS+3'UTR	Hypothetical protein.	0.000217586	1.20131	0.806873	1.55721	1.66156	2.1
Os07g0214900|COMBINER_EST|Os07g0214900|8	Chalcone synthase (EC 2.3.1.74) (Naregenin-chalcone synthase).	3.33978e-07	7.33339	6.88268	2.28172	0.738923	1.63763
Os07g0217600|mRNA|AK065971|CDS+3'UTR	Cytochrome P450 family protein.	0.00902775	6.09409	5.6752	2.6534	1.26315	1.74859
Os07g0237700|mRNA|AK062400|CDS+3'UTR	Hypothetical protein.	0.000483637	1.47982	1.05127	3.65378	3.66235	5.65113
Os07g0237900|COMBINER_EST|CI411336|1	Conserved hypothetical protein.	7.71859e-05	1.38837	0.894825	2.61081	1.90896	3.25289
Os07g0244600|COMBINER_EST|Os07g0244600|8	Hypothetical protein.	0.00614501	1.15992	1.12342	1.29313	1.59635	2.43971
Os07g0245100|mRNA|AK059133|CDS+3'UTR	Nitrogen fixation protein.	0.00179814	6.42346	3.10844	2.00945	1.40425	1.67655
Os07g0249900|mRNA|AK110676|CDS+3'UTR	Hypothetical protein.	2.9135e-06	0.780137	1.15457	2.50694	2.15735	2.38973
Os07g0258100|mRNA|AK064037|CDS+3'UTR	Hypothetical protein.	1.03242e-07	0.414358	0.727395	1.32858	2.11445	1.35533
Os07g0266700|mRNA|AK059506|CDS+3'UTR	Conserved hypothetical protein.	0.0385406	1.45575	0.768552	3.64569	2.77695	4.56438
Os07g0267300|mRNA|AK071612|CDS+3'UTR	Hypothetical protein.	0.00364451	1.59677	2.61803	3.96274	2.80189	2.86654
Os07g0271500|mRNA|AK109558|CDS+3'UTR	Chalcone synthase.	6.29652e-05	2.67235	25.5634	1.22271	3.45118	2.27631
Os07g0272700|COMBINER|CI135954|6	(No Hit)	0.000575898	0.63785	1.07339	1.72422	3.77012	1.94727
Os07g0277200|mRNA|AK058657|CDS+3'UTR	Conserved hypothetical protein.	3.46638e-08	0.724596	0.657893	2.61007	2.88796	3.33115
Os07g0285700|mRNA|AK108035|CDS+3'UTR	Cyclin-like F-box domain containing protein.	8.84715e-09	0.272013	0.692328	2.40883	3.51465	2.71957
Os07g0291400|mRNA|AK110971|CDS+3'UTR	Conserved hypothetical protein.	0.0104125	2.16449	0.962739	3.63579	1.86799	1.61445
Os07g0298400|COMBINER|CI447782|x	(No Hit)	0.022181	1.17108	1.29097	1.78965	1.6523	2.59798
Os07g0404500|COMBINER_EST|Os07g0404500|8	Peptidase aspartic family protein.	0.0238832	1.80791	1.38099	2.21974	0.925183	1.28261
Os07g0406800|mRNA|AK101812|CDS+3'UTR	Eukaryotic-type DNA primase, large subunit family protein.	2.28486e-08	0.289102	0.872834	1.38912	2.01402	1.3727
Os07g0408500|mRNA|AK103596|CDS+3'UTR	Rho GTPase activation protein domain containing protein.	6.91154e-06	0.0462405	0.612774	0.912421	8.20345	0.927262
Os07g0410300|mRNA|AK108503|CDS+3'UTR	Conserved hypothetical protein.	0.00138926	2.81893	1.20275	2.04453	2.96087	2.33015
Os07g0414000|mRNA|AK060507|CDS+3'UTR	Transferase family protein.	0.0325694	1.08107	0.965718	1.50728	2.39356	1.57592
Os07g0417200|mRNA|AK105371|CDS+3'UTR	Delta-12 oleate desaturase.	8.88345e-08	8.47028	15.4786	2.93303	0.851417	1.17398
Os07g0418500|mRNA|AK072220|CDS+3'UTR	Cytochrome P450.	0.000540525	1.42857	4.46299	3.79782	1.97511	0.908152
Os07g0418600|mRNA|AK105956|CDS+3'UTR	Conserved hypothetical protein.	0.0123854	2.0136	2.08599	2.83573	2.00415	4.55755
Os07g0419100|COMBINER_EST|CI277013|6	Cytochrome P450 family protein.	0.000298985	1.14246	3.38365	2.94934	1.63364	0.779667
Os07g0421300|mRNA|AK121014|CDS+3'UTR	Glycoside hydrolase, family 31 protein.	0.0173004	3.46271	1.11135	4.37815	1.90108	3.38503
Os07g0426000|COMBINER|CI394096|6	(No Hit)	0.0301477	1.71842	1.4572	4.14439	1.32113	1.91544
Os07g0438600|mRNA|AK102261|CDS+3'UTR	Proteinase inhibitor I9, subtilisin propeptide domain containing protein.	0.00115591	6.50437	1.55027	1.10569	1.04095	2.10969
Os07g0446600|mRNA|AK121016|CDS+3'UTR	Hypothetical protein.	0.000590332	4.42568	2.04568	2.0226	3.4043	2.65156
Os07g0446900|COMBINER_EST|Os07g0446900|8	Conserved hypothetical protein.	0.00131284	3.54349	1.70092	2.33039	3.94945	3.12252
Os07g0447000|COMBINER_EST|Os07g0447000|8	Protein of unknown function DUF594 family protein.	0.00682796	1	1	2.93234	2.83217	4.92052
Os07g0448100|mRNA|AK072632|CDS+3'UTR	Plasma membrane integral protein ZmPIP2-6.	0.00068862	0.764788	1.85733	2.13666	2.27456	0.60975
Os07g0448200|COMBINER_EST|Os07g0448200|8	Plasma membrane intrinsic protein (Aquaporin).	0.00172022	1.08006	1.79156	1.71873	3.07569	0.913959
Os07g0456900|mRNA|AK101301|CDS+3'UTR	No apical meristem (NAM) protein domain containing protein.	8.817e-07	0.13827	0.643873	1.70931	4.06718	2.56458
Os07g0457700|COMBINER_EST|Os07g0457700|8	Conserved hypothetical protein.	0.00411117	1	1.05462	1.15891	1.43746	2.24565
Os07g0474300|mRNA|AK108961|CDS+3'UTR	Conserved hypothetical protein.	6.04441e-08	0.173642	0.67835	1.57525	4.07523	1.7849
Os07g0475900|mRNA|AK066198|CDS+3'UTR	Amino acid-binding ACT domain containing protein.	0.0392875	4.51899	1.48975	2.96321	1.41321	1.69493
Os07g0480900|mRNA|AK063422|CDS+3'UTR	Cysteine protease (Fragment).	0.00498125	0.822648	0.992988	1.46796	0.520695	2.25113
Os07g0481300|COMBINER_EST|CI385046|6	Disease resistance protein family protein.	0.0331868	1.80099	1.48394	2.16649	1.85996	1.76515
Os07g0482900|COMBINER_EST|Os07g0482900|8	Cytochrome P450 family protein.	5.76475e-06	1.05823	1.55799	3.16931	1.53737	2.14135
Os07g0485000|mRNA|AK070085|CDS+3'UTR	Trehalose-6-phosphate phosphatase.	2.77223e-06	8.03228	7.23238	6.01131	3.98116	1.99498
Os07g0489000|COMBINER|CI487589|x	(No Hit)	3.97973e-07	0.344673	0.463342	7.03988	8.33193	7.70375
Os07g0507200|mRNA|AK102722|CDS+3'UTR	Cloacin family protein.	6.94526e-08	0.0817323	0.692955	1.19162	3.91841	1.21491
Os07g0510900|COMBINER_EST|CI437867|1	Multicopper oxidase, type 1 family protein.	7.32975e-05	0.410348	0.679882	3.54867	6.56657	4.85627
Os07g0517400|COMBINER_EST|CI327011|6	Calponin-like actin-binding domain containing protein.	1.22453e-07	0.201575	0.657761	1.00543	2.50717	1.17619
Os07g0522500|mRNA|AK105311|CDS+3'UTR	PDR6 ABC transporter.	7.62372e-07	7.97232	5.33275	3.33383	1.50523	1.69649
Os07g0525900|COMBINER_EST|Os07g0525900|8	Chalcone synthase.	0.00248154	1.17047	1.0638	2.00236	4.42722	2.48446
Os07g0527000|COMBINER_EST|Os07g0527000|8	Conserved hypothetical protein.	0.000214779	0.88007	0.522023	7.35992	4.85479	9.0386
Os07g0529000|mRNA|AF251075|CDS+3'UTR	Isocitrate lyase (EC 4.1.3.1) (Isocitrase) (Isocitratase) (ICL).	1.84154e-06	0.958124	0.903304	18.0389	5.57171	23.5993
Os07g0529600|mRNA|AB110170|CDS+3'UTR	Thiazole biosynthetic enzyme 1-1, chloroplast precursor.	0.00121695	0.284873	0.294451	1.996	2.57671	1.63468
Os07g0530400|mRNA|AK107269|CDS+3'UTR	Hypothetical protein.	3.74726e-08	0.569835	1.00046	3.63685	3.52006	2.17431
Os07g0530700|mRNA|AK060014|CDS+3'UTR	Conserved hypothetical protein.	0.000382476	0.856403	1.37282	2.06495	1.59094	1.25971
Os07g0531200|mRNA|AK111249|CDS+3'UTR	Conserved hypothetical protein.	2.08864e-05	1.87369	2.31403	12.6383	10.6829	8.62671
Os07g0531400|mRNA|AK071111|CDS+3'UTR	Peroxidase 27 precursor (EC 1.11.1.7) (Atperox P27) (PRXR7) (ATP12a).	0.00209971	2.012	6.26077	3.15461	1.14516	1.28027
Os07g0531500|COMBINER_EST|CI426967|5	Harpin-induced 1 domain containing protein.	0.00460054	2.71786	1.0754	2.89217	1.57488	2.16389
Os07g0532600|mRNA|AK058960|UTR	Non-protein coding transcript, uncharacterized transcript.	0.0436443	1.19317	1.45285	2.61913	2.40349	4.56587
Os07g0534400|mRNA|AK073625|CDS+3'UTR	Hypothetical protein.	0.000177878	0.747888	0.489819	5.47144	4.94904	4.96385
Os07g0535800|mRNA|AK110461|CDS+3'UTR	Protein kinase domain containing protein.	0.00567403	2.1127	1.88482	2.78659	2.01756	1.53264
Os07g0539400|COMBINER_EST|AU162425|6	Glycoside hydrolase, family 17 protein.	2.34092e-05	0.558926	1.31984	5.52828	5.88491	7.06236
Os07g0541200|COMBINER_EST|CI379248|1	Protein kinase family protein.	0.000137253	2.90678	1.77794	2.36109	1.76904	1.66368
Os07g0544800|mRNA|AK069170|CDS+3'UTR	Oxygen-evolving enhancer protein 3-2, chloroplast precursor (OEE3) (16 kDa subun	0.00126726	1.13077	0.746774	1.0726	2.96882	2.26191
Os07g0550300|COMBINER_EST|CB649022|7	Cyclin-like F-box domain containing protein.	0.00312488	4.18596	1.77112	1.32532	1.35619	2.04256
Os07g0550600|mRNA|AK109553|CDS+3'UTR	Transferase family protein.	0.000520127	1.05559	0.533608	4.1468	39.7951	9.04957
Os07g0552800|mRNA|AF435651|CDS+3'UTR	Cellulose synthase family protein.	0.00118696	1.76731	2.22427	5.9736	10.6123	5.02192
Os07g0553000|COMBINER|CI122383|6	(No Hit)	0.00890917	2.52254	2.64743	6.03143	3.80369	3.20881
Os07g0555000|mRNA|AK105566|CDS+3'UTR	Conserved hypothetical protein.	0.00429785	1.24813	1.23869	3.44965	2.85995	2.89535
Os07g0558100|mRNA|Y11415|CDS+3'UTR	Myb protein.	0.000328895	0.905859	0.64405	1.61168	2.98667	1.67376
Os07g0561800|mRNA|AK108426|CDS+3'UTR	Hypothetical protein.	0.0021797	2.48854	0.972855	1.0029	2.06096	1.87169
Os07g0564100|mRNA|AK107291|CDS+3'UTR	UDP-glucuronosyl/UDP-glucosyltransferase family protein.	0.0054159	4.34098	5.74832	12.8571	3.51022	5.57662
Os07g0569100|mRNA|AK120160|CDS+3'UTR	Remorin, C-terminal region domain containing protein.	0.00122703	1.76149	1.37355	3.31581	1.8249	1.82298
Os07g0576700|COMBINER|CI226446|6	(No Hit)	0.00118738	3.29263	2.01684	2.201	2.9964	2.2934
Os07g0580900|mRNA|AK121529|CDS+3'UTR	GGDP synthase.	3.24878e-08	33.8257	11.0961	1.86359	1.33715	2.08059
Os07g0584100|mRNA|AK072014|CDS+3'UTR	MAP kinase-like protein.	0.000830189	3.88531	2.41249	2.08516	1.29891	1.18064
Os07g0587300|COMBINER|CI285201|6	(No Hit)	0.00135038	13.7423	3.67461	4.81485	3.29836	4.29066
Os07g0588600|mRNA|AK108320|CDS+3'UTR	Zn-finger, C2H2 type domain containing protein.	0.000764109	0.927656	0.92134	2.72744	3.05521	2.52029
Os07g0589000|mRNA|AK069813|CDS+3'UTR	Protein of unknown function DUF260 domain containing protein.	0.00013338	0.875655	0.810851	4.33743	3.00632	2.77337
Os07g0590000|mRNA|AK111301|CDS+3'UTR	Conserved hypothetical protein.	0.051068	2.10173	2.09557	2.28579	4.0347	4.44468
Os07g0590100|mRNA|AK120003|CDS+3'UTR	Zn-finger, C2H2 type domain containing protein.	0.00112181	2.63836	1.12012	1.42364	1.83979	7.91199
Os07g0602000|mRNA|AK071832|CDS+3'UTR	NADPH HC toxin reductase.	0.000218669	12.1146	3.0253	24.3121	7.66162	16.5732
Os07g0604600|mRNA|AK062832|CDS+3'UTR	B12D family protein.	0.0233539	14.6125	6.89571	3.45535	15.0452	13.9237
Os07g0605800|mRNA|AK105239|CDS+3'UTR	STF-1 (Fragment).	0.00213303	0.489408	0.923519	0.97202	2.00849	0.902896
Os07g0613000|COMBINER_EST|AU094952|6	RelA homolog.	1.50869e-05	0.862388	1.2981	2.53357	1.67137	1.42374
Os07g0613800|COMBINER_EST|Os07g0613800|8	Conserved hypothetical protein.	0.0443558	1.48564	1.1999	1.39097	2.11019	1.56947
Os07g0614000|mRNA|AK069163|CDS+3'UTR	Strictosidine synthase family protein.	0.00017987	1.17352	1.41633	1.02274	0.364646	2.07156
Os07g0614400|mRNA|AK103733|CDS+3'UTR	Conserved hypothetical protein.	5.19395e-06	0.422994	0.315362	2.07599	1.87572	1.61813
Os07g0616500|mRNA|AK071738|CDS+3'UTR	(S)-2-hydroxy-acid oxidase, peroxisomal (EC 1.1.3.15) (Glycolate oxidase) (GOX)	4.61352e-07	0.444881	0.674818	2.15439	3.29681	2.42889
Os07g0619500|mRNA|AK072031|CDS+3'UTR	Conserved hypothetical protein.	0.000629047	4.44354	2.55434	2.67959	2.12441	2.61623
Os07g0620700|mRNA|AK102743|CDS+3'UTR	Conserved hypothetical protein.	0.0308143	3.57608	1.79438	6.84457	1.78255	2.85894
Os07g0621200|COMBINER|CI413937|6	(No Hit)	3.60667e-06	0.490665	0.728285	1.59775	2.76932	2.26556
Os07g0621600|COMBINER_EST|CI426042|0	Cytochrome c oxidase polypeptide VIb (Fragment).	0.000309376	2.04101	1.0897	2.49645	1.33611	2.02871
Os07g0622400|mRNA|AK108114|CDS+3'UTR	Conserved hypothetical protein.	6.0223e-05	5.93814	9.12345	1.41287	3.31592	1.13833
Os07g0624600|mRNA|AK109902|CDS+3'UTR	Trehalose-6-phosphate phosphatase.	7.02043e-06	6.33911	1.20379	2.89142	1.06413	2.32149
Os07g0625800|mRNA|AK073694|CDS+3'UTR	Plant lipid transfer protein/Par allergen family protein.	0.000292817	0.657221	1.06652	2.18174	1.93543	1.56554
Os07g0629500|mRNA|AK106630|UTR	Non-protein coding transcript, uncharacterized transcript.	0.0286033	1.1209	1.01282	3.16146	1.49797	2.12382
Os07g0631200|mRNA|AK120260|CDS+3'UTR	Zn-finger, RING domain containing protein.	3.41042e-06	1.48201	1.32583	3.15931	2.09085	2.48399
Os07g0631300|mRNA|AK063855|CDS+3'UTR	Conserved hypothetical protein.	0.0010759	0.95122	1.70368	2.28533	1.7804	1.65087
Os07g0632400|COMBINER_EST|Os07g0632400|8	Conserved hypothetical protein.	0.0416591	1.15797	0.908393	1.4664	1.57296	2.30504
Os07g0633400|mRNA|AK071894|CDS+3'UTR	IQ calmodulin-binding region domain containing protein.	2.24938e-08	0.17588	0.494904	0.910152	2.76228	1.15425
Os07g0636800|COMBINER_EST|CI024427|0	Dirigent protein.	0.000225566	0.937079	1.04733	8.83745	6.37811	5.34389
Os07g0637500|COMBINER_EST|Os07g0637500|8	Protein kinase-like domain containing protein.	2.21322e-07	0.203919	0.538199	1.39512	2.2227	1.36061
Os07g0638000|mRNA|AK060298|CDS+3'UTR	Hypothetical protein.	8.65551e-08	0.174539	0.649164	1.08173	2.0993	1.13669
Os07g0638400|mRNA|AK073273|CDS+3'UTR	Peroxiredoxin (Rehydrin homolog) (B15C).	0.00747652	2.24923	2.24498	3.16231	1.66375	0.944366
Os07g0638500|mRNA|AK108983|CDS+3'UTR	Dirigent-like protein (Fragment).	0.0339479	0.913828	0.971632	2.05925	1.74062	2.06315
Os07g0641400|mRNA|AK062634|5'UTR+CDS	Hypothetical protein.	8.49403e-08	0.798326	0.69513	2.1341	2.60658	2.31578
Os07g0643000|COMBINER|CI251589|6	(No Hit)	0.000140207	5.72161	2.13487	2.63911	0.345999	1.37006
Os07g0643400|mRNA|AK061012|CDS+3'UTR	Esterase/lipase/thioesterase domain containing protein.	9.00196e-06	2.5771	2.48401	2.0924	1.77003	0.685298
Os07g0643500|mRNA|AK111373|CDS+3'UTR	Conserved hypothetical protein.	0.0134787	2.1278	1.51723	4.72044	1.94134	1.92069
Os07g0648500|COMBINER|CI436237|6	(No Hit)	7.08721e-06	1.14308	1.81607	26.1391	29.9095	24.8498
Os07g0656200|mRNA|AK068499|CDS+3'UTR	Beta-glucosidase.	6.87018e-08	0.687799	0.548587	2.34102	2.50549	2.28099
Os07g0656900|mRNA|AY224473|5'UTR+CDS	Serine carboxypeptidase II chains A and B (EC 3.4.16.6) (Carboxypeptidase D) (CP	7.71332e-06	5.88842	2.21977	2.90009	0.680216	2.00952
Os07g0657100|mRNA|AK108253|CDS+3'UTR	Glyoxalase/bleomycin resistance protein/dioxygenase domain containing protein.	0.000348525	4.92018	2.0227	2.9522	2.09584	8.18414
Os07g0663000|COMBINER|CI239180|6	(No Hit)	8.40627e-05	3.30395	8.09887	8.56973	2.14475	1.19955
Os07g0663300|mRNA|AK070340|CDS+3'UTR	RNA-binding protein BRUNOL5 (Fragment).	6.35452e-07	2.12001	0.776066	3.2676	3.37861	4.90883
Os07g0663500|COMBINER_EST|Os07g0663500|8	Short-chain dehydrogenase/reductase SDR family protein.	0.000179167	3.41894	4.76042	5.03953	2.22179	2.94564
Os07g0663600|mRNA|AK107157|CDS+3'UTR	Short-chain dehydrogenase/reductase SDR family protein.	2.27143e-06	19.58	12.3264	10.2482	2.22893	4.35001
Os07g0663700|mRNA|AK070585|CDS+3'UTR	Short-chain dehydrogenase/reductase SDR family protein.	3.96931e-08	31.6583	18.9894	7.32216	1.24656	3.42022
Os07g0665200|mRNA|D01000|CDS+3'UTR	Superoxide dismutase [Cu-Zn] 2 (EC 1.15.1.1).	0.000540177	2.09291	1.19271	3.05231	2.12775	2.32104
Os07g0666600|mRNA|AK068545|CDS+3'UTR	Conserved hypothetical protein.	2.53645e-08	0.096062	0.718669	1.37719	5.98267	1.69202
Os07g0671800|mRNA|AK073988|CDS+3'UTR	Stress-related protein-like protein (Fragment).	0.000729412	1.32149	1.66742	2.04659	1.22669	1.52205
Os07g0672700|COMBINER_EST|CI197579|6	UDP-glucuronosyl/UDP-glucosyltransferase family protein.	0.0483105	2.07291	1.66123	3.00414	1.82264	2.18245
Os07g0674100|mRNA|AK099614|CDS+3'UTR	UDP-glucuronic acid decarboxylase.	3.32839e-05	2.25379	1.91319	2.0195	1.4084	1.38179
Os07g0681300|COMBINER_EST|CI162141|6	Cytochrome P450 family protein.	0.0169871	2.07881	0.543177	0.957676	2.33804	3.12382
Os07g0685900|mRNA|AK119348|CDS+3'UTR	Proteinase inhibitor I9, subtilisin propeptide domain containing protein.	0.0372582	1.21116	1.18215	1.49888	2.14558	2.17531
Os07g0686600|mRNA|AK108527|CDS+3'UTR	VQ domain containing protein.	9.06842e-08	0.172315	0.515041	0.813349	4.75548	1.14393
Os07g0686900|mRNA|AK064838|CDS+3'UTR	Alpha-L-arabinofuranosidase.	0.000338624	0.734968	0.956421	2.01525	2.59892	1.31521
Os07g0690900|mRNA|AK100144|CDS+3'UTR	Phytochelatin synthetase-like conserved region family protein.	5.47677e-06	1.24774	2.13866	1.35763	2.07857	0.559217
Os07g0692500|mRNA|AK108769|CDS	Conserved hypothetical protein.	0.00634753	2.7248	1.19614	3.42463	0.808218	2.10044
Os07g0692600|mRNA|AK107344|CDS+3'UTR	SNF2-related domain containing protein.	0.0233446	1.88983	1.04097	2.13856	0.794089	1.56886
Os08g0101100|mRNA|AK069900|CDS+3'UTR	HMG1/2 (high mobility group) box family protein.	7.8362e-07	0.110844	0.665278	1.14093	2.87759	1.21741
Os08g0105800|mRNA|AK067200|CDS+3'UTR	E-class P450, group I family protein.	5.66427e-05	0.630463	2.33525	6.45041	4.6518	2.17567
Os08g0111200|mRNA|AK072300|CDS+3'UTR	Protein of unknown function DUF608 domain containing protein.	0.00154509	1.90157	1.50029	2.36113	1.4165	1.72515
Os08g0111300|mRNA|AK110905|CDS+3'UTR	Transferase family protein.	0.000160825	1.50857	4.35173	0.957577	2.2548	0.57733
Os08g0113900|mRNA|AK062376|CDS+3'UTR	Conserved hypothetical protein.	6.30169e-06	0.72472	0.708826	10.6462	8.74089	5.35086
Os08g0114200|mRNA|AK106851|CDS+3'UTR	Endoglucanase 1 precursor (EC 3.2.1.4) (Endo-1,4-beta-glucanase) (Abscission cel	1.35398e-06	0.917815	0.870146	1.62531	1.83865	2.3558
Os08g0117700|mRNA|AK067392|CDS+3'UTR	Protein kinase domain containing protein.	1.9628e-06	0.0655677	0.556427	0.72503	2.42881	0.715434
Os08g0126300|mRNA|AK105038|CDS+3'UTR	Glyceraldehyde-3-phosphate dehydrogenase (Fragment).	0.00144928	1.07615	1.32577	2.03076	1.72807	1.53019
Os08g0131000|mRNA|AK067165|CDS+3'UTR	TPR-like domain containing protein.	6.27939e-05	0.336172	0.911887	1.27047	2.81964	1.80574
Os08g0131200|mRNA|AK063493|CDS+3'UTR	Plant lipid transfer protein/Par allergen family protein.	6.85462e-09	0.884476	0.531386	21.6214	22.59	13.9937
Os08g0136500|mRNA|AK061187|CDS+3'UTR	Protein of unknown function DUF26 domain containing protein.	0.000133235	4.12322	1.94017	4.83267	2.33078	2.93061
Os08g0136700|mRNA|AF090872|CDS+3'UTR	Protein of unknown function DUF26 domain containing protein.	2.16146e-05	5.66615	1.6387	2.17899	1.20743	2.28406
Os08g0136800|mRNA|AK063306|CDS+3'UTR	Protein of unknown function DUF26 domain containing protein.	8.84094e-05	5.63943	1.15905	1.73614	1.07249	2.3104
Os08g0137300|mRNA|AK120060|CDS+3'UTR	Conserved hypothetical protein.	0.00133127	0.31205	0.831523	1.3621	1.47076	2.1969
Os08g0137800|mRNA|AK063041|CDS+3'UTR	Plastocyanin-like domain containing protein.	0.000401341	6.26511	1.66691	1	3.71971	0.701071
Os08g0138200|COMBINER_EST|Os08g0138200|8	Plastocyanin-like domain containing protein.	1.18877e-05	3.48524	1.71181	1	3.53208	0.970953
Os08g0140300|mRNA|AK069031|CDS+3'UTR	Aromatic-L-amino-acid decarboxylase family protein.	0.000945752	1.06479	1	1	2.2915	1
Os08g0140500|COMBINER_EST|CI191108|6	Tryptophan decarboxylase (EC 4.1.1.28).	1.57533e-05	238.324	13.812	2.48458	1.71061	1.15009
Os08g0143600|COMBINER_EST|AU173072|6	Lipase, class 3 family protein.	0.00013848	4.94983	1.52649	1.25698	7.90508	1.1161
Os08g0151100|COMBINER|CI248672|6	(No Hit)	0.00807824	1.49368	1.05724	2.47493	1.48778	1.86477
Os08g0151200|COMBINER|CI265650|6	(No Hit)	0.0365485	1.87787	1.44331	5.16447	1.87366	3.02354
Os08g0156600|mRNA|AK063143|CDS+3'UTR	Major facilitator superfamily protein.	9.52272e-06	0.852462	1.43558	2.49623	1.91355	1.71643
Os08g0159500|mRNA|AJ620676|CDS+3'UTR	Zinc-finger protein Lsd1.	3.94355e-06	1.23679	1.20996	2.9247	2.45362	1.94002
Os08g0163300|COMBINER_EST|CI282067|6	Conserved hypothetical protein.	1.14054e-07	0.107764	0.842705	1.30504	5.93925	1.25681
Os08g0165200|COMBINER_EST|Os08g0165200|8	Galactose oxidase, central domain containing protein.	0.0436871	0.967525	0.776543	1.55336	1.96544	2.12846
Os08g0169100|COMBINER_EST|AU174459|7	Hypothetical protein.	0.0112046	2.64915	1.83382	4.22102	1.14213	1.47425
Os08g0173300|COMBINER|CI443705|2	(No Hit)	0.0120526	1	1	1	2.24627	0.979578
Os08g0173600|mRNA|AK062724|CDS+3'UTR	Hypothetical protein.	5.96048e-06	1.05922	3.9541	0.80285	3.2969	1.04971
Os08g0174100|COMBINER_EST|CI312431|1	Transferase family protein.	7.23413e-05	1.81232	2.28127	17.1606	5.02582	6.2205
Os08g0178500|mRNA|AK107865|CDS+3'UTR	Conserved hypothetical protein.	1.01668e-07	1.11147	0.52261	3.71484	4.16862	3.99382
Os08g0179100|mRNA|AK100172|CDS+3'UTR	Hypothetical protein.	0.0285844	1.01873	0.765739	1.05407	2.13558	1.79506
Os08g0185900|mRNA|AK108323|CDS+3'UTR	Ubiquitin domain containing protein.	1.23555e-05	1.02987	1.33964	3.07795	2.80315	1.34258
Os08g0188900|COMBINER_EST|Os08g0188900|8	Germin-like protein precursor.	5.50883e-07	41.9541	4.55228	1	2.76215	3.15752
Os08g0189100|mRNA|AF032973|CDS+3'UTR	Germin-like protein precursor.	0.000100314	1.1452	1.0423	1.97434	7.40115	5.53767
Os08g0189400|COMBINER_EST|CI416990|6	Germin-like protein precursor.	6.03329e-06	43.9451	7.32699	1.30665	3.39749	4.09113
Os08g0189500|COMBINER_EST|CI545332|0	Oxalate oxidase-like protein or germin-like protein (Germin-like 8) (Germin-like	5.89984e-06	33.5509	9.19876	1.04717	3.0488	4.82527
Os08g0189600|mRNA|AF032976|CDS+3'UTR	Germin-like protein 6.	1.48058e-06	380.027	49.6221	3.33251	3.26952	3.28397
Os08g0189700|COMBINER_EST|CI411375|6	Oxalate oxidase-like protein or germin-like protein (Germin-like 8) (Germin-like	1.62703e-05	24.7907	1.42197	1	2.75987	2.76437
Os08g0189900|mRNA|AF141879|CDS+3'UTR	Oxalate oxidase-like protein or germin-like protein (Germin-like 8) (Germin-like	8.15348e-07	211.038	27.6861	1.48671	3.04194	4.77023
Os08g0190100|mRNA|AF141878|CDS+3'UTR	Oxalate oxidase-like protein or germin-like protein (Germin-like 8) (Germin-like	4.48024e-07	142.886	6.77293	1	1.89414	2.26414
Os08g0194900|COMBINER|CI533619|x	(No Hit)	5.40905e-05	0.553101	0.904722	3.12124	3.2937	2.74404
Os08g0197100|mRNA|AK110883|CDS+3'UTR	Cyclin-like F-box domain containing protein.	3.10356e-07	0.576896	0.939195	1.74208	2.19234	1.81629
Os08g0197400|mRNA|AK069625|CDS+3'UTR	Conserved hypothetical protein.	2.79581e-07	0.248518	0.64046	1.19364	2.05778	1.28177
Os08g0197700|COMBINER_EST|CI091121|6	Luminal binding protein 5 precursor (BiP 5) (78 kDa glucose-regulated protein ho	1.59198e-05	1.82256	0.643617	4.4028	3.87783	4.6957
Os08g0200100|COMBINER_EST|CI426397|0	Acyl-[acyl-carrier-protein] desaturase, chloroplast precursor (EC 1.14.19.2) (St	0.0302329	1.42538	1.06318	1.04862	0.656041	2.06337
Os08g0200600|mRNA|AK105596|CDS+3'UTR	No apical meristem (NAM) protein domain containing protein.	0.000541351	1.55415	1.04005	2.44459	1.90418	2.31477
Os08g0201100|COMBINER|CI550049|0	(No Hit)	0.00777485	1.1246	1.80322	3.89626	1.71069	1.53609
Os08g0203600|mRNA|AK062195|CDS+3'UTR	Protein kinase domain containing protein.	5.77968e-06	0.848543	1.24055	1.50956	2.14182	2.05216
Os08g0205000|COMBINER_EST|Os08g0205000|8	Transferase family protein.	0.0028513	1.29005	1.19781	1.0439	2.7571	1.73783
Os08g0205700|mRNA|AK062655|CDS+3'UTR	Hypothetical protein.	0.0016371	1.30557	4.01932	1.67217	3.24053	0.613581
Os08g0206500|COMBINER_EST|C97352|6	Transcription factor CBF/NF-Y/archaeal histone domain containing protein.	1.6632e-07	0.602877	0.76009	2.14428	2.28702	2.03671
Os08g0207800|mRNA|AK106835|CDS+3'UTR	Peptidase aspartic family protein.	7.76252e-07	11.8741	4.37994	4.24784	0.567511	1.67653
Os08g0208300|COMBINER_EST|Os08g0208300|8	Hypothetical protein.	0.0132447	1.60064	1.0352	1.87907	2.3415	3.41416
Os08g0225800|COMBINER|CI523070|0	(No Hit)	4.98087e-06	0.659416	0.447516	18.1114	7.49345	29.7206
Os08g0226600|mRNA|AK100583|UTR	Non-protein coding transcript, uncharacterized transcript.	0.000731562	1.54172	1.17203	1.15397	0.744167	2.03365
Os08g0232700|mRNA|AK100248|CDS+3'UTR	Exo70 exocyst complex subunit family protein.	3.4211e-07	1	0.992484	1	2.46161	1
Os08g0237800|COMBINER_EST|Os08g0237800|8	Xyloglucan endotransglycosylase (Fragment).	2.63914e-05	0.61958	0.645532	1.31619	2.11624	1.34259
Os08g0240200|COMBINER_EST|Os08g0240200|8	Hypothetical protein.	0.038249	2.61047	2.26992	3.54359	5.47865	5.56739
Os08g0241300|mRNA|AK108203|CDS+3'UTR	Conserved hypothetical protein.	1.24339e-05	1.34664	1.22599	2.71402	3.52509	2.6874
Os08g0248500|COMBINER_EST|Os08g0248500|8	Zn-finger, CCHC type domain containing protein.	0.0013804	0.710164	0.880974	1.45089	1.22068	3.03379
Os08g0249000|mRNA|AK109938|CDS+3'UTR	Zn-finger, B-box domain containing protein.	0.000193733	4.8585	2.07064	2.51863	1.26189	1.16584
Os08g0249600|COMBINER_EST|Os08g0249600|8	Diacylglycerol kinase, catalytic region domain containing protein.	0.0275168	0.940691	1.48746	1.91277	1.90938	2.5283
Os08g0266400|COMBINER_EST|Os08g0266400|8	Leucine-rich repeat, typical subtype containing protein.	0.0222242	2.01066	0.741916	1.19935	2.69731	1.22925
Os08g0269000|mRNA|AK119946|CDS+3'UTR	Protein of unknown function DUF593 family protein.	0.027909	2.32553	1.53363	2.20434	1.81829	1.68434
Os08g0270500|mRNA|AK103749|UTR	Hypothetical protein.	7.14557e-08	0.684243	0.901342	1.65369	2.19833	1.7715
Os08g0273300|COMBINER_EST|CI546690|0	Plastocyanin-like domain containing protein.	2.0092e-07	0.0769145	0.615694	1.24746	4.58887	1.24217
Os08g0277200|mRNA|AK106439|CDS+3'UTR	Cinnamoyl-CoA reductase (EC 1.2.1.44).	0.000697406	1.10805	1.12298	5.57507	4.29882	8.28936
Os08g0280200|mRNA|AK069036|CDS+3'UTR	Actin-binding FH2 domain containing protein.	2.04508e-08	0.589425	0.625679	2.01383	2.18731	2.41851
Os08g0293400|mRNA|AK108463|CDS+3'UTR	Conserved hypothetical protein.	0.0324884	2.09432	0.933311	1.41633	1.79873	2.17923
Os08g0307600|COMBINER|CI266199|6	(No Hit)	0.0130056	2.01074	1.61536	3.06078	1.06163	1.32175
Os08g0315000|COMBINER_EST|CI078144|3	Conserved hypothetical protein.	0.0242833	1.67963	1.33924	3.53377	1.22433	1.60831
Os08g0320500|mRNA|AK111256|CDS+3'UTR	Hypothetical protein.	5.63686e-06	1.16321	0.877192	0.988313	2.32355	1.44958
Os08g0320900|mRNA|AK107815|CDS+3'UTR	Conserved hypothetical protein.	0.00126532	0.803484	1.12735	4.51154	1.15287	3.93025
Os08g0326000|mRNA|AK106729|CDS+3'UTR	Conserved hypothetical protein.	9.77082e-05	1.18048	0.897458	1.39475	1.75214	2.05987
Os08g0327200|mRNA|AK069803|CDS+3'UTR	Glycoside hydrolase, family 28 protein.	0.00091774	0.753307	0.789089	1.22833	3.55749	1.78198
Os08g0332100|mRNA|AK067415|CDS+3'UTR	Hypothetical protein.	0.000187987	2.889	1.53422	4.1326	3.5183	6.15808
Os08g0332700|mRNA|AK109737|CDS+3'UTR	Trans-acting transcriptional protein ICP0 (Immediate-early protein IE110) (VMW11	0.0161875	0.815323	0.60603	1.22528	1.53591	3.2525
Os08g0338500|mRNA|AK107751|CDS+3'UTR	Plant invertase/pectin methylesterase inhibitor domain containing protein.	3.13271e-08	0.389788	0.592026	3.42193	4.79905	3.17067
Os08g0349100|COMBINER_EST|Os08g0349100|8	Plant disease resistance response protein family protein.	2.69131e-06	0.160216	0.444575	2.18035	3.58211	2.1057
Os08g0374600|mRNA|AK072505|CDS+3'UTR	Receptor kinase-like protein.	0.000579875	2.5145	1.02011	1.01121	3.03297	2.07916
Os08g0375900|mRNA|AK120761|CDS+3'UTR	NUDIX hydrolase domain containing protein.	0.0170811	4.36963	3.08977	2.00854	1.4142	1.35265
Os08g0384500|mRNA|AK100858|CDS+3'UTR	PDR-like ABC transporter (PDR3 ABC transporter).	6.62948e-07	10.165	3.42373	1.12285	2.0328	0.80333
Os08g0387700|mRNA|AK063348|CDS+3'UTR	Disease resistance protein family protein.	0.00326511	1.18074	1.22535	2.11484	1.93187	1.40151
Os08g0390200|mRNA|AK068286|CDS+3'UTR	2-oxoglutarate-dependent oxygenase.	3.83689e-06	0.16302	0.376523	2.52394	5.00483	4.51745
Os08g0391300|mRNA|AK072951|UTR	Non-protein coding transcript, putative npRNA.	8.55997e-05	0.710329	1.25686	1.48931	2.37428	1.51253
Os08g0393600|mRNA|AK068190|CDS+3'UTR	Protein tyrosine phosphatase-like protein, PTPLA family protein.	0.00123072	0.621623	1.16011	2.19887	4.74113	3.32358
Os08g0402500|mRNA|AK108881|CDS+3'UTR	Conserved hypothetical protein.	0.000193438	1.23005	1.96111	2.18734	2.22618	0.914194
Os08g0404000|COMBINER_EST|CI250997|6	UDP-glucuronosyl/UDP-glucosyltransferase family protein.	0.0193267	1.26769	1.30622	2.80072	1.57204	2.54548
Os08g0406500|mRNA|AK064160|CDS+3'UTR	MATH domain containing protein.	0.0324448	0.799326	2.45277	3.37241	3.03358	2.45392
Os08g0409900|COMBINER_EST|CI403847|6	Major facilitator superfamily protein.	0.0367442	8.71439	3.64018	5.42093	5.03531	5.2076
Os08g0414500|COMBINER_EST|CI251316|6	Basic helix-loop-helix dimerisation region bHLH domain containing protein.	0.00256745	0.294541	0.895712	1.99721	2.03153	1.03328
Os08g0418600|mRNA|AK108371|CDS+3'UTR	Conserved hypothetical protein.	6.33131e-05	0.830029	1.02545	5.40779	4.64443	9.4539
Os08g0419000|COMBINER|CI480309|0	(No Hit)	0.00300227	0.75084	0.584194	1.64219	1.63361	3.20737
Os08g0419100|mRNA|AK106423|CDS+3'UTR	Conserved hypothetical protein.	1.08851e-05	2.40367	1.14552	9.65911	4.87692	9.15862
Os08g0442400|mRNA|AK106769|CDS+3'UTR	BABY BOOM.	4.16725e-06	3.66304	1.1753	1.07417	6.07414	3.87224
Os08g0442900|mRNA|AK110520|CDS+3'UTR	Conserved hypothetical protein.	0.00100256	0.688967	0.751456	2.93128	3.71626	4.75996
Os08g0443800|mRNA|AK110630|CDS+3'UTR	CD9/CD37/CD63 antigen family protein.	0.00387868	1.69775	3.09949	3.20195	4.03397	1.14157
Os08g0445700|mRNA|AK072132|CDS+3'UTR	Glycosyl transferase, family 20 domain containing protein.	0.000354163	2.89299	1.97382	2.35866	1.37576	1.77277
Os08g0446800|COMBINER_EST|CI548329|0	Conserved hypothetical protein.	0.00177047	0.976527	0.5643	2.63611	2.27042	1.77333
Os08g0447900|mRNA|AK071446|CDS+3'UTR	Adenylyl cyclase associated protein.	0.00218637	0.899138	1	1.88539	1.03294	2.2644
Os08g0462800|mRNA|AK108845|CDS+3'UTR	Protein of unknown function DUF716 family protein.	2.72459e-08	0.811498	0.821558	9.28891	9.54219	8.30517
Os08g0462900|COMBINER_EST|CI562652|0	Protein of unknown function DUF716 family protein.	0.000561022	2.23522	1.68009	12.4433	2.95658	10.4307
Os08g0465800|mRNA|AB056060|CDS+3'UTR	Glutamate decarboxylase (EC 4.1.1.15).	0.0160358	1.7386	1.1558	2.24073	0.960205	1.77294
Os08g0466600|COMBINER|CI125125|6	(No Hit)	0.00545767	1.1026	1.00238	1.44797	1.43739	2.07365
Os08g0467300|mRNA|AK105541|CDS+3'UTR	ANTH domain containing protein.	0.00127734	2.04765	4.75772	1.23041	2.16532	1.0086
Os08g0469500|mRNA|AK109599|CDS+3'UTR	Hypothetical protein.	7.2971e-08	0.17916	0.733043	1.55548	3.14587	1.67837
Os08g0470200|mRNA|AK059773|CDS+3'UTR	Carbonic anhydrase, eukaryotic family protein.	1.23134e-05	3.94195	1.99719	0.607102	2.81903	1.46683
Os08g0470700|COMBINER|CI456745|0	(No Hit)	6.79407e-05	1.19521	1.22411	2.10439	3.42409	3.78373
Os08g0473600|mRNA|AK103413|CDS+3'UTR	Alpha-amylase isozyme 3E precursor (EC 3.2.1.1) (1,4-alpha-D-glucan glucanohydro	0.0137564	0.475662	3.6329	1.99283	2.04108	0.932107
Os08g0475100|mRNA|AK105839|CDS+3'UTR	Esterase/lipase/thioesterase domain containing protein.	0.019972	0.470579	1.44332	3.26477	0.565992	1.07121
Os08g0476000|mRNA|AK106668|CDS+3'UTR	Conserved hypothetical protein.	4.80244e-06	0.86226	0.918202	2.35866	3.0191	2.95242
Os08g0476100|mRNA|AK066585|CDS+3'UTR	Hypothetical protein.	7.34432e-08	0.729768	0.890122	3.02826	3.15837	3.40558
Os08g0476900|mRNA|AK101432|CDS+3'UTR	Patatin-like protein 1.	1.74914e-07	44.0705	8.61279	0.970138	3.01981	0.619013
Os08g0480200|mRNA|AK065790|CDS+3'UTR	2OG-Fe(II) oxygenase domain containing protein.	2.25303e-05	2.61387	0.953579	1.71511	1.03111	3.13019
Os08g0481100|COMBINER_EST|CI396668|4	Conserved hypothetical protein.	0.00349787	3.89251	3.90391	3.97559	2.12797	1.74236
Os08g0482600|mRNA|AK063639|CDS+3'UTR	Plastocyanin-like domain containing protein.	0.000242037	1.88702	1.50557	1.15922	2.56788	0.75099
Os08g0482700|mRNA|AK060044|CDS+3'UTR	Plastocyanin-like domain containing protein.	0.00115644	4.07862	1.1038	2.08563	2.36048	1.68739
Os08g0484200|COMBINER_EST|CI469805|5	Zn-finger, RING domain containing protein.	0.00134658	1.36067	1.79476	1.36913	3.42404	1.97477
Os08g0498400|mRNA|AK061757|CDS+3'UTR	Caffeoyl-CoA O-methyltransferase (EC 2.1.1.104) (Trans-caffeoyl-CoA 3- O-methylt	0.00063108	1.47185	0.901267	2.26199	2.17418	3.60148
Os08g0500400|mRNA|AK111024|CDS+3'UTR	Conserved hypothetical protein.	0.000333377	2.41344	1.55764	1.29267	4.22907	2.22359
Os08g0507400|mRNA|AK099637|CDS+3'UTR	E-class P450, group I family protein.	3.54794e-05	2.381	4.82621	2.54654	1.10083	0.56894
Os08g0508700|mRNA|AK072462|CDS+3'UTR	ETHYLENE-INSENSITIVE3-like 3 protein.	4.85341e-07	1.18324	1.09607	2.0298	1.75775	2.08561
Os08g0512600|mRNA|AK059682|CDS+3'UTR	Protein cdc2 kinase.	7.32701e-08	0.153544	0.680312	1.03081	2.27089	1.08026
Os08g0513400|COMBINER|CI165052|6	(No Hit)	2.60414e-06	1.22407	1.15032	2.1542	1.83944	2.11559
Os08g0514300|COMBINER_EST|Os08g0514300|8	Conserved hypothetical protein.	0.000263576	5.071	1.59203	3.90467	0.871643	1.80165
Os08g0517300|mRNA|AK107181|CDS+3'UTR	Conserved hypothetical protein.	0.00181299	1.03037	0.95171	1.99961	2.54002	1.88969
Os08g0518800|mRNA|AK064180|CDS+3'UTR	Chitinase (EC 3.2.1.14).	1.00339e-06	5.26535	1.31624	1.80372	1.15261	2.45423
Os08g0518900|mRNA|AB027425|CDS+3'UTR	Glycoside hydrolase, family 18 protein.	0.000273569	2.92886	0.894198	1.08705	2.06614	2.35638
Os08g0519100|mRNA|AK063287|CDS+3'UTR	Plant-specific FAD-dependent oxidoreductase family protein.	0.00687559	1.01343	1	1	2.15447	1
Os08g0520600|COMBINER_EST|CI059848|0	Conserved hypothetical protein.	0.000381861	0.530205	0.84916	1.54833	2.49974	2.47837
Os08g0520700|mRNA|AK060548|CDS+3'UTR	Conserved hypothetical protein.	3.78992e-05	0.489836	0.472105	1.6241	2.78419	1.46225
Os08g0521000|mRNA|AK108985|CDS+3'UTR	Protein of unknown function DUF599 family protein.	0.0155049	8.11809	0.99613	1.77446	2.46615	3.99717
Os08g0523600|mRNA|AK063901|CDS+3'UTR	CTV.22.	0.0173465	1.92371	1.55851	2.39099	1.47304	1.63484
Os08g0526400|mRNA|AK120803|CDS+3'UTR	Nitrate-induced NOI family protein.	0.000498089	2.16784	2.21396	1.41469	2.43274	1.33058
Os08g0529100|mRNA|AK071019|CDS+3'UTR	Proteasome subunit beta type 1 (EC 3.4.25.1) (20S proteasome alpha subunit F) (2	0.000490396	2.57186	2.10593	2.11624	1.40437	1.1564
Os08g0529300|COMBINER_EST|Os08g0529300|8	Cyclin-like F-box domain containing protein.	0.0276165	2.87022	1.2169	4.68848	1.70877	3.02277
Os08g0529800|mRNA|AK107138|CDS+3'UTR	AB-hydrolase associated lipase region domain containing protein.	2.6639e-05	0.737857	0.425225	3.33184	3.1751	0.949
Os08g0530100|mRNA|AK066822|CDS+3'UTR	Hypothetical protein.	2.77882e-05	0.870722	0.619834	3.02229	2.64994	4.0763
Os08g0538600|mRNA|AK067831|CDS+3'UTR	Conserved hypothetical protein.	2.00788e-05	1.83666	2.9012	3.12354	1.37486	1.19404
Os08g0539200|mRNA|AK109065|CDS+3'UTR	Conserved hypothetical protein.	0.000341833	1.24741	1.66812	2.5405	0.780192	1.02986
Os08g0539600|mRNA|AK108758|CDS+3'UTR	TGB12K interacting protein 2.	0.00101593	0.864413	0.860134	2.1063	1.55205	1.91187
Os08g0544400|mRNA|AK107688|CDS+3'UTR	ABC transporter related domain containing protein.	7.15552e-05	0.761126	0.457001	1.75325	1.86287	2.24971
Os08g0545200|mRNA|AK101517|CDS+3'UTR	NAD-dependent sorbitol dehydrogenase (EC 1.1.1.14).	2.74153e-05	1.268	1.07038	2.31662	2.56434	2.25304
Os08g0546300|mRNA|AK064717|CDS+3'UTR	Plant lipid transfer/seed storage/trypsin-alpha amylase inhibitor domain contain	1.21885e-08	0.767761	0.749537	7.46023	11.0362	14.2169
Os08g0556900|mRNA|AK072235|CDS+3'UTR	Cysteine proteinase (EC 3.4.22.-).	7.57389e-05	0.132082	1.04945	0.741673	4.21622	0.90956
Os08g0559800|COMBINER|CI459774|6	(No Hit)	0.000196937	8.3918	1.37861	1.41178	1.0944	2.37677
Os08g0561000|COMBINER|CI084684|6	(No Hit)	1.33516e-05	0.504474	0.668212	6.57778	4.03685	6.81144
Os08g0561500|mRNA|AK071683|CDS+3'UTR	Nodulin-like protein 5NG4.	3.38356e-09	0.0741063	0.314602	1.60982	8.02577	2.65757
Os08g0562300|mRNA|AK063290|CDS+3'UTR	Zn-finger, C2H2 type domain containing protein.	8.28405e-05	1.59218	2.29673	2.02016	0.887295	0.89138
Os08g0562600|mRNA|AK064971|CDS+3'UTR	C2 domain containing protein.	0.000371739	2.10156	2.35585	4.19049	2.77895	1.29802
Os08g0563400|COMBINER_EST|Os08g0563400|8	Conserved hypothetical protein.	8.78111e-05	0.675052	1.0382	2.23757	2.00989	1.57407
Os08g0565200|mRNA|AK108143|CDS+3'UTR	Pathogenesis-related transcriptional factor and ERF domain containing protein.	1.58687e-05	1	0.963865	2.38069	1.13068	23.1678
Os09g0109600|mRNA|AK063582|CDS+3'UTR	Conserved hypothetical protein.	0.000132699	1.71203	1.30364	1.75568	0.598177	2.38639
Os09g0127700|mRNA|AK107885|CDS+3'UTR	Conserved hypothetical protein.	0.0025205	1.16261	1.82886	5.63291	2.32352	7.62311
Os09g0129600|COMBINER_EST|CI408303|6	Site-specific recombinase family protein.	0.00558223	2.87123	3.78274	1.55028	2.04004	0.880391
Os09g0241100|mRNA|AK099930|5'UTR+CDS	WD40-like domain containing protein.	3.60385e-08	0.134565	0.653303	1.11032	2.27616	1.34767
Os09g0243200|mRNA|AK107718|CDS+3'UTR	Zn-finger, RING domain containing protein.	0.00885036	7.02043	1.8883	2.60164	1.39297	1.71614
Os09g0246300|mRNA|AK064599|UTR	Non-protein coding transcript, uncharacterized transcript.	0.000117436	4.11126	0.870402	4.01795	1.79921	3.22646
Os09g0246500|mRNA|AK109459|CDS+3'UTR	Conserved hypothetical protein.	1.1998e-08	0.500124	0.496553	1.67826	2.13171	2.36708
Os09g0248200|mRNA|AK107545|CDS+3'UTR	t-snare domain containing protein.	0.00372819	1.94392	1.31263	1.13349	2.38586	1.72958
Os09g0249000|mRNA|AJ698083|CDS+3'UTR	Galactose oxidase, central domain containing protein.	8.39978e-09	1.46155	1.49225	4.4396	4.24005	3.98362
Os09g0251800|mRNA|AK061218|CDS+3'UTR	C2 domain containing protein.	2.44172e-06	1.80366	1.18794	1.47793	2.24878	1.72585
Os09g0255400|mRNA|AK071383|CDS+3'UTR	Indole-3-glycerol phosphate synthase, chloroplast precursor (EC 4.1.1.48) (IGPS)	0.000317836	11.4541	3.8712	4.03512	1.96173	2.92019
Os09g0255800|mRNA|AK106263|CDS+3'UTR	Conserved hypothetical protein.	0.00119385	1.05453	0.899245	1.43859	5.46875	2.73055
Os09g0256100|COMBINER_EST|Os09g0256100|8	Sulfotransferase family protein.	5.37883e-06	1.18874	1.05281	2.04989	21.8803	12.2732
Os09g0258800|COMBINER_EST|Os09g0258800|8	Conserved hypothetical protein.	4.1002e-07	1	0.973307	6.83163	6.34883	9.9328
Os09g0266300|mRNA|AK121026|CDS+3'UTR	Hypothetical protein.	0.00253124	1.04936	0.773853	48.6346	33.5528	54.8736
Os09g0268300|mRNA|AK067908|CDS+3'UTR	Monosaccharide transporter 3.	0.0044761	3.96192	1.64216	2.26773	4.6306	9.62502
Os09g0279300|COMBINER_EST|Os09g0279300|8	Mitochondrial import inner membrane translocase, subunit Tim17/22 family protein	1.0991e-05	0.694839	0.590185	2.43665	2.208	2.56399
Os09g0283600|mRNA|AK069582|CDS+3'UTR	Zn-finger, cysteine-rich C6HC domain containing protein.	1.31551e-05	0.126157	1.06457	9.13763	10.4521	2.10291
Os09g0286300|COMBINER_EST|Os09g0286300|8	Protein of unknown function DUF566 family protein.	1.13697e-07	0.0944	0.560416	1.16517	2.90539	1.34456
Os09g0286600|mRNA|AK065344|CDS+3'UTR	Pathogenesis-related transcriptional factor and ERF domain containing protein.	0.00138878	4.65448	1.34205	0.846302	0.714827	2.40332
Os09g0294000|mRNA|AK066685|CDS+3'UTR	Bifunctional aspartokinase/homoserine dehydrogenase 2, chloroplast precursor (AK	7.92916e-08	0.428115	0.699943	1.52189	2.17093	1.51453
Os09g0299300|COMBINER|CI261388|6	(No Hit)	3.73169e-07	0.160109	0.680242	1.21914	2.07089	1.44765
Os09g0321900|mRNA|AK073821|CDS+3'UTR	Ubiquitin-conjugating enzyme E2 M (EC 6.3.2.19) (Ubiquitin-protein ligase M) (Ub	0.00042698	1.35995	0.979215	2.33668	1.35416	1.98506
Os09g0324200|mRNA|AK109621|CDS+3'UTR	Cyclin-like F-box domain containing protein.	0.0226037	0.958202	0.821353	1.30923	1.49184	2.14755
Os09g0324400|mRNA|AK108615|CDS+3'UTR	Cyclin-like F-box domain containing protein.	0.00252795	0.83149	1.33488	3.2985	1.8666	1.27161
Os09g0332100|mRNA|AK069759|CDS+3'UTR	Conserved hypothetical protein.	1.01793e-05	0.887207	1.52585	2.38095	1.36827	1.22119
Os09g0332700|mRNA|AK060237|CDS+3'UTR	PDR-type ABC transporter 2 (Fragment).	0.000142999	1.23748	1.77554	2.86873	1.50993	1.07378
Os09g0337300|mRNA|AK073765|CDS+3'UTR	Ankyrin repeat containing protein.	0.000512361	3.58524	1.73189	2.16341	1.26548	2.1374
Os09g0339100|COMBINER_EST|Os09g0339100|8	Conserved hypothetical protein.	1.6747e-07	0.482306	0.646669	2.17223	2.79675	2.66728
Os09g0341600|mRNA|AK071689|CDS+3'UTR	Cyclin-like F-box domain containing protein.	9.08071e-05	18.8377	6.50284	1.49466	2.26078	1.90837
Os09g0342000|mRNA|AK111440|CDS+3'UTR	Cyclin-like F-box domain containing protein.	0.00010997	0.490798	0.740611	1.45042	2.44042	1.31489
Os09g0344400|mRNA|AK103540|CDS+3'UTR	Cyclin-like F-box domain containing protein.	1.80351e-05	0.332045	0.738333	3.38757	5.54155	2.00863
Os09g0344800|mRNA|AK062085|CDS+3'UTR	Protein of unknown function DUF81 domain containing protein.	6.09899e-05	0.874133	0.621763	1.88413	2.23755	1.9342
Os09g0365900|COMBINER_EST|CI557753|0	L-ascorbate oxidase precursor (EC 1.10.3.3) (Ascorbase) (ASO).	0.00206681	3.86506	1.78257	3.01446	2.3794	1.99321
Os09g0366500|mRNA|AK101278|CDS+3'UTR	Conserved hypothetical protein.	0.00525143	1.11616	2.26685	2.47545	3.00124	1.10353
Os09g0368200|COMBINER_EST|CI140853|6	Polyamine oxidase precursor (EC 1.5.3.11).	0.000104782	31.7391	1.88125	0.994121	0.901257	3.43269
Os09g0368900|COMBINER_EST|CI474656|0	Protein of unknown function DUF630 domain containing protein.	2.72866e-05	1.0621	1	6.19438	3.9672	8.60449
Os09g0369500|mRNA|AK105322|CDS+3'UTR	Conserved hypothetical protein.	3.83825e-05	0.782182	0.581558	5.8531	3.37428	9.14397
Os09g0370300|mRNA|AK108199|CDS+3'UTR	Succinate dehydrogenase iron-sulfur subunit (EC 1.3.99.1) (Fragment).	0.00185883	1	0.590462	2.24672	1.15161	3.17248
Os09g0379900|mRNA|AK100548|CDS+3'UTR	Glycoside hydrolase, family 81 protein.	5.03086e-05	1.08366	1.23092	2.34096	1.80081	1.41548
Os09g0381800|COMBINER|CI435330|x	(No Hit)	1.42101e-06	0.202056	0.577054	2.73727	4.0081	2.98502
Os09g0383300|COMBINER_EST|CI221252|6	Mitogen-activated protein kinase kinase kinase 1 (EC 2.7.1.-) (Arabidospsis NPK1	2.68014e-07	0.456919	0.975925	1.66495	2.06875	1.51192
Os09g0388400|mRNA|AK069644|CDS+3'UTR	Cof protein family protein.	0.0013908	1.67316	1.00813	1.25122	2.20846	7.03329
Os09g0394300|mRNA|AK105580|CDS+3'UTR	Glycoside hydrolase, family 9 protein.	2.17934e-07	0.673607	1.37807	2.36936	2.00395	1.95923
Os09g0400500|COMBINER_EST|CI545364|0	Protein kinase domain containing protein.	7.89167e-06	3.54273	2.2609	3.12915	1.81461	1.17441
Os09g0400700|mRNA|AK062784|CDS+3'UTR	Conserved hypothetical protein.	0.0114467	8.0446	3.89059	1.77937	4.38179	1.53648
Os09g0412400|mRNA|AK073672|CDS+3'UTR	Conserved hypothetical protein.	2.58001e-06	0.953514	0.996857	2.04975	2.23612	2.12085
Os09g0415000|mRNA|AK106636|CDS+3'UTR	Immunoglobulin-like domain containing protein.	0.00586133	3.94975	1.4868	1.65403	1.04158	2.12307
Os09g0415100|mRNA|AK106390|5'UTR+CDS	Integrase, catalytic region domain containing protein.	0.00107407	1.32538	1.11948	1.88732	1.72147	2.11117
Os09g0417600|mRNA|AK068337|CDS+3'UTR	DNA-binding WRKY domain containing protein.	2.22013e-07	8.6098	6.42461	2.1934	0.204816	0.280157
Os09g0420200|mRNA|AK068903|CDS+3'UTR	Conserved hypothetical protein.	0.0351791	1.68921	1.67706	2.55971	1.86505	2.99819
Os09g0420300|mRNA|AK120582|CDS+3'UTR	Methyladenine glycosylase family protein.	0.000102105	1.41764	0.833028	1.87953	6.48093	11.2146
Os09g0421700|mRNA|AK108547|CDS+3'UTR	Zn-finger, C2H2 type domain containing protein.	6.94304e-05	1.29378	0.961945	3.10596	2.27876	2.7405
Os09g0424200|mRNA|AK107431|CDS+3'UTR	Carbamoyl-phosphate synthase, GATase region domain containing protein.	2.72885e-05	0.65518	4.81652	2.15952	2.49632	1.63539
Os09g0425500|mRNA|AK062914|UTR	Non-protein coding transcript, unclassifiable transcript.	1.12146e-05	2.30469	0.834387	2.70446	2.63507	3.00703
Os09g0426800|mRNA|AK060786|CDS+3'UTR	Gl1 protein.	3.54006e-08	0.893828	0.807798	1.32902	3.26293	3.0991
Os09g0433700|mRNA|AK072369|CDS+3'UTR	Pectinmethylesterase precursor (EC 3.1.1.11) (Fragment).	0.00200804	0.44551	1.51817	1.60125	2.65936	1.55621
Os09g0433800|mRNA|AK104973|CDS+3'UTR	Protein of unknown function DUF581 family protein.	0.00344561	0.734781	0.55246	1.93491	1.37874	2.26131
Os09g0441900|mRNA|AK102904|UTR	Hypothetical protein.	8.51932e-07	0.132634	0.512239	0.950377	2.05197	1.25136
Os09g0450600|COMBINER_EST|C98224|7	TB2/DP1 and HVA22 related protein family protein.	5.5135e-06	1.13433	0.532067	4.99942	2.63027	3.67863
Os09g0452700|COMBINER_EST|C97117|6	Ubiquitin domain containing protein.	6.53931e-05	0.257578	0.359561	2.36999	3.83748	1.92738
Os09g0456700|mRNA|AK108731|CDS+3'UTR	Conserved hypothetical protein.	1.31112e-08	0.230906	0.507941	1.42732	2.5449	1.33822
Os09g0457600|COMBINER_EST|CI048168|0	Alpha-amylase isozyme 3B precursor (EC 3.2.1.1) (1,4-alpha-D-glucan glucanohydro	1.03449e-08	0.957955	0.946582	179.624	109.914	42.9745
Os09g0457800|mRNA|AK101358|CDS+3'UTR	Alpha-amylase isozyme 3C precursor (EC 3.2.1.1) (1,4-alpha-D-glucan glucanohydro	2.65619e-07	1	1	24.3466	22.2904	9.10715
Os09g0458300|mRNA|AK108581|CDS+3'UTR	Leucine-rich repeat, plant specific containing protein.	0.00184505	5.7353	2.02889	2.42158	1.30952	1.50199
Os09g0459500|mRNA|AB118006|CDS+3'UTR	Hypothetical protein.	0.00267636	0.899867	1.54085	1.32861	2.826	2.20866
Os09g0459900|mRNA|AK063208|CDS+3'UTR	Cyclin-dependent kinase inhibitor family protein.	0.0186652	2.36357	0.934266	1.20038	1.81444	2.5008
Os09g0460100|COMBINER_EST|CI145540|6	Hypothetical protein.	0.0011334	0.478533	1.41699	2.73894	6.8612	2.1264
Os09g0460700|mRNA|AK108359|CDS+3'UTR	Esterase/lipase/thioesterase domain containing protein.	0.0490022	3.35028	5.57067	8.03668	4.94757	4.57281
Os09g0467300|mRNA|AK064135|CDS+3'UTR	Protein of unknown function DUF250 domain containing protein.	0.000174984	0.870237	0.786055	5.5467	1.17497	4.04719
Os09g0468000|mRNA|AK103478|CDS+3'UTR	Multi antimicrobial extrusion protein MatE family protein.	7.74019e-05	2.3658	1.5327	1	2.28233	6.56411
Os09g0468300|COMBINER|CI561982|x	(No Hit)	5.9292e-05	6.96001	7.65133	5.75326	3.62967	2.28905
Os09g0469300|mRNA|AK059930|CDS+3'UTR	Plastocyanin-like domain containing protein.	0.000100772	2.00028	1.68748	1.24019	10.9438	26.1266
Os09g0470500|mRNA|AF145728|CDS+3'UTR	Homeodomain leucine zipper protein.	2.06356e-05	1.5177	1.31071	1.81862	2.7503	2.1318
Os09g0471100|mRNA|AK069281|CDS+3'UTR	Peroxidase 17 precursor (EC 1.11.1.7) (Atperox P17) (ATP25a).	8.00971e-07	0.729528	0.761144	1.70135	2.26674	0.90497
Os09g0472100|mRNA|AK120390|CDS+3'UTR	ABC transporter.	4.39096e-05	5.44092	2.83268	0.590672	4.13977	0.965256
Os09g0472200|COMBINER_EST|Os09g0472200|8	ABC transporter.	1.5049e-07	6.68645	2.62061	0.88142	3.26404	0.997001
Os09g0472700|COMBINER|CI279886|6	(No Hit)	0.000930195	13.2899	1.70017	4.84891	1.8188	6.75713
Os09g0472900|mRNA|AK063132|CDS+3'UTR	Expansin-related protein 2 precursor (AtEXPR2) (Ath-ExpGamma-1.1).	2.78335e-05	9.09718	1.18615	1	3.62329	6.03992
Os09g0479800|mRNA|AK109585|CDS+3'UTR	Phosphofructokinase family protein.	6.08027e-05	0.442227	0.594474	2.30207	0.547397	3.70584
Os09g0481600|mRNA|AK108636|CDS+3'UTR	Conserved hypothetical protein.	3.72732e-08	0.252951	0.501785	1.64334	3.66382	2.63423
Os09g0481800|mRNA|AK062669|CDS+3'UTR	Nitrogen-fixing NifU, C-terminal domain containing protein.	1.12843e-07	0.208136	0.413426	1.77586	6.94257	3.48703
Os09g0482200|mRNA|AK105666|CDS+3'UTR	Peptidase A1, pepsin family protein.	0.0233508	1	1.13178	1.04586	2.17612	0.791088
Os09g0482300|mRNA|AY688675|CDS+3'UTR	Conserved hypothetical protein.	5.9771e-05	1.77879	0.875109	3.29921	0.703221	3.4216
Os09g0482600|COMBINER_EST|CI255075|6	Heat shock protein 82.	0.000166663	1.72865	1.07975	3.67003	0.824912	3.56823
Os09g0483800|mRNA|AY305867|CDS+3'UTR	Hypothetical protein.	0.0309619	2.73164	2.38224	2.20676	2.25812	1.12335
Os09g0484900|mRNA|AK067836|CDS+3'UTR	Sodium-dicarboxylate cotransporter-like.	0.000444009	9.21555	6.02825	1.79414	2.76207	2.77689
Os09g0491900|mRNA|AK106612|CDS+3'UTR	Integrase, catalytic region domain containing protein.	0.000504235	1.1519	1.01111	2.10386	3.01622	2.72506
Os09g0494600|mRNA|AK107667|CDS+3'UTR	Protein of unknown function DUF599 family protein.	3.8047e-07	0.309369	0.610488	19.9452	5.94139	13.8567
Os09g0505000|COMBINER|CI253114|6	(No Hit)	0.0106372	1.9276	1.95095	2.40964	2.70928	1.62085
Os09g0506000|mRNA|AK073281|5'UTR+CDS	Diphosphonucleotide phosphatase 1 precursor.	5.75104e-07	0.56227	1.0161	3.84582	3.1217	1.69846
Os09g0507300|mRNA|AK110881|CDS+3'UTR	L-ascorbate oxidase precursor (EC 1.10.3.3) (Ascorbase) (ASO).	0.0182825	3.8068	1	1	3.0459	1.12309
Os09g0510500|mRNA|AK066188|CDS+3'UTR	Basic helix-loop-helix dimerisation region bHLH domain containing protein.	9.86463e-05	0.972162	0.459517	1.46576	1.73093	3.18895
Os09g0511600|mRNA|AK102869|CDS+3'UTR	Glycoside hydrolase, family 1 protein.	0.00152514	1.57008	1.87553	2.311	1.63746	1.35228
Os09g0514500|mRNA|AB097944|CDS+3'UTR	Hypothetical protein.	8.88345e-08	0.599291	1.17449	1.68218	2.0127	1.56943
Os09g0518000|COMBINER_EST|AU183565|6	UDP-glucuronosyl/UDP-glucosyltransferase family protein.	0.000308949	3.78667	3.58842	27.4003	3.81486	7.22131
Os09g0518200|mRNA|AK064395|CDS+3'UTR	UDP-glucuronosyl/UDP-glucosyltransferase family protein.	0.00745981	1.40961	2.06674	3.89594	1.33054	0.946524
Os09g0518900|mRNA|AK072714|CDS+3'UTR	Conserved hypothetical protein.	2.377e-05	2.21063	2.56356	6.02562	6.26485	4.02049
Os09g0519000|mRNA|AK111425|CDS+3'UTR	Conserved hypothetical protein.	0.000175662	1	1	1.48744	3.05447	4.38665
Os09g0522000|mRNA|AF300972|CDS+3'UTR	CBF-like protein.	1.20418e-05	0.97233	3.93254	4.66239	4.80914	1.04245
Os09g0522200|mRNA|AF300970|CDS+3'UTR	DRE-binding protein 1A.	7.59538e-06	1.00381	0.830821	2.94447	3.67909	2.17468
Os09g0525500|mRNA|AK107918|CDS+3'UTR	YY1 protein precursor.	0.00172547	1	0.865089	1.62948	2.22132	2.89347
Os09g0526200|mRNA|AK071877|CDS+3'UTR	OCL3 protein.	1.48025e-09	0.276394	0.740232	2.97537	4.70264	2.02532
Os09g0526700|mRNA|AB097460|CDS+3'UTR	UDP-Glucose 4-epimerase (EC 5.1.3.2).	0.000468249	2.35151	1.79594	4.59253	2.06725	2.31626
Os09g0527700|mRNA|AK111128|CDS+3'UTR	AUX/IAA protein family protein.	6.6235e-07	0.851777	0.456631	1.24019	1.35834	2.20193
Os09g0530800|COMBINER_EST|Os09g0530800|8	Proteinase inhibitor I9, subtilisin propeptide domain containing protein.	1.37318e-07	0.051985	0.444526	1.45651	4.71631	1.59885
Os09g0533200|COMBINER_EST|CI141557|6	Beta-1,3-glucanase precursor (EC 3.2.1.39).	1.19245e-07	0.268568	0.657859	0.877869	2.00994	1.12198
Os09g0534900|COMBINER_EST|C99016|6	Hypothetical protein.	0.0239938	1.78352	1.90149	2.62466	3.34424	3.00461
Os09g0535500|mRNA|AK108282|CDS+3'UTR	Zn-finger, RING domain containing protein.	8.09108e-07	0.386602	0.840118	9.48666	7.88483	6.10783
Os09g0537000|mRNA|AK066008|CDS+3'UTR	Hypothetical protein.	2.49048e-05	0.878638	0.717031	1.30309	1.54579	2.04755
Os09g0538500|mRNA|AK105425|CDS+3'UTR	Male sterility MS5.	1.47337e-07	0.0725772	0.691661	1.47339	5.2582	1.47033
Os09g0539400|COMBINER_EST|Os09g0539400|8	Hypothetical protein.	2.66654e-07	0.170305	0.579084	1.32394	2.11411	1.61429
Os09g0551100|mRNA|AK107540|CDS+3'UTR	Conserved hypothetical protein.	0.000556109	0.684888	0.829881	4.37472	2.50903	3.85954
Os09g0553900|mRNA|AK099586|CDS+3'UTR	Hypothetical protein.	7.39299e-07	0.95745	0.80929	8.10044	4.23576	4.7361
Os09g0555100|COMBINER_EST|CI439597|6	Sulfotransferase family protein.	7.35076e-09	17.2215	12.9421	2.93883	1.3019	0.917983
Os09g0556800|mRNA|AK101051|CDS+3'UTR	Hypothetical protein.	7.27094e-08	0.0721333	0.623244	1.23202	4.39962	1.29089
Os09g0557500|mRNA|AK059161|CDS+3'UTR	Protein of unknown function DUF250 domain containing protein.	3.45391e-08	0.341593	0.690094	1.72176	2.56509	1.37661
Os09g0559200|mRNA|AK109603|CDS+3'UTR	Hypothetical protein.	2.26078e-06	0.898148	0.912296	21.4609	20.5334	27.3498
Os09g0559400|mRNA|AK062292|CDS+3'UTR	Hypothetical protein.	0.0505399	1.50166	1.28008	1.99286	2.45714	2.7425
Os09g0560000|mRNA|AK073825|CDS+3'UTR	Arabidopsis thaliana protein of unknown function DUF813 family protein.	4.68303e-08	0.15011	0.624427	1.09806	2.40492	1.20517
Os09g0568700|mRNA|AK109010|CDS+3'UTR	Germin family protein.	1.12668e-05	0.585224	0.709634	7.83504	6.03143	2.77227
Os10g0109900|COMBINER_EST|CI222004|6	TGF-beta receptor, type I/II extracellular region family protein.	0.000498963	0.33828	0.584474	1.91874	2.89473	7.59442
Os10g0112100|mRNA|AK108480|CDS+3'UTR	Uncharacterized Cys-rich domain containing protein.	1.15992e-06	3.40785	5.06478	2.41694	1.73243	0.812091
Os10g0113000|mRNA|AK059636|UTR	NADPH-dependent codeinone reductase (EC 1.1.1.247).	2.29173e-07	1.10243	2.2163	4.0704	4.13664	2.98997
Os10g0113100|mRNA|AK059942|CDS+3'UTR	Aldo/keto reductase family protein.	1.37603e-07	21.7145	9.32646	3.33207	1.14138	3.38778
Os10g0117800|mRNA|AK108670|CDS+3'UTR	Guanine nucleotide binding protein (G-protein), alpha subunit family protein.	2.41097e-07	0.184966	0.6688	1.18608	2.06201	1.27841
Os10g0123200|mRNA|AK107098|CDS+3'UTR	Cyclin-like F-box domain containing protein.	8.63794e-05	0.714999	0.699271	1.3592	1.71804	2.10788
Os10g0137700|mRNA|AK103313|CDS+3'UTR	Cyclin-like F-box domain containing protein.	1.74508e-06	1.22763	0.928497	3.51513	2.74043	3.24242
Os10g0151100|COMBINER_EST|Os10g0151100|8	Protein kinase domain containing protein.	0.0103894	0.979887	0.769624	2.6422	0.611559	3.16615
Os10g0154300|COMBINER|CI278091|6	(No Hit)	5.52387e-09	0.429765	0.817996	1.13368	2.18546	1.42939
Os10g0154500|COMBINER_EST|CI241687|6	Protein kinase domain containing protein.	1.22366e-08	0.30172	0.703068	1.0087	2.43097	1.45367
Os10g0154700|mRNA|AK058898|CDS+3'UTR	Cyclophilin Dicyp-2.	2.52446e-07	0.460541	0.741752	20.531	16.3825	11.1992
Os10g0157400|COMBINER|CI488961|1	(No Hit)	0.000136495	0.513738	0.701184	1.88293	3.36725	2.14491
Os10g0161800|COMBINER|CI031102|0	(No Hit)	8.19143e-05	1.08462	1.03064	2.16398	2.74434	1.70853
Os10g0168900|mRNA|AK068977|CDS+3'UTR	Conserved hypothetical protein.	1.52741e-08	1.22022	0.935592	2.40817	3.2872	2.65437
Os10g0188800|mRNA|AK111078|CDS+3'UTR	Conserved hypothetical protein.	6.38395e-05	1.67334	0.784521	2.34617	1.44462	2.26775
Os10g0189600|mRNA|AK100991|CDS+3'UTR	Aminotransferase, class I and II domain containing protein.	2.11036e-05	5.72117	1.84834	1.2081	2.19307	2.42864
Os10g0205300|mRNA|AK107374|CDS+3'UTR	Glycosyl transferase, family 43 protein.	0.000656904	1.63832	1.33932	3.41714	2.9327	1.98874
Os10g0208600|mRNA|AK068630|CDS+3'UTR	Viral coat and capsid protein family protein.	0.0264987	1.74274	2.20783	1.39779	3.68698	1.10366
Os10g0326400|mRNA|AK107248|CDS+3'UTR	Cyclin-like F-box domain containing protein.	0.000537936	0.657525	0.945901	3.20466	2.06135	2.91438
Os10g0326700|mRNA|AK063471|CDS+3'UTR	Conserved hypothetical protein.	0.00527292	1.0036	0.59901	2.53722	2.11295	3.59191
Os10g0328700|mRNA|AK070180|CDS+3'UTR	TPR-like domain containing protein.	0.00498187	0.948816	0.581448	0.932197	2.13163	2.9819
Os10g0331600|COMBINER_EST|Os10g0331600|8	UDP-glucuronosyl/UDP-glucosyltransferase family protein.	0.00433989	1.16127	1.15038	1.11556	2.45913	1.06903
Os10g0337400|COMBINER_EST|Os10g0337400|8	Protein kinase family protein.	7.83702e-05	3.02128	1.2832	1.976	1.69277	2.90374
Os10g0337600|COMBINER|CI404440|6	(No Hit)	0.00353318	0.602848	0.712654	2.06287	0.913996	1.83526
Os10g0340100|mRNA|AK111390|UTR	Non-protein coding transcript, putative npRNA.	0.000390077	1.90795	1.16071	2.72401	2.88356	3.16839
Os10g0341700|mRNA|AF435646|CDS+3'UTR	Cellulose synthase family protein.	3.67515e-06	0.569763	1.30373	1.58073	2.45052	1.51744
Os10g0346400|COMBINER|CI268817|6	(No Hit)	0.0159566	1.61023	1.09546	3.86514	1.36694	2.43211
Os10g0348900|mRNA|AK059264|CDS+3'UTR	Hypothetical protein.	3.72322e-07	5.56557	1.24755	4.77897	0.693462	2.45426
Os10g0352000|mRNA|AK111096|CDS+3'UTR	Conserved hypothetical protein.	1.85904e-06	0.69581	0.767689	7.20386	9.55874	6.27911
Os10g0370500|mRNA|AK065000|CDS+3'UTR	Glycoside hydrolase, family 5 protein.	1.32822e-06	12.2966	2.41468	1.66555	1.38596	3.02704
Os10g0370600|mRNA|AK062606|CDS+3'UTR	Hypothetical protein.	0.00573677	1.48501	1.58423	1	3.62311	2.47289
Os10g0376200|mRNA|AK121005|CDS+3'UTR	Leucine-rich repeat, typical subtype containing protein.	0.00337144	1.14634	1.12049	1.34272	1.59244	2.11813
Os10g0379100|COMBINER_EST|CI427897|6	Transferase family protein.	0.0342176	7.84145	1.2561	3.60508	6.13414	10.0742
Os10g0389000|mRNA|AK065782|CDS+3'UTR	Centrin.	0.00072311	4.00791	4.20294	4.0038	1.36881	1.74354
Os10g0389500|mRNA|AK066066|CDS+3'UTR	Conserved hypothetical protein.	1.70873e-05	1.44202	0.527429	2.31243	1.791	2.64552
Os10g0390500|mRNA|AB007405|CDS+3'UTR	Alanine aminotransferase.	5.10685e-05	1.33564	1.00031	1.91737	2.22545	1.83894
Os10g0391300|COMBINER_EST|CI006695|6	DNA-binding SAP domain containing protein.	1.59576e-07	0.146105	0.578577	1.59363	3.68795	1.8009
Os10g0391400|mRNA|AK107854|CDS+3'UTR	ZIM domain containing protein.	2.12164e-06	14.5157	1.48276	1.24189	2.68297	2.22573
Os10g0402200|mRNA|AB100408|CDS	Origin recognition complex subunit 3.	4.02478e-07	0.157101	0.660709	1.09636	2.25283	1.27313
Os10g0413700|mRNA|AK109904|CDS+3'UTR	No apical meristem (NAM) protein domain containing protein.	1.34688e-06	0.95727	0.779686	11.2687	5.9355	6.85008
Os10g0413900|mRNA|AK110942|CDS+3'UTR	Conserved hypothetical protein.	3.77844e-05	0.68516	0.817223	4.87523	3.6083	3.90803
Os10g0415300|mRNA|AK108799|CDS+3'UTR	Glutathione reductase (EC 1.6.4.2) (Fragment).	1.23612e-06	0.531913	0.932971	2.00075	2.12305	1.50511
Os10g0416500|mRNA|AK059767|CDS+3'UTR	Chitinase 1 precursor (EC 3.2.1.14) (Tulip bulb chitinase-1) (TBC-1).	6.61756e-05	21.5823	10.4189	30.7205	3.44325	7.01844
Os10g0416800|mRNA|AK060033|CDS+3'UTR	Class III chitinase.	0.00151059	1.54783	1.98806	6.31473	3.49989	4.48684
Os10g0418300|mRNA|AK061342|5'UTR+CDS	Conserved hypothetical protein.	0.0279355	1.35176	1.34003	1.56798	1.95032	2.29974
Os10g0420200|mRNA|AK110922|CDS+3'UTR	IQ calmodulin-binding region domain containing protein.	6.83737e-05	0.309656	0.441263	2.83115	3.12878	2.57578
Os10g0420400|mRNA|AK107671|CDS+3'UTR	Sulfate transporter.	3.70749e-06	0.172204	0.386034	3.04818	6.70938	2.68063
Os10g0427800|COMBINER_EST|Os10g0427800|8	MATH domain containing protein.	4.7054e-08	1.09228	0.858784	1.82087	1.76412	2.00445
Os10g0434300|mRNA|AK061311|UTR	Non-protein coding transcript, uncharacterized transcript.	1.65365e-07	0.85889	0.818469	2.00484	2.00425	2.33851
Os10g0436800|COMBINER_EST|Os10g0436800|8	Flavodoxin/nitric oxide synthase domain containing protein.	1.79287e-05	0.408427	0.768894	1.36937	2.91226	1.63395
Os10g0436900|mRNA|AK100938|CDS+3'UTR	Sodium/calcium exchanger membrane region domain containing protein.	2.09299e-07	1.07359	0.860796	6.38112	2.9181	5.83944
Os10g0437500|mRNA|AK107152|CDS+3'UTR	Universal stress protein (Usp) family protein.	0.00969688	0.738616	0.782189	1.18904	2.03249	1.27341
Os10g0438500|mRNA|AK103093|CDS+3'UTR	Cyclin-like F-box domain containing protein.	3.23793e-07	0.158356	0.755342	1.01148	2.20184	1.19873
Os10g0439700|COMBINER_EST|Os10g0439700|8	Cytochrome P450 family protein.	3.75982e-05	1.11026	1.50678	1	4.3508	3.94633
Os10g0439800|COMBINER_EST|Os10g0439800|8	Cytochrome P450 family protein.	0.00104985	17.4033	14.3122	12.2928	2.83955	2.91574
Os10g0442300|COMBINER_EST|CI144666|6	UDP-glucuronosyl/UDP-glucosyltransferase family protein.	0.0188794	1.23435	2.24134	2.71799	3.26721	7.13068
Os10g0444100|mRNA|AK071645|CDS+3'UTR	Myb, DNA-binding domain containing protein.	0.00229582	0.818785	0.935167	3.41705	3.85465	2.2991
Os10g0450900|mRNA|AK064065|CDS+3'UTR	Glycine-rich cell wall structural protein 2 precursor.	0.000112874	2.52524	1.99528	3.502	2.00143	2.22515
Os10g0451700|mRNA|AK103350|CDS+3'UTR	Glycine-rich cell wall structural protein 2 precursor.	0.000162918	10.0369	3.03024	5.19733	1.82177	3.48858
Os10g0451900|mRNA|AK064070|CDS+3'UTR	Hypothetical protein.	0.0334089	4.70887	2.39388	2.56963	1.39064	2.23063
Os10g0452100|mRNA|AK063328|CDS+3'UTR	Glycine-rich protein (Fragment).	0.0152766	6.23012	3.10702	1.866	1.5191	2.68189
Os10g0452300|mRNA|AB059239|CDS+3'UTR	Eggshell protein family protein.	0.00757653	2.03867	0.857126	1.56614	1.5552	2.95957
Os10g0452500|COMBINER_EST|AU173297|6	Glycine-rich protein precursor.	2.09514e-07	0.188425	0.651814	3.94343	7.3929	3.01367
Os10g0453000|COMBINER_EST|CI546711|0	Eggshell protein family protein.	0.00612951	0.449817	0.444221	1.37112	4.57579	2.19206
Os10g0454500|COMBINER_EST|CI192435|6	Eggshell protein family protein.	3.22837e-05	1.1147	0.945403	11.749	11.945	12.2268
Os10g0457400|mRNA|AK063553|CDS+3'UTR	Conserved hypothetical protein.	1.12843e-07	0.0941007	0.671444	1.18761	3.69558	1.1553
Os10g0458600|COMBINER|CI422732|6	(No Hit)	0.0251563	0.798106	0.486402	2.12877	1	1
Os10g0463600|COMBINER_EST|CI562430|6	RNA-directed DNA polymerase (Reverse transcriptase) domain containing protein.	0.00620562	1.36811	1.98274	3.36226	2.68208	1.94126
Os10g0466800|mRNA|AK108440|CDS+3'UTR	Conserved hypothetical protein.	0.019556	1.53599	1.64829	3.0488	2.2682	1.78435
Os10g0469200|mRNA|AK108708|CDS+3'UTR	Hypothetical protein.	0.00879275	1.41262	1.07164	1.03708	2.44267	1.64659
Os10g0471300|mRNA|AK105134|CDS+3'UTR	Cyanate hydratase (EC 4.2.1.104) (Cyanase) (Cyanate lyase) (Cyanate hydrolase).	1.61008e-05	1.20736	1.40437	2.29077	2.00323	1.73718
Os10g0474800|COMBINER_EST|Os10g0474800|8	Conserved hypothetical protein.	2.63159e-06	2.0202	0.62148	1.32038	1.35091	2.16643
Os10g0475000|COMBINER_EST|CI161649|6	Conserved hypothetical protein.	3.53909e-06	4.46048	0.518082	3.46842	1.57325	4.31028
Os10g0478000|COMBINER|CI552591|3	(No Hit)	2.85704e-08	0.534543	0.613317	2.42193	2.79194	2.50748
Os10g0481300|COMBINER_EST|CI263387|6	Glutathione S-transferase GSTU31 (Fragment).	0.0178662	1.28656	1.63006	2.87958	0.723386	1.54309
Os10g0483400|mRNA|AK120835|CDS+3'UTR	Protein kinase domain containing protein.	0.00186616	1.00998	0.873188	1.76977	1.54159	2.28316
Os10g0492900|COMBINER_EST|CI075746|3	Alpha-galactosidase precursor (EC 3.2.1.22) (Melibiase) (Alpha-D- galactoside ga	0.00140446	1.50097	1.70426	3.43022	3.26115	2.41778
Os10g0498000|mRNA|AK071470|CDS+3'UTR	Epoxide hydrolase.	0.000306864	1	0.985796	6.41242	1.56047	7.01654
[truncated: 272 more rows]
