# Supplementary material for: Identification of Target Genes of the bZIP Transcription Factor OsTGAP1, Whose Overexpression Causes Elicitor-Induced Hyperaccumulation of Diterpenoid Phytoalexins in Rice Cells
Source: PLoS One. 2014 Aug 26;9(8):e105823. doi: 10.1371/journal.pone.0105823 (PMC4144896; doi:10.1371/journal.pone.0105823)
Supplement: Table S7 — List of genes whose expression is significantly downregulated in OsTGAP1-overexpressinng rice cells. (XLSX) [file pone.0105823.s013.xlsx]

## Sheet: Table S7
Table S7. List of genes whose expression is significantly downregulated in OsTGAP1-overexpressinng rice cells. (corresponding to Fig. S2B)
All data shown are from three biological replicates.
			Fold change
Probeset ID	Description	q-value	WT 6 h / WT 0 h	WT 24 h / WT 0 h	OX 0 h / WT 0 h	OX 6 h / WT 6 h	OX 24 h / WT 24 h
Os01g0102000|mRNA|AK101065|CDS+3'UTR	Phosphoesterase family protein.	0.000698655	0.426752	0.734534	0.389118	0.350671	0.418697
Os01g0103100|mRNA|AK058723|CDS+3'UTR	TGF-beta receptor, type I/II extracellular region family protein.	6.99937e-05	0.877626	0.693026	0.618634	0.425358	0.771781
Os01g0104200|COMBINER_EST|CI078025|0	NAC-domain protein 5-8.	4.84553e-05	1.2875	1.95217	0.662924	0.642748	0.466766
Os01g0106300|mRNA|AK061325|CDS+3'UTR	Isoflavone reductase homolog IRL (EC 1.3.1.-).	1.6789e-08	15.4726	3.09116	0.999913	0.270106	0.312754
Os01g0106400|mRNA|AK102701|CDS+3'UTR	Isoflavone reductase-like protein.	1.0607e-07	7.69158	4.00177	1.47625	0.263497	0.676463
Os01g0111600|mRNA|AK110620|CDS+3'UTR	Phosphatidylethanolamine-binding protein family protein.	1.296e-06	1.20335	1.64837	0.179035	0.247536	0.350683
Os01g0111700|mRNA|AK108920|CDS+3'UTR	Conserved hypothetical protein.	0.000170202	2.16553	2.30662	0.264812	1.01702	0.119419
Os01g0111800|mRNA|AK071433|CDS+3'UTR	Conserved hypothetical protein.	1.58326e-06	1.79783	1.05056	0.506215	0.354857	0.497701
Os01g0113800|mRNA|AK111700|CDS+3'UTR	Protein kinase family protein.	1.11716e-08	3.09891	2.44598	0.33093	0.488496	0.394326
Os01g0114900|COMBINER_EST|Os01g0114900|8	Protein kinase domain containing protein.	2.14894e-05	1.38394	1.0626	0.522141	0.34541	0.451288
Os01g0117000|COMBINER_EST|CI356480|6	Protein kinase domain containing protein.	2.48052e-05	1.15292	1.36205	0.684347	0.599271	0.489242
Os01g0117400|COMBINER_EST|CI356480|6	Protein kinase domain containing protein.	3.42601e-07	1.1732	1.38878	0.556613	0.61397	0.491639
Os01g0117600|mRNA|AK065867|CDS+3'UTR	Protein kinase domain containing protein.	4.19784e-07	1.59659	2.01238	0.659873	0.688058	0.468396
Os01g0118400|COMBINER_EST|CI551307|0	HGA6.	1.47032e-05	1.7734	1.48688	0.221903	0.150245	0.128679
Os01g0124100|mRNA|AK062394|CDS+3'UTR	Proteinase inhibitor I12, Bowman-Birk family protein.	4.04476e-07	35.4669	4.40863	0.474263	0.41642	1.31646
Os01g0124200|mRNA|AK067257|CDS+3'UTR	Bowman Birk trypsin inhibitor.	3.63397e-08	91.0186	8.56991	0.270108	0.3947	0.797942
Os01g0124400|mRNA|AB098712|CDS+3'UTR	Proteinase inhibitor I12, Bowman-Birk family protein.	2.70488e-06	17.4772	4.27436	0.158458	0.293947	0.228383
Os01g0125600|mRNA|AK103550|CDS+3'UTR	Heavy metal transport/detoxification protein domain containing protein.	0.00192437	0.883362	0.685162	0.497963	0.462967	0.483082
Os01g0127000|mRNA|AK105526|CDS+3'UTR	Multicopper oxidase, type 1 domain containing protein.	9.632e-06	16.9643	2.84814	0.811247	0.467416	0.847226
Os01g0127600|mRNA|AK102138|CDS+3'UTR	Bowman-Birk type proteinase inhibitor D-II precursor (IV).	0.000318629	14.4226	4.36705	0.341264	0.858815	0.435496
Os01g0128000|mRNA|AK107424|CDS+3'UTR	Myb, DNA-binding domain containing protein.	7.1963e-06	2.69239	4.56128	0.751643	0.802022	0.314319
Os01g0129200|COMBINER_EST|Os01g0129200|8	Zn-finger, C2H2 type domain containing protein.	0.00082804	0.604292	0.52868	0.407206	0.288623	0.569061
Os01g0129300|COMBINER_EST|BP184350|7	Conserved hypothetical protein.	5.59226e-07	0.657233	0.687304	0.397713	0.269211	0.486766
Os01g0129500|mRNA|AK066377|CDS+3'UTR	Conserved hypothetical protein.	2.63396e-07	1.10984	1.12984	0.256879	0.191311	0.259033
Os01g0129600|COMBINER_EST|Os01g0129600|8	Protein of unknown function DUF260 domain containing protein.	6.85214e-07	1.29945	1.01988	0.251289	0.169845	0.204698
Os01g0134700|mRNA|AK111442|CDS+3'UTR	Conserved hypothetical protein.	0.00076033	0.789134	1.83155	1.44335	1.01478	0.46981
Os01g0136700|COMBINER|CI562212|x	(No Hit)	0.00357215	0.946535	1.0078	0.965946	0.628425	0.496594
Os01g0137200|COMBINER_EST|Os01g0137200|8	Receptor serine/threonine kinase PR5K.	0.00839391	0.64826	0.847139	0.557133	0.607057	0.413629
Os01g0138300|mRNA|AK070932|CDS+3'UTR	Protein kinase domain containing protein.	3.82843e-09	6.53778	3.3977	0.489805	0.771323	0.491512
Os01g0138400|mRNA|AK110482|CDS+3'UTR	Receptor protein kinase-like protein.	3.7983e-08	7.36931	3.67981	0.383134	0.831014	0.277964
Os01g0139700|COMBINER|CI426181|0	(No Hit)	4.39012e-05	0.238265	0.741803	0.336491	0.637134	0.393564
Os01g0139900|mRNA|AK121677|CDS+3'UTR	Conserved hypothetical protein.	2.15947e-07	1.06173	1.76982	0.537294	1.17564	0.454238
Os01g0141000|mRNA|AK065008|CDS+3'UTR	AP2 domain containing protein RAP2.8 (Fragment).	5.22896e-06	2.26987	1.08284	0.3729	0.547814	0.552607
Os01g0142900|COMBINER|CI124749|6	(No Hit)	6.8541e-05	1.13204	1.02038	0.386835	0.390442	0.410946
Os01g0149900|mRNA|AK066489|CDS+3'UTR	Conserved hypothetical protein.	3.08473e-05	2.97284	1.97709	0.54132	0.776359	0.494883
Os01g0150900|mRNA|AK058767|CDS+3'UTR	Hypothetical protein.	0.0132263	0.499404	0.747457	0.253924	0.651614	0.797441
Os01g0151400|mRNA|AK120703|CDS+3'UTR	Gamma-glutamyltransferase (EC 2.3.2.2).	0.00246913	0.880341	1.02885	0.914942	0.469202	0.408713
Os01g0152000|mRNA|AK103666|CDS+3'UTR	Protein kinase domain containing protein.	0.00976619	0.646551	0.907933	0.486108	0.559803	0.255774
Os01g0154000|mRNA|AK108752|CDS+3'UTR	Hypothetical protein.	3.95834e-09	2.28735	1.48998	0.550375	0.324853	0.491519
Os01g0155000|mRNA|AK060305|CDS+3'UTR	Esterase/lipase/thioesterase domain containing protein.	3.62409e-07	0.825958	2.8451	0.0737011	0.152464	0.0833445
Os01g0155500|mRNA|AK099840|CDS+3'UTR	Resistance protein candidate (Fragment).	2.47082e-08	5.01375	4.43336	0.350579	0.708149	0.614206
Os01g0157600|mRNA|AK106766|CDS+3'UTR	Ankyrin repeat containing protein.	0.0154841	0.205117	0.431816	0.479489	1.05177	0.461068
Os01g0158600|mRNA|AK070173|CDS+3'UTR	Leucine-rich repeat, typical subtype containing protein.	6.13922e-05	1.21979	1.87099	0.599611	0.377168	0.389304
Os01g0159600|mRNA|AK064055|CDS+3'UTR	Embryonic abundant protein 1.	7.75469e-05	0.758263	3.65462	0.502568	0.446998	0.273342
Os01g0165100|mRNA|AK059335|CDS+3'UTR	Conserved hypothetical protein.	2.17762e-05	0.818027	0.780467	0.48485	0.443418	0.624186
Os01g0172100|mRNA|AK060343|CDS+3'UTR	Triose phosphate/phosphate translocator, non-green plastid, chloroplast precurso	4.15333e-08	3.41854	1.21236	0.632505	0.448982	0.986559
Os01g0179800|mRNA|AK069734|CDS+3'UTR	TMS membrane protein/tumour differentially expressed protein family protein.	0.0252949	0.534102	0.585912	0.447376	0.372794	0.582197
Os01g0183300|mRNA|AK110423|CDS+3'UTR	Endonuclease/exonuclease/phosphatase family protein.	0.000827761	1.97853	1.4763	0.604889	0.724345	0.427649
Os01g0185900|COMBINER_EST|CI189510|6	WRKY transcription factor 1 (WRKY DNA-binding protein 1) (Zinc- dependent activa	1.52558e-09	2.45784	3.1538	0.394673	0.652832	0.294798
Os01g0186800|COMBINER|CI132078|6	(No Hit)	4.38781e-05	1.12128	0.790695	0.446317	0.424934	0.476702
Os01g0190900|COMBINER_EST|AU166981|7	Mutator-like transposase.	0.00216539	1.10436	0.99151	0.506664	0.459641	0.426888
Os01g0191900|mRNA|AK109125|CDS+3'UTR	Blind.	4.15417e-07	2.23513	2.45013	0.539563	0.472243	0.383982
Os01g0194600|mRNA|AK101203|CDS+3'UTR	Glutaredoxin domain containing protein.	6.14594e-06	1.74688	1.81311	0.695176	0.520502	0.462444
Os01g0198900|mRNA|AK060553|CDS+3'UTR	Conserved hypothetical protein.	3.47428e-06	1.05069	2.25444	0.471713	1.39249	1.30992
Os01g0200300|mRNA|AK112091|CDS+3'UTR	Hypothetical protein.	0.000293931	1.2445	1.05982	0.481945	0.296919	0.387103
Os01g0203400|mRNA|AK120469|CDS+3'UTR	Conserved hypothetical protein.	0.0117954	1	1.36669	1.26942	0.964263	0.40487
Os01g0207400|mRNA|AK109337|CDS+3'UTR	Hypothetical protein.	2.0813e-07	2.00043	1.21701	0.703187	0.402065	0.67981
Os01g0212100|mRNA|AK065467|CDS+3'UTR	ATP-dependent helicase, DEAH-box family protein.	0.0156679	1.09062	1.12622	0.707512	0.602935	0.413741
Os01g0213400|mRNA|AK068075|CDS+3'UTR	Zn-finger, RING domain containing protein.	3.17179e-08	3.52881	2.99225	0.411425	0.597785	0.336958
Os01g0213500|COMBINER_EST|CI426147|0	Conserved hypothetical protein.	0.000254027	1.09274	0.784872	0.491622	0.511964	0.613759
Os01g0213800|mRNA|AB071805|CDS+3'UTR	Transcription factor PCF5.	0.038513	0.681204	0.69061	0.445853	0.511837	0.561295
Os01g0214800|mRNA|AK069801|CDS+3'UTR	Lipolytic enzyme, G-D-S-L family protein.	7.14157e-05	2.06397	1.33488	0.884911	0.647067	0.410072
Os01g0215700|mRNA|AK059088|CDS+3'UTR	Lipolytic enzyme, G-D-S-L family protein.	0.00474219	0.243658	0.456837	0.488063	0.841484	0.766253
Os01g0216500|COMBINER_EST|CI045833|0	Lipolytic enzyme, G-D-S-L family protein.	0.000157081	0.115704	0.404589	0.263156	1.08575	0.427978
Os01g0219300|mRNA|AK073193|CDS+3'UTR	Conserved hypothetical protein.	3.93621e-06	1.6004	1.75902	0.679109	0.565047	0.468149
Os01g0220500|COMBINER_EST|AU090461|6	Conserved hypothetical protein.	3.94721e-06	1.23111	2.12958	0.455739	0.590776	0.392926
Os01g0221900|COMBINER_EST|CI417978|0	Conserved hypothetical protein.	0.00255279	0.724583	0.638696	0.507727	0.446824	0.579283
Os01g0223900|mRNA|AK101712|CDS+3'UTR	Curculin-like (mannose-binding) lectin domain containing protein.	9.51693e-07	5.18208	2.46767	0.35683	0.460822	0.332775
Os01g0224000|COMBINER_EST|Os01g0224000|8	Curculin-like (mannose-binding) lectin domain containing protein.	1.54618e-05	2.80762	0.897949	0.752263	0.493465	0.75218
Os01g0224700|mRNA|AK070386|CDS+3'UTR	Flavin monoxygenase-like protein floozy.	0.000528203	1.08876	0.9997	0.524817	0.411225	0.358626
Os01g0227100|mRNA|AK061638|CDS+3'UTR	Short-chain dehydrogenase/reductase SDR family protein.	1.00936e-05	1.11043	1.19374	0.372275	0.290448	0.512902
Os01g0230200|mRNA|AK065732|CDS+3'UTR	Basic helix-loop-helix dimerisation region bHLH domain containing protein.	0.0508881	0.541934	1.30539	0.589118	0.557535	0.295777
Os01g0233000|mRNA|AK065256|CDS+3'UTR	DREPP plasma membrane polypeptide family protein.	1.1539e-07	2.2125	4.78384	0.421119	0.462306	0.547688
Os01g0239700|mRNA|AK067723|CDS+3'UTR	Leucine-rich receptor-like protein kinase.	1.1807e-06	0.90536	0.863216	0.397774	0.47922	0.514256
Os01g0248900|mRNA|AK111100|CDS+3'UTR	Expansin EXPA5.	8.1813e-05	0.692125	1.0163	0.132749	0.368335	0.137752
Os01g0250000|COMBINER_EST|CI330756|6	HGWP repeat containing protein.	0.00258696	1.26813	1.75403	0.793655	0.492515	0.492031
Os01g0250100|COMBINER_EST|CI281545|6	Hypothetical protein.	0.00643613	0.698306	1.54826	0.550144	0.456365	0.377265
Os01g0250200|COMBINER|CI215328|6	(No Hit)	2.07132e-05	1.1911	1.24317	0.381686	0.514863	0.747582
Os01g0251400|mRNA|AK060341|CDS+3'UTR	Hypothetical protein.	0.000627467	0.118283	0.664509	0.35639	0.748559	0.356929
Os01g0252700|COMBINER_EST|Os01g0252700|8	Phospholipid/glycerol acyltransferase family protein.	0.000433934	0.56069	0.75603	0.548685	0.42805	0.571614
Os01g0253800|COMBINER|CI034367|0	(No Hit)	0.00350814	0.673522	1.69893	0.737797	0.803581	0.38528
Os01g0253900|mRNA|AK072113|CDS+3'UTR	Lipase, class 3 family protein.	7.8174e-06	1.76999	1.1417	0.686021	0.344398	0.66759
Os01g0257100|COMBINER_EST|CI550070|0	Rapid ALkalinization Factor family protein.	0.0105079	1.34943	0.953299	0.57485	0.466533	0.70679
Os01g0259300|mRNA|AK105158|UTR	Non-protein coding transcript, unclassifiable transcript.	2.28658e-05	1.45527	2.6167	0.421741	0.65938	0.254136
Os01g0260800|mRNA|AK071445|CDS+3'UTR	Conserved hypothetical protein.	0.00535188	0.609785	1.21454	0.391379	0.391309	0.255246
Os01g0261400|COMBINER|AU166981|6	(No Hit)	0.000794814	1.28599	1.16056	0.444384	0.538214	0.491823
Os01g0263300|mRNA|AK061583|CDS+3'UTR	Peroxidase 72 precursor (EC 1.11.1.7) (Atperox P72) (PRXR8) (ATP6a).	0.00012532	0.966679	0.929607	0.185296	0.273905	0.189264
Os01g0264600|COMBINER|CI066965|3	(No Hit)	0.00116754	1.43357	1.26034	0.445655	0.611028	0.626949
Os01g0273400|COMBINER|CI317351|6	(No Hit)	0.0278712	1.03985	1.29439	1.08985	0.584556	0.414901
Os01g0284900|mRNA|AK106618|CDS+3'UTR	Conserved hypothetical protein.	1.665e-05	4.87661	4.53094	0.730393	0.366339	0.448612
Os01g0287400|mRNA|AK058343|CDS+3'UTR	Low-temperature induced protein lt101.2.	3.50309e-07	1.92927	1.4381	0.655725	0.494239	0.560818
Os01g0288700|mRNA|AK106473|UTR	Non-protein coding transcript, uncharacterized transcript.	1.59629e-05	5.18581	2.03434	0.315751	0.0994731	0.223103
Os01g0291500|mRNA|AK060689|CDS+3'UTR	Transferase family protein.	2.42633e-08	4.98502	1.90403	0.0811514	0.225478	0.101724
Os01g0294700|mRNA|AK068755|CDS+3'UTR	Haem peroxidase, plant/fungal/bacterial family protein.	5.79975e-06	0.867907	3.22932	0.0847278	0.137584	0.0710742
Os01g0296700|mRNA|AK105791|CDS+3'UTR	Glycoside hydrolase, family 3, C-terminal domain containing protein.	3.99401e-05	1.6151	1.23223	0.124952	0.335304	0.306643
Os01g0297200|mRNA|AK109883|CDS+3'UTR	AAA ATPase, central region domain containing protein.	2.16308e-07	4.17976	2.43398	0.600545	0.46707	0.452886
Os01g0302500|mRNA|AB007626|CDS+3'UTR	Knotted1-type homeobox protein OSH6.	1.91079e-07	0.983334	2.18094	0.502229	0.42264	0.330252
Os01g0308300|COMBINER|CI547969|0	(No Hit)	0.0502145	0.633494	0.982892	0.603	0.396008	0.313505
Os01g0311600|mRNA|AK105552|CDS+3'UTR	Sulfotransferase family protein.	0.00262451	1.42471	0.571418	0.4569	0.555589	0.377221
Os01g0312500|mRNA|AK105998|CDS+3'UTR	Pectin methylesterase isoform alpha (EC 3.1.1.11) (Fragment).	9.6299e-05	1.23853	0.759039	0.239746	0.316327	0.471641
Os01g0312800|mRNA|AK106887|CDS+3'UTR	Endo-1,4-beta-glucanase precursor (EC 3.2.1.4).	1.00114e-05	0.184405	0.737814	0.460783	0.795496	0.388229
Os01g0314000|mRNA|AK106622|CDS+3'UTR	Conserved hypothetical protein.	8.38144e-06	1.75195	1.05887	0.52691	0.288992	0.597464
Os01g0322700|mRNA|AK101374|UTR	Non-protein coding transcript, unclassifiable transcript.	4.96216e-08	1.05811	0.74961	0.391434	0.491158	0.47086
Os01g0323500|COMBINER|CI138143|6	(No Hit)	3.01266e-07	1.33593	0.875701	0.426657	0.327169	0.696197
Os01g0325400|COMBINER_EST|CI550886|6	Hypothetical protein.	0.00163003	0.743951	1.55099	0.512698	0.491305	0.279312
Os01g0326100|mRNA|AK062793|UTR	Peroxidase isoform RP-2 or RP-4 (Fragment).	2.00761e-05	3.67703	1.73044	0.575114	0.438206	0.423109
Os01g0326300|mRNA|AK058883|CDS+3'UTR	Haem peroxidase, plant/fungal/bacterial family protein.	2.33872e-08	3.85051	4.72961	0.48106	0.737865	0.490784
Os01g0327100|mRNA|AK059977|CDS+3'UTR	Haem peroxidase, plant/fungal/bacterial family protein.	8.29882e-09	3.41139	6.12046	0.147005	0.217137	0.23254
Os01g0327500|mRNA|AK107756|CDS+3'UTR	Conserved hypothetical protein.	0.000212667	0.060402	0.252972	0.319682	1.10946	0.474438
Os01g0332500|mRNA|AK101382|CDS+3'UTR	Peptidase S10, serine carboxypeptidase family protein.	0.0126915	0.216415	0.655076	0.206564	0.330378	0.399224
Os01g0337500|mRNA|AY333187|CDS+3'UTR	Vacuolar H+-pyrophosphatase (EC 3.6.1.1) (Ovp2).	2.85393e-08	7.77881	6.79056	0.756066	0.85655	0.361701
Os01g0343100|COMBINER|CI409558|0	(No Hit)	0.000123172	4.68776	2.07153	0.453313	0.434778	0.272861
Os01g0346400|COMBINER_EST|CI434004|6	Conserved hypothetical protein.	4.79538e-05	4.45724	3.47102	0.169494	0.3186	0.151134
Os01g0346600|mRNA|AK105649|CDS+3'UTR	Conserved hypothetical protein.	7.14345e-05	0.799789	3.06868	0.782035	0.453832	0.097555
Os01g0347200|mRNA|AK066458|CDS+3'UTR	Hypothetical protein.	0.000742503	0.879662	2.24502	0.47652	0.357541	0.121603
Os01g0347300|COMBINER|CI550520|6	(No Hit)	4.14406e-05	1.38598	2.0091	0.822634	0.300286	0.156182
Os01g0347500|COMBINER_EST|AU031835|6	Peptidase C1A, papain family protein.	7.27838e-07	4.32329	1.44317	0.70679	0.267509	0.592144
Os01g0347600|COMBINER_EST|CI552130|0	Ervatamin B (EC 3.4.22.-) (ERV-B).	2.79675e-06	9.79761	3.00693	0.816968	0.273587	0.520241
Os01g0348000|COMBINER_EST|AU032203|6	Peptidase C1A, papain family protein.	5.31271e-06	3.62744	0.697547	0.519513	0.201369	0.594143
Os01g0348900|mRNA|AF001395|CDS+3'UTR	Jacalin-related lectin domain containing protein.	7.87957e-09	69.447	7.64205	0.815883	0.246375	0.937974
Os01g0351800|mRNA|AK073503|CDS+3'UTR	2OG-Fe(II) oxygenase domain containing protein.	3.39043e-05	0.743856	0.826518	0.497077	0.566047	0.534635
Os01g0356000|COMBINER_EST|Os01g0356000|8	ABC transporter related domain containing protein.	5.52387e-09	1.59056	1.49751	0.476095	0.474224	0.473767
Os01g0369900|mRNA|AK100034|CDS+3'UTR	NADH:flavin oxidoreductase/NADH oxidase family protein.	1.02103e-06	1.09334	1.29526	0.453681	0.261948	0.257814
Os01g0370900|COMBINER_EST|CI437841|0	Glutathione-S-transferase 19E50.	6.65365e-06	5.62534	1.71296	0.0968865	0.177282	0.0729995
Os01g0371500|mRNA|AK062937|CDS+3'UTR	Glutathione-S-transferase 19E50.	0.00062551	1.53874	2.6415	1.35933	1.49418	0.416899
Os01g0373700|mRNA|AK107857|CDS+3'UTR	Conserved hypothetical protein.	8.03485e-06	0.855937	2.09049	0.736494	1.93666	0.326042
Os01g0373800|mRNA|AK107432|CDS+3'UTR	Conserved hypothetical protein.	1.68883e-06	0.860133	3.0474	0.109975	1.17914	0.106204
Os01g0381900|COMBINER|CI077551|6	(No Hit)	0.037061	0.683555	0.912526	0.841484	0.66716	0.49341
Os01g0385400|mRNA|AK064337|CDS+3'UTR	C4-dicarboxylate transporter/malic acid transport protein family protein.	0.000544973	0.995864	1.16771	0.450691	0.368095	0.477635
Os01g0388000|mRNA|AK069778|CDS+3'UTR	Cytochrome P450 family protein.	5.52387e-09	1.24766	0.88315	0.320547	0.252254	0.315519
Os01g0389200|mRNA|AK061076|CDS+3'UTR	Protein of unknown function DUF679 family protein.	2.47996e-07	23.1688	9.2978	0.878183	0.91143	0.484131
Os01g0507000|mRNA|AK100209|CDS+3'UTR	Hypothetical protein.	1.84593e-05	0.59719	0.91072	0.544881	0.601106	0.459501
Os01g0507700|mRNA|AK060145|CDS+3'UTR	Heavy metal transport/detoxification protein domain containing protein.	0.032293	0.436868	0.825633	0.341861	0.44205	0.12932
Os01g0508300|mRNA|AK111287|CDS+3'UTR	Hypothetical protein.	0.0177954	0.913587	0.738076	0.741448	0.484249	0.609315
Os01g0508500|mRNA|AK120501|CDS+3'UTR	Hypothetical protein.	0.000123008	6.07262	2.16783	0.949962	0.170882	0.205712
Os01g0520800|mRNA|AK102454|CDS+3'UTR	Hypothetical protein.	0.0403159	0.802066	0.780694	0.622913	0.471906	1.10782
Os01g0522400|COMBINER_EST|Os01g0522400|8	ARM repeat fold domain containing protein.	0.0216623	0.828487	0.539502	0.832091	0.446184	0.436774
Os01g0524500|mRNA|AK068565|CDS+3'UTR	Transcription factor MYBS3.	1.11233e-05	1.2061	0.806106	0.286469	0.266983	0.418419
Os01g0542700|mRNA|AK110526|CDS+3'UTR	Basic-leucine zipper (bZIP) transcription factor domain containing protein.	9.05988e-06	1.29009	1.33514	0.473744	0.273177	0.402491
Os01g0547400|COMBINER_EST|Os01g0547400|8	Homeodomain-like containing protein.	0.0393827	0.600229	0.68007	0.31883	0.439136	0.346726
Os01g0548200|COMBINER|CI077551|6	(No Hit)	0.0455896	0.653345	0.921855	0.865951	0.643939	0.497545
Os01g0549300|mRNA|AK107646|CDS+3'UTR	Homeodomain-like containing protein.	0.0340965	1.32316	1.14516	0.484178	0.391062	0.45255
Os01g0551100|mRNA|AK067932|CDS+3'UTR	Ribonuclease III domain containing protein.	0.0120247	0.583379	2.11323	0.663352	0.739839	0.32299
Os01g0554100|mRNA|AK068969|CDS+3'UTR	RNA-directed DNA polymerase (Reverse transcriptase) domain containing protein.	0.0029253	0.714519	1.49102	0.718276	1	0.43803
Os01g0566800|COMBINER_EST|CI333262|1	Basic helix-loop-helix dimerisation region bHLH domain containing protein.	0.000352556	1.60334	0.759782	0.518199	0.301245	0.744509
Os01g0571100|mRNA|AK068093|CDS+3'UTR	ZmGR2a protein.	1.83014e-08	1.68079	2.58777	0.412967	0.429521	0.250647
Os01g0572300|COMBINER_EST|CI553525|6	Zn-finger, C2H2 type domain containing protein.	2.24209e-07	1.20233	0.767354	0.267255	0.211124	0.308234
Os01g0577600|COMBINER_EST|CI195026|6	Protein kinase domain containing protein.	6.17961e-05	0.625082	0.803135	0.401016	0.527302	0.536191
Os01g0580500|mRNA|AK102472|CDS+3'UTR	1-aminocyclopropane-1-carboxylate oxidase (Fragment).	4.54163e-05	0.664799	0.62976	0.292539	0.309116	0.460135
Os01g0584900|mRNA|AK108522|CDS+3'UTR	WRKY transcription factor 67.	1.65905e-06	6.10508	4.20481	0.610301	0.648962	0.353558
Os01g0585200|mRNA|AK107734|CDS+3'UTR	Conserved hypothetical protein.	1.22789e-05	2.66056	4.45224	0.438415	0.486098	0.090285
Os01g0585300|mRNA|AK071353|CDS+3'UTR	Protein of unknown function DUF1118 family protein.	3.47297e-07	2.01908	2.78313	0.660389	0.497111	0.339269
Os01g0597800|mRNA|AK063325|CDS+3'UTR	UDP-glucuronosyl/UDP-glucosyltransferase family protein.	2.67864e-06	1.74475	1.96753	0.732871	0.585496	0.372043
Os01g0600900|mRNA|AK061619|CDS+3'UTR	Chlorophyll a-b binding protein 2, chloroplast precursor (LHCII type I CAB-2) (L	1.75767e-05	1.18598	2.37644	0.196424	0.105955	0.0364616
Os01g0603100|mRNA|AK073480|CDS+3'UTR	Disease resistance protein family protein.	2.76434e-06	1.4094	0.90507	0.359773	0.298119	0.438285
Os01g0603200|mRNA|AK063738|CDS+3'UTR	Conserved hypothetical protein.	0.00227625	1.35626	0.826447	0.999787	0.425364	0.77091
Os01g0603300|mRNA|AK061500|CDS+3'UTR	MCB2 protein.	3.02643e-07	1.78377	0.967612	0.491519	0.487137	0.591822
Os01g0613800|mRNA|AK110832|CDS+3'UTR	Peptidase C1A, papain family protein.	0.0158862	1.28746	0.885089	0.487532	0.817184	0.622872
Os01g0614300|mRNA|AK105551|CDS+3'UTR	Protein of unknown function DUF231 domain containing protein.	3.76332e-06	1.39719	0.821663	0.455711	0.37441	0.417168
Os01g0615100|mRNA|AJ601438|CDS+3'UTR	Substilin /chymotrypsin-like inhibitor (Proteinase inhibitor).	1.19059e-05	10.2113	2.53993	1	0.449854	1.27203
Os01g0619900|mRNA|AK060239|UTR	Non-protein coding transcript, putative npRNA.	0.00272567	1.30291	1.25826	0.765077	0.41447	0.362545
Os01g0621600|mRNA|AK100122|CDS+3'UTR	Protein of unknown function DUF1221 domain containing protein.	4.26558e-07	3.3015	2.19803	0.187926	0.327846	0.253898
Os01g0623200|COMBINER_EST|CI236138|6	C4-dicarboxylate transporter/malic acid transport protein family protein.	2.09359e-07	0.779779	0.997589	0.186006	0.246065	0.303074
Os01g0625900|mRNA|AK063574|CDS+3'UTR	Uncharacterized plant-specific domain containing protein.	7.61383e-05	1.02764	0.993608	0.124647	0.0698053	0.125223
Os01g0627400|mRNA|AK074025|CDS+3'UTR	Cytochrome P450 monooxygenase CYP72A5 (Fragment).	7.93675e-07	0.881985	1.51177	0.653886	0.458321	0.56791
Os01g0627600|mRNA|AK101667|CDS+3'UTR	Cytochrome P450 monooxygenase CYP72A5 (Fragment).	2.98901e-08	0.616051	2.44584	0.596876	0.480707	0.283602
Os01g0628000|mRNA|AK109274|CDS+3'UTR	Cytochrome P450 family protein.	0.000160887	0.731937	1.62882	0.521819	0.424042	0.283023
Os01g0628700|COMBINER_EST|CI002312|0	Cytochrome P450.	1.91679e-08	1.38861	1.68944	0.107001	0.551948	0.351028
Os01g0636500|mRNA|AK073853|CDS+3'UTR	Glycoside hydrolase, family 28 protein.	0.00704658	0.122516	0.745028	0.205799	0.674019	0.30851
Os01g0637500|COMBINER|CI147859|6	(No Hit)	0.0145037	0.142411	0.546221	0.272901	0.733197	0.374018
Os01g0640600|mRNA|AK069831|CDS+3'UTR	LIMONENE cyclase like protein.	0.00105255	0.667915	0.999321	0.381189	0.634237	0.512883
Os01g0641600|COMBINER_EST|C96828|7	Ubiquitin domain containing protein.	0.00960634	1.11353	0.869329	0.406723	0.50728	0.74667
Os01g0641800|COMBINER_EST|Os01g0641800|8	AAA ATPase, central region domain containing protein.	0.00134502	0.87099	1.44411	0.733026	0.9593	0.47561
Os01g0644200|mRNA|AK063634|CDS+3'UTR	Conserved hypothetical protein.	1.20312e-06	9.39785	1.22978	1.1141	0.189426	1.00397
Os01g0644900|mRNA|AK106910|CDS+3'UTR	Conserved hypothetical protein.	1.31734e-07	11.2775	3.43174	0.321738	0.58931	0.300995
Os01g0649400|COMBINER_EST|Os01g0649400|8	Hypothetical protein.	1.45691e-05	3.35213	2.16673	1	0.630333	0.494061
Os01g0657400|mRNA|AY323486|CDS+3'UTR	Ethylene responsive element binding factor 5 (AtERF5).	0.00389715	0.66612	0.778094	0.485597	0.869696	0.699313
Os01g0660000|mRNA|AK064265|CDS+3'UTR	Conserved hypothetical protein.	0.000107131	0.916759	1.13702	0.433222	0.557847	0.515452
Os01g0660200|mRNA|AB006188|CDS+3'UTR	Acidic class III chitinase OsChib3a precursor (Chitinase) (EC 3.2.1.14).	1.21701e-05	6.77748	4.75901	0.467018	1.31952	0.468981
Os01g0660400|mRNA|AK109270|UTR	Non-protein coding transcript, putative npRNA.	0.0191263	1.53364	0.567767	0.373733	0.6005	0.644244
Os01g0663000|COMBINER|CI317351|6	(No Hit)	0.000684381	1.45295	1.5863	1.23271	0.410425	0.401341
Os01g0666000|mRNA|AK070670|CDS+3'UTR	Lipid phosphate phosphatase 2 (EC 3.1.3.-) (AtLPP2) (Phosphatidic acid phosphata	0.000806941	0.78024	1.18162	0.13615	0.162425	0.117746
Os01g0666700|COMBINER_EST|AU173807|6	Cytochrome b561 / ferric reductase transmembrane domain containing protein.	0.0028381	0.609707	0.872926	0.533746	0.469267	0.563257
Os01g0668100|mRNA|AK105603|CDS+3'UTR	Beta-Ig-H3/fasciclin domain containing protein.	0.0378666	0.619706	1.02839	0.879174	0.627703	0.479592
Os01g0668600|COMBINER_EST|Os01g0668600|8	Resistance protein candidate (Fragment).	0.000144055	1.42096	1.59008	0.624299	1.44728	0.346469
Os01g0670100|mRNA|AK101461|CDS+3'UTR	Protein kinase domain containing protein.	7.16948e-08	8.25575	2.93132	0.624453	0.470736	0.654228
Os01g0681800|mRNA|AK066764|CDS+3'UTR	Conserved hypothetical protein.	6.73597e-05	3.81396	4.034	0.819846	0.272578	0.18598
Os01g0682700|mRNA|AK107246|UTR	Non-protein coding transcript, unclassifiable transcript.	0.0166924	0.20223	0.380514	0.492433	0.712114	0.469973
Os01g0683700|mRNA|AK103030|CDS+3'UTR	Protein of unknown function DUF599 family protein.	0.000444009	0.926663	1.09685	0.8548	0.433667	0.735511
Os01g0685400|COMBINER_EST|CI544192|0	Blind.	5.21161e-08	2.48088	1.75261	0.57017	0.773496	0.412052
Os01g0686000|mRNA|AK110784|CDS+3'UTR	Conserved hypothetical protein.	6.44978e-06	0.155449	0.758408	0.758407	1.2844	0.495896
Os01g0690800|mRNA|AK066430|CDS+3'UTR	Protein kinase domain containing protein.	9.33155e-06	1.91924	1.17024	0.466306	0.560901	0.562581
Os01g0691100|mRNA|AK064045|CDS+3'UTR	Lipid transfer protein (Fragment).	0.0115229	0.464793	0.941093	0.570714	0.542118	0.423255
Os01g0692000|mRNA|AK064650|CDS+3'UTR	Glutathione S-transferase GST 26 (EC 2.5.1.18).	3.44975e-06	1.69369	3.4263	0.643528	0.739609	0.380255
Os01g0694000|mRNA|AK064608|CDS+3'UTR	Protein kinase domain containing protein.	0.000254306	0.399033	0.693092	0.433541	0.573935	0.284498
Os01g0694100|mRNA|AK072480|CDS+3'UTR	Protein kinase domain containing protein.	4.51404e-07	4.22634	2.76266	0.990029	0.560775	0.332303
Os01g0695700|COMBINER_EST|Os01g0695700|8	Multidrug resistance protein 1 homolog.	0.00122199	0.543931	0.814011	0.294858	0.326483	0.422517
Os01g0698500|mRNA|AK059674|UTR	Non-protein coding transcript, uncharacterized transcript.	2.22632e-05	0.201009	0.628735	0.431658	0.872167	0.584804
Os01g0702500|mRNA|AK063691|CDS+3'UTR	Dehydrin RAB25.	1.09181e-07	7.13652	3.68422	0.523439	0.196336	0.6175
Os01g0704100|mRNA|AK072215|CDS+3'UTR	Membrane transporter.	0.000129949	0.529588	1.13779	0.435541	0.424516	0.472976
Os01g0705200|mRNA|AK064074|CDS+3'UTR	Late embryogenesis abundant protein repeat containing protein.	6.70778e-07	4.62909	1.89295	0.990523	0.38695	0.82209
Os01g0705800|mRNA|AK106968|CDS+3'UTR	Conserved hypothetical protein.	3.15805e-05	1.30393	0.563471	0.0518821	0.0223511	0.0549206
Os01g0710200|COMBINER_EST|CI225649|6	Amine oxidase family protein.	5.10118e-06	0.131824	0.609159	0.29948	1.71915	0.494451
Os01g0710700|mRNA|AK098952|CDS+3'UTR	Lipase, class 3 family protein.	0.00757924	1.63154	0.475214	0.760903	0.411681	1.03285
Os01g0713200|mRNA|AB027429|CDS+3'UTR	Beta-1,3-glucanase precursor.	9.50966e-05	1.77806	1.61753	0.152719	0.445047	0.120678
Os01g0714600|mRNA|AK059855|5'UTR+CDS	Conserved hypothetical protein.	0.000176312	2.1962	1.8436	0.865605	1.12727	0.458318
Os01g0717700|mRNA|AK064938|CDS+3'UTR	Allinase, C-terminal domain containing protein.	0.00115222	0.274339	1.03025	0.392507	1.11536	0.5118
Os01g0719300|mRNA|AK121195|CDS+3'UTR	Sulfate transporter 3.1 (AST12) (AtST1).	1.28846e-06	27.1822	15.1284	1.27758	0.208943	0.169646
Os01g0723000|mRNA|AK073592|CDS+3'UTR	Elongation factor 2 (EF-2).	0.0011564	0.25935	0.845925	0.447392	0.709773	0.451563
Os01g0723800|mRNA|AK061902|CDS+3'UTR	P-glycoprotein homologue.	8.87248e-07	9.73931	2.47209	0.315609	0.733289	0.526366
Os01g0724700|COMBINER|CI183236|6	(No Hit)	0.00259593	0.82804	1.15434	0.922504	0.579527	0.372468
Os01g0725400|mRNA|AK073926|CDS+3'UTR	Protein of unknown function DUF588 family protein.	0.000148027	0.358817	0.655339	0.481918	0.670406	0.594465
Os01g0726400|mRNA|AY177699|CDS+3'UTR	Transcription factor, MADS-box domain containing protein.	0.000416184	0.230471	0.525306	0.126319	0.237874	0.20347
Os01g0728100|mRNA|AK070946|CDS+3'UTR	Lipolytic enzyme, G-D-S-L family protein.	0.00544712	0.690755	1.2416	0.21852	0.52661	0.278145
Os01g0730700|mRNA|AK109770|CDS+3'UTR	WRKY transcription factor 49.	2.22918e-06	2.32721	3.60795	0.753035	0.870297	0.455515
Os01g0733200|mRNA|AK066316|CDS+3'UTR	Heat shock transcription factor 29 (Fragment).	3.46801e-06	2.32286	0.636427	0.874568	0.367305	1.0879
Os01g0733500|mRNA|AK059056|CDS+3'UTR	Dehydration-responsive protein RD22 precursor.	1.80384e-07	1.81422	3.05616	0.249009	0.366026	0.232103
Os01g0734800|mRNA|AK061830|CDS+3'UTR	UDP-glucuronosyl/UDP-glucosyltransferase family protein.	4.32934e-07	0.520216	1.99342	0.806375	0.557642	0.288834
Os01g0740400|mRNA|AK110766|CDS+3'UTR	Protein of unknown function DUF1005 family protein.	0.00138735	0.438254	1.19018	0.263419	0.424657	0.236752
Os01g0740500|COMBINER_EST|CI194751|6	Transferrin receptor-like dimerisation region domain containing protein.	0.000309557	1.07878	1.0707	0.461835	0.50045	0.490685
Os01g0743500|mRNA|AK073858|CDS+3'UTR	NADP-dependent malic enzyme (EC 1.1.1.40) (NADP-ME).	0.00037207	0.908388	0.970454	0.570404	0.399792	0.880927
Os01g0744200|mRNA|AK059241|CDS+3'UTR	Conserved hypothetical protein.	0.00566947	0.677982	0.733995	0.322594	0.385045	0.445198
Os01g0745700|mRNA|AK062377|CDS+3'UTR	Zn-finger, GATA type domain containing protein.	0.00518685	0.511692	1.21125	0.564831	0.56885	0.218277
Os01g0746700|COMBINER_EST|AU093960|7	Glycoside hydrolase, family 5 protein.	0.000307647	0.583621	0.949291	0.558611	0.36378	0.404979
Os01g0747300|mRNA|AK066261|CDS+3'UTR	Uncharacterized plant-specific protein DUF506 domain containing protein.	8.69159e-05	1.47606	0.623256	0.235974	0.638311	0.451479
Os01g0749000|mRNA|AK107290|CDS+3'UTR	Protein of unknown function DUF1264 family protein.	0.000112117	0.284656	0.474079	1.48755	0.383256	2.45309
Os01g0750500|mRNA|AK067516|CDS+3'UTR	Protein of unknown function DUF814 domain containing protein.	0.000172585	1.39463	0.929259	0.549911	0.461365	0.544129
Os01g0751800|COMBINER_EST|Os01g0751800|8	Peptidase aspartic family protein.	0.0108936	0.669007	1.82623	0.693775	0.573979	0.186737
Os01g0753800|mRNA|AK121555|CDS+3'UTR	Conserved hypothetical protein.	0.0010029	0.464419	1.22732	0.460901	0.561453	0.515018
Os01g0754800|mRNA|AK108976|CDS+3'UTR	Conserved hypothetical protein.	0.00260464	0.622068	1.17974	0.30762	0.378842	0.441544
Os01g0756200|mRNA|AK108553|CDS+3'UTR	Basic-leucine zipper (bZIP) transcription factor domain containing protein.	8.24178e-06	1.4027	0.979433	0.357893	0.336062	0.314587
Os01g0757200|mRNA|AB092485|CDS	Gibberellin 2-beta-dioxygenase (EC 1.14.11.13) (Gibberellin 2-beta- hydroxylase)	8.96368e-05	1.21668	0.833405	0.32097	0.568641	0.320301
Os01g0758800|COMBINER_EST|AU082216|7	Conserved hypothetical protein.	6.96451e-05	0.970408	0.787913	0.72131	0.433736	1.05673
Os01g0760300|mRNA|AK070142|CDS+3'UTR	Conserved hypothetical protein.	3.94416e-06	1.22305	0.83044	0.43931	0.399628	0.453228
Os01g0761400|mRNA|AK105550|CDS+3'UTR	TGF-beta receptor, type I/II extracellular region family protein.	1.5147e-07	3.96022	1.20394	0.46639	0.314565	0.459581
Os01g0763200|mRNA|AK071964|CDS+3'UTR	TCP transcription factor family protein.	0.00247623	0.184348	0.303242	0.0970546	0.290138	0.133138
Os01g0770700|COMBINER_EST|Os01g0770700|8	Copper transporter 1.	3.96429e-07	1.59688	0.881799	0.359394	0.48393	0.486199
Os01g0772100|COMBINER_EST|CI463833|6	LOB domain protein 30.	0.00326589	0.446589	0.874262	0.435915	0.664378	0.481327
Os01g0778500|COMBINER|CI411050|0	(No Hit)	0.0066623	1.30489	1.08959	0.784369	0.491049	0.673383
Os01g0779800|mRNA|AK119965|CDS+3'UTR	Hypothetical protein.	1.31847e-06	0.119709	0.519211	0.438291	0.752438	0.543608
Os01g0784500|mRNA|AK109693|CDS+3'UTR	Receptor-like protein kinase 4.	2.06873e-05	0.858654	0.973855	0.419639	0.427892	0.37652
Os01g0786800|mRNA|AK061235|CDS+3'UTR	Conserved hypothetical protein.	0.00160317	0.583642	0.896899	0.499024	0.278118	0.229789
Os01g0788400|mRNA|AK109763|CDS+3'UTR	Pectinesterase (EC 3.1.1.11) (Pectin methylesterase) (PE).	3.23285e-06	20.6808	3.3729	0.57114	0.224756	0.798112
Os01g0791200|mRNA|AK062864|CDS+3'UTR	NADH dehydrogenase subunit 2 [Oryza sativa (japonica cultivar-group)].	0.0160905	0.799583	0.527853	0.527688	0.475102	0.67298
Os01g0794800|mRNA|AK063520|CDS+3'UTR	Subtilase.	2.0503e-07	2.59919	4.55383	0.739035	1.07918	0.424139
Os01g0795000|mRNA|AF200467|CDS+3'UTR	Subtilisin-like secreted protease.	0.000133962	1.22375	3.05817	0.645448	0.506794	0.174684
Os01g0795200|mRNA|AK066488|CDS+3'UTR	Subtilase.	0.0262054	0.440609	1.14726	0.440484	0.526236	0.202424
Os01g0797100|COMBINER|CI317351|6	(No Hit)	0.000890209	0.894913	1.2422	1.25348	0.488703	0.537797
Os01g0797700|mRNA|AK110649|UTR	Non-protein coding transcript, uncharacterized transcript.	2.16638e-05	1.20082	1.08844	0.329244	0.525379	0.505782
Os01g0800500|mRNA|AK066643|CDS+3'UTR	Metallophosphoesterase domain containing protein.	0.0406335	0.748014	1.05255	1.10451	0.951187	0.469023
Os01g0803600|COMBINER|CI227651|6	(No Hit)	0.00224299	0.429461	0.952344	0.566198	0.625642	0.37686
Os01g0803800|mRNA|AK064306|CDS+3'UTR	Cytochrome P450 family protein.	0.00214133	0.432709	0.97097	0.578543	0.635605	0.371249
Os01g0804200|COMBINER_EST|Os01g0804200|8	Cytochrome P450 family protein.	1.37301e-06	2.1558	1.31089	0.482961	0.374363	0.525852
Os01g0804400|mRNA|AK070931|CDS+3'UTR	Cytochrome P450 family protein.	3.87419e-07	2.75956	1.61654	0.271125	0.24539	0.309828
Os01g0805400|mRNA|AK105954|CDS+3'UTR	UDP-glucuronosyl/UDP-glucosyltransferase family protein.	2.79603e-07	2.79838	0.915602	0.93451	0.326488	0.734045
Os01g0805500|COMBINER_EST|CI144608|6	UDP-glucuronosyl/UDP-glucosyltransferase family protein.	0.0260419	0.686419	0.555174	0.884087	0.438355	0.784614
Os01g0806200|mRNA|AK105235|CDS+3'UTR	Cyclin-like F-box domain containing protein.	2.05964e-05	1.25019	0.928684	0.490889	0.670496	0.634653
Os01g0809000|mRNA|AK119363|CDS+3'UTR	Conserved hypothetical protein.	0.00322353	0.637482	1.14954	0.531029	0.472403	0.401505
Os01g0815400|mRNA|AK121388|CDS+3'UTR	Conserved hypothetical protein.	0.0103197	0.308401	0.44619	0.344912	1.46522	0.369079
Os01g0821600|mRNA|AK108657|CDS+3'UTR	DNA-binding WRKY domain containing protein.	5.52391e-06	4.52698	1.71401	0.829608	0.666759	0.496237
Os01g0822800|mRNA|AK065060|CDS+3'UTR	Zn-finger, RING domain containing protein.	5.44894e-05	1.50024	0.551152	0.458785	0.390894	0.688358
Os01g0823100|mRNA|AK070463|CDS+3'UTR	Alpha-expansin OsEXPA2.	7.62849e-05	0.541355	2.31657	0.261712	0.203435	0.0697748
Os01g0824500|COMBINER|AU101375|6	(No Hit)	0.000143195	0.306239	0.524369	0.198075	0.36966	0.320983
Os01g0824800|mRNA|AK066200|CDS+3'UTR	Conserved hypothetical protein.	5.84817e-08	2.22283	3.64425	0.327283	0.253458	0.173748
Os01g0825000|mRNA|AK121919|CDS+3'UTR	LOB domain protein 12.	4.92605e-08	1.82327	1.28451	0.446955	0.480437	0.516707
Os01g0825500|mRNA|AK072321|CDS+3'UTR	Nodulin-like domain containing protein.	0.00332556	0.24161	0.156895	0.426879	1	1.19258
Os01g0825800|mRNA|AK064301|CDS+3'UTR	Amino acid/polyamine transporter II family protein.	4.54445e-07	2.02934	0.92565	0.462219	0.54397	0.854607
Os01g0827600|mRNA|AK122173|CDS+3'UTR	Exo70 exocyst complex subunit family protein.	2.73342e-05	2.91113	3.53539	0.492829	0.37782	0.508978
Os01g0827700|COMBINER_EST|CI426568|6	Lipolytic enzyme, G-D-S-L family protein.	0.0177868	0.589724	0.644664	0.350644	0.488405	0.823238
Os01g0829600|mRNA|AK060725|CDS+3'UTR	Conserved hypothetical protein.	0.0295606	0.799046	0.808887	0.270534	0.257713	0.270648
Os01g0830100|mRNA|AK069755|CDS+3'UTR	FAD-dependent pyridine nucleotide-disulphide oxidoreductase domain containing pr	2.17248e-07	2.29695	1.285	0.663115	0.476927	0.989767
Os01g0834100|mRNA|AK071045|CDS+3'UTR	Hypothetical protein.	6.15031e-06	0.847207	0.755711	0.345628	0.369166	0.52239
Os01g0834900|mRNA|AK063898|CDS+3'UTR	Hypothetical protein.	1.14054e-07	5.74012	2.22935	0.279884	1.43457	0.700621
Os01g0835700|mRNA|AK109941|CDS+3'UTR	CCT domain containing protein.	8.57546e-09	1.24846	0.957981	0.277614	0.18469	0.280739
Os01g0841700|mRNA|U95135|CDS+3'UTR	RPP17-1.	3.45258e-08	9.65061	3.56213	0.405766	0.772022	0.399545
Os01g0847600|COMBINER_EST|CI533985|3	Aldo/keto reductase family protein.	3.88144e-07	0.607784	0.736484	0.315255	0.382813	0.329712
Os01g0850700|mRNA|AK061816|CDS+3'UTR	Multicopper oxidase, type 1 domain containing protein.	0.000126233	0.770032	1.97996	0.850004	1.10091	0.326759
Os01g0851600|mRNA|AK101345|CDS+3'UTR	3-oxo-5-alpha-steroid 4-dehydrogenase, C-terminal domain containing protein.	2.10988e-08	2.36249	1.23041	0.626473	0.41786	0.588759
Os01g0852400|COMBINER_EST|Os01g0852400|8	Protein of unknown function DUF740 family protein.	2.104e-07	0.501972	0.730077	0.364459	0.60376	0.364477
Os01g0853000|mRNA|AK099561|CDS+3'UTR	Conserved hypothetical protein.	7.58825e-06	2.22891	0.743253	0.929521	0.312022	0.528697
Os01g0854400|mRNA|AK108330|CDS+3'UTR	Conserved hypothetical protein.	7.4895e-07	1.12806	1.17757	0.282854	0.290562	0.312847
Os01g0854500|mRNA|AK102203|CDS+3'UTR	Homeobox domain containing protein.	0.000264678	0.66444	0.779744	0.476603	0.339876	0.286042
Os01g0855000|mRNA|AK070880|CDS+3'UTR	Phospholipid/glycerol acyltransferase family protein.	0.00321532	0.492109	0.748006	0.458124	0.767621	0.660515
Os01g0855200|mRNA|AK066597|CDS+3'UTR	TPR-like domain containing protein.	3.87414e-07	1.32709	0.857049	0.524066	0.472036	0.733447
Os01g0856500|mRNA|AK103981|CDS+3'UTR	AUX1-like protein.	0.000260732	0.40618	0.700141	0.433448	0.323238	0.52717
Os01g0858900|mRNA|AK107493|CDS+3'UTR	Glycosyl transferase, family 29 protein.	1.76222e-06	1.46163	0.986678	0.469843	0.457623	0.50756
Os01g0860500|mRNA|AB003195|CDS+3'UTR	Chitinase (EC 3.2.1.14).	1.32952e-07	1.73073	1.35314	0.751279	1.3346	0.490328
Os01g0872300|COMBINER_EST|Os01g0872300|8	Conserved hypothetical protein.	0.014413	0.285864	0.401079	0.491141	1.30331	1.1099
Os01g0873200|mRNA|AK109463|CDS+3'UTR	Conserved hypothetical protein.	5.55714e-06	6.2566	1.2771	0.571717	0.474467	0.60618
Os01g0882500|COMBINER_EST|CI007457|6	Conserved hypothetical protein.	0.0442396	0.504134	0.282846	0.591183	0.402952	0.340631
Os01g0882800|mRNA|AK059325|CDS+3'UTR	Amino acid carrier.	6.66551e-05	1.13736	2.05408	0.309116	0.220078	0.106485
Os01g0883100|mRNA|AF095645|CDS+3'UTR	PISTILLATA-like MADS box protein.	7.75288e-06	1.1395	0.809332	0.471523	0.463516	0.488084
Os01g0885300|mRNA|AK062009|CDS+3'UTR	Conserved hypothetical protein.	7.04109e-07	1.4605	0.984174	0.426291	0.514558	0.461064
Os01g0888800|mRNA|AK070163|CDS+3'UTR	Conserved hypothetical protein.	8.16974e-09	4.5388	2.18291	0.20665	0.436505	0.369824
Os01g0889900|mRNA|AK099945|CDS+3'UTR	S-locus glycoprotein family protein.	2.69051e-06	1.94045	0.756348	0.302331	0.44212	0.223076
Os01g0890600|COMBINER_EST|Os01g0890600|8	Protein kinase domain containing protein.	0.00386704	0.787288	0.665716	0.290744	0.228442	0.514407
Os01g0892300|COMBINER_EST|CI442929|3	Leucine-rich repeat, plant specific containing protein.	0.000239745	0.662952	1.86226	0.605568	0.528904	0.127744
Os01g0892500|COMBINER_EST|CI406253|0	Pectinacetylesterase family protein.	4.0464e-05	1.23372	2.04527	0.111953	1.56592	0.131419
Os01g0893700|COMBINER_EST|Os01g0893700|8	Family 9 carbohydrate-binding module/cellobiose dehydrogenase, cytochrome domain	6.57741e-09	14.0822	4.60991	0.378748	0.168832	0.220004
Os01g0902100|COMBINER|CI458714|6	(No Hit)	0.03548	1.10218	0.635409	0.449477	0.502746	0.860558
Os01g0902700|COMBINER_EST|CI533986|4	TGF-beta receptor, type I/II extracellular region family protein.	0.00399373	0.630118	1.11295	0.551058	0.414252	0.318547
Os01g0905400|mRNA|AK063530|CDS+3'UTR	Transcriptional factor B3 family protein.	0.00942988	0.169087	0.174628	0.232913	0.7863	0.593993
Os01g0907200|COMBINER_EST|CI414221|0	Ubiquitin domain containing protein.	0.00114338	2.11081	3.65325	0.405195	0.750707	0.360567
Os01g0909400|mRNA|AK068178|CDS+3'UTR	Plant protein of unknown function DUF868 family protein.	1.58746e-05	2.45814	1.30145	0.715726	0.732072	0.45665
Os01g0913900|mRNA|AK110828|CDS+3'UTR	Conserved hypothetical protein.	0.00087142	0.619153	0.660772	0.311983	0.36111	0.354216
Os01g0914000|mRNA|AK101364|CDS+3'UTR	Conserved hypothetical protein.	4.68806e-08	1.04189	0.945073	0.552098	0.393378	0.490815
Os01g0914300|mRNA|AK103489|CDS+3'UTR	Plant lipid transfer/seed storage/trypsin-alpha amylase inhibitor domain contain	0.00184314	0.311946	0.834387	0.058989	0.0399536	0.0639195
Os01g0915900|COMBINER|CI543502|x	(No Hit)	0.000109424	1.604	1.72151	0.340121	0.579748	0.478735
Os01g0916000|mRNA|AK106300|CDS+3'UTR	Conserved hypothetical protein.	7.83751e-06	2.0317	5.40888	0.240152	0.197137	0.0542749
Os01g0916100|mRNA|AK109173|5'UTR+CDS	Conserved hypothetical protein.	0.000151219	0.960118	1.97288	0.85423	1.06886	0.371672
Os01g0917400|mRNA|AK112102|CDS+3'UTR	Floral homeotic protein HUA1.	0.0356588	1.47789	0.861085	0.484887	0.769211	0.641926
Os01g0917900|mRNA|AK109460|CDS+3'UTR	Zn-finger, RING domain containing protein.	1.04509e-05	0.40691	1.11789	0.368562	0.446308	0.368409
Os01g0921000|mRNA|AK071688|CDS+3'UTR	Conserved hypothetical protein.	0.0279127	3.55609	1.98383	0.940502	0.911883	0.497349
Os01g0921100|COMBINER_EST|CI548083|0	Conserved hypothetical protein.	1.65285e-05	0.713802	1.17226	0.218454	1.00309	0.321017
Os01g0922100|mRNA|AK110737|CDS+3'UTR	Hypothetical protein.	6.01918e-06	0.771262	0.718447	0.463969	0.406709	0.509376
Os01g0922600|mRNA|AK062581|CDS+3'UTR	SBP domain containing protein.	1.75601e-06	1.33007	1.50279	0.406879	0.511788	0.378331
Os01g0930900|COMBINER_EST|CI239264|6	Tropinone reductase homolog (EC 1.1.1.-) (P29X).	5.84817e-08	10.5575	2.64434	1	0.328713	0.490927
Os01g0933500|mRNA|AY304538|CDS+3'UTR	Conserved hypothetical protein.	0.00157516	0.914805	0.716566	0.357843	0.735632	0.679801
Os01g0934700|mRNA|AK072603|CDS+3'UTR	Esterase/lipase/thioesterase domain containing protein.	0.000277319	1.88523	0.522433	0.746148	0.237253	0.522406
Os01g0935200|COMBINER|CI473757|2	(No Hit)	0.00516176	0.801423	0.877869	0.421373	0.46861	0.555412
Os01g0936600|mRNA|AK071831|UTR	Non-protein coding transcript, unclassifiable transcript.	8.43133e-07	2.16379	2.27193	0.425995	0.432826	0.317866
Os01g0937500|mRNA|AK108977|CDS+3'UTR	Peptidase aspartic family protein.	0.0168263	2.396	0.989042	0.334113	1.0258	1.09486
Os01g0944900|mRNA|AK058891|CDS+3'UTR	Beta-1,3-glucanase precursor.	7.93144e-08	1.87973	2.84919	0.204468	0.848421	0.191229
Os01g0945600|COMBINER_EST|CI068172|0	Amino acid/polyamine transporter I family protein.	2.36305e-08	0.891518	1.70113	0.400097	0.681655	0.453621
Os01g0945700|COMBINER_EST|CI179212|6	Amino acid/polyamine transporter I family protein.	1.23192e-08	2.45431	1.11115	0.64834	0.409141	0.701515
Os01g0946500|COMBINER_EST|CI137377|6	Glucan endo-1,3-beta-glucosidase GV (EC 3.2.1.39) ((1->3)-beta-glucan endohydrol	5.2039e-06	2.3849	2.92726	0.45916	0.518179	0.418315
Os01g0946600|mRNA|AK104321|CDS+3'UTR	Glucan endo-1,3-beta-glucosidase GV (EC 3.2.1.39) ((1->3)-beta-glucan endohydrol	0.000695689	2.55914	3.03175	0.493004	0.59695	0.599972
Os01g0946700|mRNA|AF337174|CDS+3'UTR	Glucan endo-1,3-beta-glucosidase GV (EC 3.2.1.39) ((1->3)-beta-glucan endohydrol	9.95483e-06	3.0473	3.65254	0.639888	0.694884	0.489381
Os01g0947000|mRNA|AK063953|CDS+3'UTR	Beta-1,3-glucanase precursor.	0.000284329	5.96685	2.45983	1	0.247854	0.230665
Os01g0947700|mRNA|AK066757|CDS+3'UTR	Beta-1,3-glucanase.	9.9571e-07	1.24035	0.988307	0.268042	0.183077	0.19523
Os01g0948900|mRNA|AK100894|CDS+3'UTR	Ankyrin repeat containing protein.	1.73134e-05	0.874429	0.914496	0.20545	0.225241	0.253179
Os01g0949700|mRNA|AK121363|CDS+3'UTR	Glutathione S-transferase, C-terminal domain containing protein.	1.27449e-08	3.01684	4.26421	0.933992	0.445902	0.280206
Os01g0949800|mRNA|AK064612|CDS+3'UTR	Glutathione S-transferase GST 28 (EC 2.5.1.18) (Fragment).	2.3223e-06	0.232529	2.1505	0.224039	0.437911	0.108029
Os01g0949900|COMBINER_EST|CI555474|0	GST7 protein (EC 2.5.1.18).	8.90856e-09	1.44993	4.27659	0.261525	0.393152	0.201216
Os01g0953100|mRNA|AK068882|CDS+3'UTR	Protein of unknown function DUF594 family protein.	5.22629e-06	2.35889	1.77968	0.563992	0.717368	0.401213
Os01g0954000|mRNA|AK062729|CDS+3'UTR	NADPH-dependent FMN reductase family protein.	1.18901e-05	23.6518	2.56836	0.648507	0.155835	0.897506
Os01g0957800|COMBINER_EST|CI397901|1	Cytochrome P450 family protein.	0.000271846	1.27055	1.94573	0.959807	1	0.432212
Os01g0958500|mRNA|AK072960|CDS+3'UTR	RNA binding protein-like.	7.53737e-08	1.2372	0.984414	0.142787	0.151094	0.175379
Os01g0959900|mRNA|AK066497|CDS+3'UTR	Conserved hypothetical protein.	0.00983866	0.578318	0.445238	0.43223	0.564593	0.788176
Os01g0960900|COMBINER_EST|CI183211|6	TGF-beta receptor, type I/II extracellular region family protein.	1.68165e-05	1.43496	0.904252	0.388229	0.443621	0.692361
Os01g0963800|mRNA|AK107518|CDS+3'UTR	Hypothetical protein.	1.54687e-05	0.267888	0.69378	0.499546	0.780296	0.506977
Os01g0966200|mRNA|AK098935|CDS+3'UTR	Protein of unknown function YGGT family protein.	0.0451221	0.552036	0.351764	0.30309	0.44855	1.73136
Os01g0966700|mRNA|AB154521|CDS+3'UTR	Beta-fructofuranosidase (EC 3.2.1.26) (Fragment).	4.4355e-06	2.06075	3.38926	0.579754	0.262504	0.341512
Os01g0968400|COMBINER_EST|CI044988|0	Root cap family protein.	1.22789e-05	0.341359	1.78439	1.50681	2.22368	0.350326
Os01g0972200|mRNA|AY302058|CDS+3'UTR	Zinc transporter 2 precursor (ZRT/IRT-like protein 2).	2.55633e-08	1.12274	4.37247	0.518058	0.504198	0.37007
Os01g0975900|mRNA|AK111747|CDS+3'UTR	Tonoplast membrane integral protein ZmTIP1-2.	0.0112975	0.964049	0.651559	0.411088	0.299224	0.582279
Os01g0976900|COMBINER_EST|Os01g0976900|8	Protein kinase domain containing protein.	2.00998e-05	0.441841	0.765509	0.330474	0.374675	0.390201
Os02g0102800|mRNA|AK070993|CDS+3'UTR	Pleckstrin-like domain containing protein.	0.0266622	0.394878	0.436073	0.52249	0.742755	0.497176
Os02g0106100|mRNA|AK072245|CDS+3'UTR	Fructosyltransferase.	0.00208765	0.675904	1.09807	0.789573	0.285416	0.235311
Os02g0106500|COMBINER|CI139190|6	(No Hit)	0.000461267	0.946359	0.854227	0.345913	0.423417	0.428694
Os02g0112600|mRNA|AK109733|CDS+3'UTR	Membrane transporter.	1.41048e-07	1.42244	2.53731	0.313729	0.280105	0.338639
Os02g0114400|COMBINER_EST|CI138049|6	Phospholipid/glycerol acyltransferase family protein.	2.31722e-06	2.24485	1.84528	0.300534	1.19936	0.801245
Os02g0125900|COMBINER|CI139190|6	(No Hit)	0.000383947	0.962814	0.860784	0.350377	0.422898	0.426527
Os02g0127800|mRNA|AK073018|CDS+3'UTR	Glycoside hydrolase, family 16 domain containing protein.	0.000338206	2.21919	1	1	0.471644	0.8076
Os02g0129000|COMBINER_EST|CI119300|6	Conserved hypothetical protein.	1.63598e-05	1.27884	0.781943	0.179651	0.120366	0.246116
Os02g0131800|mRNA|AK102180|CDS+3'UTR	Root-specific metal transporter.	0.000277074	0.40873	0.977305	0.589776	0.484118	0.467526
Os02g0140500|mRNA|AK066900|CDS+3'UTR	mutator-like transposase [Oryza sativa (japonica cultivar-group)].	0.000227038	1.0938	1.03908	0.38332	0.422347	0.414381
Os02g0141100|COMBINER_EST|Os02g0141100|8	Auxin response factor 7 (Non-phototropic hypocotyl 4) (BIPOSTO protein) (Auxin-r	7.07085e-05	0.222038	0.590909	0.236956	0.414505	0.309174
Os02g0151300|mRNA|AK120536|CDS+3'UTR	Endo-1,4-beta-glucanase (EC 3.2.1.4) (Fragment).	2.03519e-08	3.36839	2.34372	0.119035	0.225933	0.115556
Os02g0152400|mRNA|AK059909|CDS+3'UTR	Ribulose bisphosphate carboxylase (EC 4.1.1.39) (Fragment).	0.00548393	0.69997	0.69807	0.232821	0.24563	0.315069
Os02g0153200|mRNA|AK111680|CDS+3'UTR	Protein kinase domain containing protein.	7.5198e-07	3.29999	3.74073	0.99597	0.653432	0.46838
Os02g0154000|COMBINER_EST|Os02g0154000|8	Protein kinase domain containing protein.	5.27623e-08	10.7886	5.29104	0.932765	0.478254	0.647068
Os02g0165200|mRNA|AK101881|CDS+3'UTR	Conserved hypothetical protein.	1.72094e-06	1.45546	1.06531	0.295394	0.340385	0.381015
Os02g0165800|mRNA|AK106983|CDS+3'UTR	Conserved hypothetical protein.	0.000502873	1.12679	1.52192	0.846484	0.606689	0.489313
Os02g0166200|mRNA|AK066189|UTR	Non-protein coding transcript, uncharacterized transcript.	1.24934e-05	0.559034	3.91307	0.751485	0.683635	0.132728
Os02g0173300|mRNA|AK107829|CDS+3'UTR	Hypothetical protein.	0.00354741	0.765037	0.489076	0.317879	0.276304	0.456428
Os02g0177600|mRNA|AK070083|CDS+3'UTR	4-coumarate--CoA ligase 1 (EC 6.2.1.12) (4CL 1) (4-coumaroyl-CoA synthase 1).	2.84049e-07	4.13911	1.96434	0.499522	1.14086	0.484111
Os02g0180900|mRNA|AK064416|CDS+3'UTR	Hypothetical protein.	0.00919006	1	0.75014	0.879303	0.44092	0.655031
Os02g0183800|COMBINER|CI139190|6	(No Hit)	0.000418805	0.938836	0.848852	0.34031	0.42573	0.413265
Os02g0184700|COMBINER_EST|CI223126|6	Cytochrome P450 family protein.	6.15267e-05	1.18843	1.40733	0.718041	0.193218	0.640576
Os02g0189300|mRNA|AK060691|CDS+3'UTR	Lipolytic enzyme, G-D-S-L family protein.	5.52118e-05	0.158659	0.847718	0.411262	0.683817	0.382834
Os02g0189400|mRNA|AK108100|CDS+3'UTR	Nitrate-induced NOI family protein.	0.00804993	0.968667	1.05903	0.422745	0.628915	0.54237
Os02g0192500|mRNA|AK059580|CDS+3'UTR	Beta-1,4-mannan synthase.	0.000116317	0.495408	0.978194	0.523007	0.513328	0.496233
Os02g0193100|mRNA|AK109089|CDS+3'UTR	Conserved hypothetical protein.	2.77746e-07	3.47321	2.91269	0.580276	0.983423	0.328786
Os02g0200300|mRNA|AK067916|CDS+3'UTR	Glycoside hydrolase, family 17 protein.	2.84001e-07	2.69492	1.29497	0.458413	0.295093	0.437532
Os02g0202700|COMBINER_EST|Os02g0202700|8	Serine acetyltransferase.	2.84222e-07	6.69373	0.849851	2.09722	0.421449	2.00641
Os02g0203000|COMBINER_EST|AU096937|7	Concanavalin A-like lectin/glucanase domain containing protein.	7.64005e-06	0.534151	0.825053	0.358149	0.364788	0.469172
Os02g0203600|COMBINER|CI331182|6	(No Hit)	0.00144266	0.86796	0.878335	0.385259	0.398925	0.391119
Os02g0203700|mRNA|AK060128|CDS+3'UTR	Zinc finger transcription factor ZFP30.	1.95424e-05	0.538241	1.11028	0.611355	0.788008	0.498837
Os02g0204500|mRNA|AK068229|CDS+3'UTR	Agenet domain containing protein.	0.00329339	1.63337	0.924108	0.778559	0.660669	0.472989
Os02g0204700|COMBINER|CI195072|6	(No Hit)	0.000202678	1.23057	0.824456	0.501303	0.367083	0.482747
Os02g0208000|COMBINER|CI139190|6	(No Hit)	0.000486378	0.930735	0.844196	0.352567	0.405387	0.425748
Os02g0210000|COMBINER_EST|Os02g0210000|8	Conserved hypothetical protein.	0.000114782	3.09419	2.16717	0.3267	0.1405	0.150386
Os02g0210700|mRNA|AK111879|CDS+3'UTR	Protein kinase domain containing protein.	6.57e-05	2.22979	0.768139	0.304368	0.650155	0.612711
Os02g0211200|COMBINER_EST|Os02g0211200|8	Protein kinase domain containing protein.	2.09299e-07	2.21321	2.76412	0.255083	1.03924	0.287834
Os02g0212300|COMBINER_EST|Os02g0212300|8	Hypothetical protein.	5.67411e-09	15.8952	6.85929	0.223044	0.39656	0.0731839
Os02g0212400|COMBINER_EST|Os02g0212400|8	Conserved hypothetical protein.	1.01093e-06	3.43479	3.07324	0.30117	0.735963	0.1417
Os02g0212500|mRNA|AK066275|CDS+3'UTR	Conserved hypothetical protein.	8.65551e-08	8.22753	8.38441	0.20728	0.565685	0.140634
Os02g0216200|mRNA|AK108648|CDS+3'UTR	Hypothetical protein.	0.000131437	1.02869	0.912318	0.623959	0.47086	0.699104
Os02g0222100|mRNA|AK110984|CDS+3'UTR	Cysteine synthase (EC 4.2.99.8).	3.92377e-08	1.79773	1.59297	0.664118	0.581657	0.430206
Os02g0223200|mRNA|AK100220|CDS+3'UTR	GTP cyclohydrolase II/3,4-dihydroxy-2-butanone-4-phosphate synthase- like protei	0.0334011	0.903414	0.5166	0.956459	0.472816	0.825624
Os02g0226600|mRNA|AK109849|CDS+3'UTR	POX domain containing protein.	2.33814e-06	2.79082	1.04742	0.360397	0.214906	0.465609
Os02g0228300|mRNA|AK111620|CDS+3'UTR	Protein kinase domain containing protein.	1.05001e-05	0.474263	2.6488	0.591545	0.932391	0.261239
Os02g0230300|mRNA|AK058752|CDS+3'UTR	En/Spm-like transposon protein (Protodermal factor 1).	8.36016e-06	0.369732	1.13823	0.226092	0.144078	0.286334
Os02g0231700|COMBINER_EST|Os02g0231700|8	Protein kinase domain containing protein.	3.25374e-07	3.69304	3.56982	0.483002	0.693113	0.428944
Os02g0232900|mRNA|D17443|CDS+3'UTR	Major intrinsic protein.	5.83007e-07	12.4496	3.72688	0.551314	0.599799	0.493551
Os02g0236600|COMBINER_EST|CI552267|0	Peroxidase P7 (EC 1.11.1.7) (TP7).	1.68076e-05	1.17792	0.856171	0.10808	0.149271	0.259373
Os02g0240100|mRNA|AK108037|CDS+3'UTR	Peroxidase (EC 1.11.1.7).	0.00624946	0.337973	0.395714	0.441462	0.314772	0.0870453
Os02g0241100|COMBINER_EST|CI429782|6	Protein kinase domain containing protein.	0.00502151	0.489144	0.71645	0.353039	0.462139	0.49285
Os02g0247800|COMBINER_EST|CI444145|0	Sodium/calcium exchanger membrane region domain containing protein.	7.51933e-09	0.90126	0.79419	0.367837	0.2878	0.395122
Os02g0250600|COMBINER_EST|CI479812|0	Late embryogenesis abundant protein repeat containing protein.	5.438e-07	2.41526	1.2769	0.836104	0.226954	1.61279
Os02g0256100|mRNA|AK059595|CDS+3'UTR	Glycoside hydrolase, family 28 protein.	6.7184e-07	1.68273	1.12727	0.365666	0.419052	0.412281
Os02g0257400|mRNA|AK058619|UTR	Non-protein coding transcript, unclassifiable transcript.	1.56737e-05	0.33732	0.791518	0.544475	0.485378	0.760958
Os02g0261900|COMBINER|CI523378|6	(No Hit)	0.0417437	0.805564	1.35348	0.597931	0.491478	0.389142
Os02g0262800|mRNA|AK073576|CDS+3'UTR	NBS-LRR protein (Fragment).	3.6318e-07	1.33883	1.41318	0.351615	0.246955	0.269021
Os02g0267200|COMBINER_EST|CI377660|0	Alpha-expansin OsEXPA13.	0.0009998	0.790863	2.40559	1.73825	1.2764	0.425429
Os02g0269600|COMBINER_EST|Os02g0269600|8	Subtilase.	1.93722e-05	18.3933	21.2419	4.40979	0.622432	0.190652
Os02g0276900|mRNA|AK072848|CDS+3'UTR	Basic helix-loop-helix dimerisation region bHLH domain containing protein.	1.63048e-05	5.27825	0.745918	1.253	0.496773	0.848341
Os02g0277700|mRNA|AK120092|CDS+3'UTR	Leucine-rich repeat, plant specific containing protein.	0.00604978	0.63733	2.08014	0.603989	1	0.355468
Os02g0281200|mRNA|AK121583|CDS+3'UTR	Disease resistance protein family protein.	2.77406e-08	1.73956	1.3418	0.767856	0.470674	0.570975
Os02g0281900|COMBINER_EST|Os02g0281900|8	Disease resistance protein family protein.	6.27877e-06	3.79534	1.69411	0.251751	0.295289	0.228848
Os02g0282500|COMBINER_EST|Os02g0282500|8	NBS-LRR protein (Fragment).	0.000305222	1.23486	1.10544	0.403729	0.271155	0.201482
Os02g0285300|mRNA|AK058613|CDS+3'UTR	DREPP plasma membrane polypeptide family protein.	2.4302e-05	1.1477	1.52767	0.328039	0.404214	0.364727
Os02g0291000|COMBINER_EST|CI032203|6	Calcineurin B (Fragment).	0.00145791	0.188243	0.710249	0.460572	0.763509	0.402491
Os02g0298200|mRNA|AK108666|CDS+3'UTR	Protein kinase family protein.	3.24877e-08	26.1102	8.6632	0.723774	0.577338	0.319558
Os02g0299000|COMBINER|CI175302|6	(No Hit)	4.02411e-06	2.92296	2.73809	0.927741	0.339302	0.23608
Os02g0302400|COMBINER_EST|CI220718|6	1-aminocyclopropane-1-carboxylate synthase family protein.	6.03599e-06	0.840407	0.868471	0.459052	0.44005	0.655353
Os02g0318100|COMBINER_EST|CI405706|1	Alternative oxidase 1a (Fragment).	0.00492485	0.871296	1.66614	1.00784	0.590685	0.353732
Os02g0321600|mRNA|AK108146|CDS+3'UTR	Conserved hypothetical protein.	5.6018e-06	0.220228	0.545002	0.207439	1.25986	0.441737
Os02g0435900|mRNA|AK069351|CDS+3'UTR	Conserved hypothetical protein.	0.0173884	1.2628	1.38807	0.793733	0.605652	0.477598
Os02g0442200|COMBINER_EST|Os02g0442200|8	Retrotransposon gag protein family protein.	0.000718121	1.22962	1.05381	0.503622	0.371718	0.390023
Os02g0448000|COMBINER_EST|CI075703|0	Protein of unknown function DUF296 domain containing protein.	2.10503e-06	1.00278	1.36091	0.525451	0.365532	0.36142
Os02g0452800|COMBINER|CI395583|6	(No Hit)	0.0195486	1.14782	0.588258	0.624714	0.284228	0.363541
Os02g0453000|mRNA|AK064422|UTR	Non-protein coding transcript, uncharacterized transcript.	3.22371e-06	1.32825	0.957348	0.509668	0.263781	0.556255
Os02g0453100|mRNA|AK119952|CDS+3'UTR	Conserved hypothetical protein.	0.0255217	0.42627	0.589955	0.474105	0.618674	0.713485
Os02g0453200|mRNA|AK107704|UTR	Non-protein coding transcript, uncharacterized transcript.	0.0079744	0.687498	0.826588	0.475811	0.356064	0.585306
Os02g0453500|mRNA|AK063216|CDS+3'UTR	Conserved hypothetical protein.	2.17482e-05	1.54835	0.590532	0.316696	0.399019	0.489697
Os02g0454300|mRNA|AK108068|CDS+3'UTR	Conserved hypothetical protein.	0.00157676	0.904616	0.649043	0.354545	0.514056	0.49883
Os02g0456700|COMBINER|CI317351|6	(No Hit)	0.00112846	0.802764	1.3626	1.04982	0.459014	0.395086
Os02g0463500|mRNA|AK107401|CDS+3'UTR	Serine carboxypeptidase I precursor (EC 3.4.16.5) (Carboxypeptidase C).	0.000960755	3.21413	1.07399	1.09624	0.493595	0.930509
Os02g0465600|COMBINER|CI562093|0	(No Hit)	2.06319e-08	2.88376	2.25304	0.407796	0.978241	0.381779
Os02g0467500|COMBINER_EST|CI439975|6	Peptidase C48, SUMO/Sentrin/Ubl1 family protein.	0.00040977	0.376486	1.04102	0.136307	0.292154	0.221559
Os02g0471300|mRNA|AK110913|CDS+3'UTR	Aromatic-ring hydroxylase family protein.	0.036305	1.12842	0.591018	0.419342	0.340971	0.469452
Os02g0481900|mRNA|AK066344|CDS+3'UTR	Putative 5-3 exonuclease domain containing protein.	1.24055e-06	1.81232	0.718217	0.623892	0.202522	0.709959
Os02g0490500|mRNA|AK071953|CDS+3'UTR	UDP-glucuronosyl/UDP-glucosyltransferase family protein.	4.4981e-05	1.16793	3.27311	0.197241	0.15334	0.065763
Os02g0491300|COMBINER_EST|CI445702|1	Conserved hypothetical protein.	1.02011e-07	0.250642	0.611369	0.0712543	0.0664987	0.062254
Os02g0492000|mRNA|AK064117|CDS+3'UTR	Ankyrin repeat containing protein.	0.0460781	0.939226	0.630219	0.184207	0.19838	0.285112
Os02g0500500|COMBINER|CI396069|6	(No Hit)	0.0408652	0.849059	1.33001	0.871442	0.643131	0.40086
Os02g0502400|COMBINER|CI034765|6	(No Hit)	5.04789e-05	0.88465	0.824918	0.393351	0.545063	0.656227
Os02g0503300|COMBINER|CI149316|6	(No Hit)	0.0202257	0.309472	0.669158	0.438148	0.693204	0.581074
Os02g0505500|mRNA|AK073398|CDS+3'UTR	Conserved hypothetical protein.	2.29113e-07	0.925213	0.801847	0.207191	0.117293	0.191895
Os02g0509600|mRNA|AK111075|CDS+3'UTR	Conserved hypothetical protein.	2.38547e-08	1.47559	1.46382	0.663314	0.496295	0.796101
Os02g0521100|mRNA|AK109226|UTR	Non-protein coding transcript, unclassifiable transcript.	2.14406e-05	5.59745	4.18106	0.876321	0.497452	0.584939
Os02g0524500|COMBINER_EST|CI250458|6	Zn-finger, RING domain containing protein.	3.55746e-07	1.14824	1.01789	0.575385	0.406377	0.49138
Os02g0529800|COMBINER_EST|Os02g0529800|8	Cytochrome P450 family protein.	3.79515e-09	9.72467	7.08973	0.539546	0.395201	0.599615
Os02g0530800|COMBINER_EST|Os02g0530800|8	En/Spm-like transposon proteins family protein.	0.0121406	0.732702	1.17672	0.628701	0.980212	0.33905
Os02g0532800|COMBINER_EST|CI170582|6	Helix-turn-helix, Fis-type domain containing protein.	2.97302e-06	0.963621	1.087	0.451667	0.54435	0.444976
Os02g0534400|mRNA|AB073749|CDS+3'UTR	Cell wall invertase (EC 3.2.1.26).	3.27301e-09	9.18978	5.51576	0.66234	0.829788	0.491823
Os02g0537400|mRNA|AK064436|CDS+3'UTR	Chaperonin clpA/B family protein.	0.000127357	0.527532	0.808505	0.317833	0.347029	0.362135
Os02g0537800|COMBINER|CI193597|6	(No Hit)	3.09143e-07	2.39871	1.12075	0.464056	0.338566	0.44367
Os02g0542500|mRNA|AK109859|CDS+3'UTR	Hypothetical protein.	2.3252e-05	3.45537	2.84731	0.648529	0.37146	0.466659
Os02g0542700|COMBINER|CI206972|6	(No Hit)	3.10989e-05	0.650168	0.983543	0.321466	0.342496	0.409087
Os02g0543000|mRNA|AK060261|CDS+3'UTR	Abscisic stress ripening protein 1.	9.67462e-08	2.1085	4.03531	1.22957	0.596192	0.353796
Os02g0550800|mRNA|AK108711|CDS+3'UTR	Ammonium transporter.	0.000667332	0.345704	0.439361	0.180526	0.582783	0.253905
Os02g0554100|mRNA|AK060250|CDS+3'UTR	UVB-resistance protein UVR8.	4.50619e-05	0.328996	0.552589	0.0816326	0.204066	0.0861264
Os02g0566400|mRNA|AK101019|CDS+3'UTR	Conserved hypothetical protein.	9.32273e-06	0.913982	1.05392	0.687576	0.563285	0.491898
Os02g0569600|COMBINER|CI317351|6	(No Hit)	0.0157125	1.20446	1.68975	0.80394	0.610353	0.487188
Os02g0573500|mRNA|AK119890|CDS+3'UTR	Monosaccharide transporter 1.	8.77421e-07	0.710249	1.62658	0.497049	0.376155	0.275566
Os02g0575700|mRNA|AK105763|CDS+3'UTR	Conserved hypothetical protein.	1.47041e-07	2.01764	1.52585	0.633785	0.492942	0.485368
Os02g0579000|mRNA|AB028180|CDS+3'UTR	No apical meristem (NAM) protein domain containing protein.	3.6591e-06	1.28072	1.35577	0.659277	0.442583	0.365302
Os02g0580000|mRNA|AK111738|CDS+3'UTR	Uncharacterized Cys-rich domain containing protein.	0.0415018	0.689139	1.19794	1.00286	1.35452	0.495429
Os02g0582900|mRNA|AK109082|CDS+3'UTR	Conotoxin family protein.	3.98583e-06	3.19658	1.75131	0.138576	0.483802	0.563306
Os02g0583700|COMBINER_EST|AU095601|6	Conserved hypothetical protein.	8.84731e-08	27.8048	20.9174	0.302356	0.235912	0.175989
Os02g0584200|COMBINER_EST|Os02g0584200|8	Conserved hypothetical protein.	3.82843e-09	42.779	31.8674	0.821017	0.141407	0.11428
Os02g0584700|COMBINER|CI489742|0	(No Hit)	8.87395e-05	0.740492	1.67893	0.722742	2.57935	0.265551
Os02g0585100|COMBINER_EST|CI269327|6	Heavy metal transport/detoxification protein domain containing protein.	0.000492855	1.08941	1.68425	1.26482	7.26197	0.464217
Os02g0588300|mRNA|AK119439|CDS+3'UTR	Fimbrin-like protein (Actin binding motif).	0.00326805	0.647077	0.64044	0.434727	0.537759	0.586077
Os02g0590400|mRNA|AK099196|CDS+3'UTR	Lecithin:cholesterol acyltransferase family protein.	0.0027728	1.84688	1.72217	0.961647	0.490009	0.395783
Os02g0595900|COMBINER_EST|CI554982|0	Conserved hypothetical protein.	5.39143e-09	1.96278	4.0883	0.153513	0.259828	0.150462
Os02g0596000|mRNA|AK072766|CDS+3'UTR	Rhodanese-like domain containing protein.	9.7789e-05	0.287103	0.628908	0.498129	0.754497	0.642658
Os02g0606200|mRNA|AB001885|CDS+3'UTR	Zn-finger, B-box domain containing protein.	1.18243e-07	0.814182	1.41883	0.409257	0.407017	0.447144
Os02g0612200|mRNA|AK110995|CDS+3'UTR	NB-ARC domain containing protein.	1.0607e-07	2.46651	3.46091	0.511821	0.568529	0.307125
Os02g0617800|mRNA|AK059678|UTR	Non-protein coding transcript, putative npRNA.	0.00161141	0.273782	0.389018	0.33121	0.43513	0.246469
Os02g0623300|mRNA|AK105122|CDS+3'UTR	Conserved hypothetical protein.	6.58533e-05	4.57848	2.33524	2.2441	0.16447	0.301162
Os02g0626600|COMBINER_EST|CI198223|6	Phenylalanine ammonia-lyase.	6.77181e-08	51.7458	3.59138	0.737801	1.86812	0.310381
Os02g0627100|mRNA|AK068993|CDS+3'UTR	Phenylalanine ammonia-lyase (EC 4.3.1.5).	5.23249e-07	12.6868	3.46578	0.833478	1.84126	0.431359
Os02g0629300|COMBINER|CI139190|6	(No Hit)	0.000692739	0.915878	0.816783	0.362494	0.433814	0.407217
Os02g0629800|mRNA|AK121915|CDS+3'UTR	Cp-thionin.	0.000577397	0.361566	0.353796	0.117722	0.468899	0.245765
Os02g0630300|mRNA|AK072410|CDS+3'UTR	2OG-Fe(II) oxygenase domain containing protein.	2.6583e-06	5.97207	1.43416	0.347684	0.736348	0.576187
Os02g0631200|mRNA|AK105924|CDS+3'UTR	Homeodomain-like containing protein.	3.17919e-07	1.78562	1.10736	0.291765	0.327006	0.26066
Os02g0631700|COMBINER_EST|Os02g0631700|8	ZmRR2 protein (Response regulator 2).	6.18693e-05	0.18665	0.175393	0.303486	1.28789	1.65687
Os02g0633600|mRNA|AK102624|UTR	Non-protein coding transcript, putative npRNA.	0.000315396	1.11786	0.795283	0.619825	0.638992	0.498401
Os02g0634700|mRNA|AK071869|CDS+3'UTR	Serine carboxypeptidase II-1 precursor (EC 3.4.16.6) (CP-MII.1) (Fragment).	5.0643e-05	1.81747	2.12101	0.753437	0.464133	0.388514
Os02g0635800|mRNA|AK061568|CDS+3'UTR	TCP transcription factor family protein.	1.32641e-05	0.31721	0.741532	0.159198	0.215657	0.188018
Os02g0637200|mRNA|AK111101|CDS+3'UTR	Conserved hypothetical protein.	8.68596e-08	1.24237	0.7082	0.332024	0.384853	0.418201
Os02g0639300|mRNA|AK101596|CDS+3'UTR	CBS domain containing protein.	3.58369e-07	11.2948	2.24585	0.304273	0.383447	0.875587
Os02g0639500|COMBINER_EST|CI403253|6	Major pollen allergen Lol pI family protein.	0.0172639	0.658732	0.743252	0.684483	0.454893	0.589924
Os02g0640800|mRNA|AK061368|CDS+3'UTR	(-)-isopiperitenone reductase.	0.000187796	0.22702	0.509294	0.497966	0.767218	0.514178
Os02g0643200|mRNA|AK106784|CDS+3'UTR	YABBY protein family protein.	2.69487e-05	0.835324	0.584374	0.154966	0.139178	0.220951
Os02g0643800|COMBINER_EST|CI556117|0	Auxin responsive SAUR protein family protein.	2.33872e-08	4.70991	1.66496	0.247267	0.565896	0.410709
Os02g0646200|mRNA|AK071507|CDS+3'UTR	Zn-finger, B-box domain containing protein.	4.00897e-05	0.997043	0.740691	0.377359	0.484537	0.474444
Os02g0651900|mRNA|AK102949|CDS+3'UTR	Conserved hypothetical protein.	1.6257e-07	1.69267	1.2314	0.599417	0.484524	0.685974
Os02g0652800|mRNA|AK063448|CDS+3'UTR	Major facilitator superfamily protein.	7.84361e-07	2.40853	1.02125	0.434236	0.273801	0.817263
Os02g0653200|mRNA|AK062889|CDS+3'UTR	Cupredoxin domain containing protein.	0.00693074	0.687103	1.07003	0.370784	0.355717	0.194513
Os02g0657000|mRNA|AK108830|CDS+3'UTR	AP2 domain-containing protein Rap211.	2.22537e-05	1.1192	0.860415	0.535135	0.354776	0.341292
Os02g0658000|COMBINER|CI520280|6	(No Hit)	0.00153229	0.182756	0.249797	0.124285	0.207376	0.112282
Os02g0658800|mRNA|AK059638|CDS+3'UTR	Beta-expansin.	4.54457e-06	1.11232	2.25452	0.248585	0.561089	0.164686
Os02g0659500|mRNA|AK064694|CDS+3'UTR	Zn-finger, C2H2 type domain containing protein.	0.0458044	0.647169	0.718186	0.731792	0.45862	0.540433
Os02g0661900|mRNA|AK068742|CDS+3'UTR	Conserved hypothetical protein.	1.60263e-07	4.60528	2.28358	0.570055	0.412347	0.473101
Os02g0662000|mRNA|AK109149|CDS+3'UTR	RCc3 protein.	0.0331387	0.345362	0.540947	0.0976132	0.31015	0.230642
Os02g0663500|COMBINER|CI281545|6	(No Hit)	0.00228184	0.679831	1.5773	0.511536	0.365922	0.326669
Os02g0665500|mRNA|AK109040|CDS+3'UTR	Protein kinase domain containing protein.	1.0368e-07	1.15048	1.5748	0.366417	0.334239	0.279723
Os02g0665800|COMBINER_EST|CI546463|0	Protein kinase domain containing protein.	2.78651e-07	1.11851	2.40829	0.0997686	0.213373	0.0836825
Os02g0666500|mRNA|AK069029|CDS+3'UTR	Cytochrome P450.	0.000725297	0.442697	1.27038	0.39811	0.468023	0.390954
Os02g0666700|mRNA|AK106879|CDS+3'UTR	Permease for cytosine/purines, uracil, thiamine, allantoin family protein.	0.00272603	0.773906	0.42332	0.768181	0.835795	0.37634
Os02g0669000|mRNA|AK059531|CDS+3'UTR	Lipolytic enzyme, G-D-S-L family protein.	7.79891e-05	0.623337	0.818248	0.185369	0.367858	0.320879
Os02g0670700|COMBINER|AU077425|6	(No Hit)	0.0266568	0.918482	0.791793	0.832773	0.518802	0.494225
Os02g0678800|mRNA|AK108170|CDS+3'UTR	Transcription activator.	0.000399222	0.227155	0.411402	0.42797	0.863325	0.652583
Os02g0679700|mRNA|AK108178|CDS+3'UTR	Uncharacterized plant-specific domain containing protein.	0.00107173	0.260868	0.661679	0.526425	0.548425	0.265141
Os02g0687200|mRNA|AK059947|CDS+3'UTR	Protein of unknown function DUF581 family protein.	0.000543548	0.162669	0.807368	0.315451	0.684111	0.285856
Os02g0690600|mRNA|AK110831|CDS+3'UTR	U box domain containing protein.	1.25273e-06	4.86591	3.79911	0.676063	0.729878	0.481551
Os02g0692000|mRNA|AK070774|CDS+3'UTR	Zn-finger, RING domain containing protein.	6.05071e-07	1.17799	1.23954	0.460691	0.418239	0.390504
Os02g0694800|mRNA|AK068426|CDS+3'UTR	Protein kinase domain containing protein.	0.0500268	0.27047	0.551127	0.53626	0.514425	0.42651
Os02g0695200|mRNA|AK111720|CDS+3'UTR	P-type R2R3 Myb protein (Fragment).	5.86044e-08	3.54194	3.18347	0.0760283	0.153319	0.042322
Os02g0699000|mRNA|AK109931|CDS+3'UTR	TGF-beta receptor, type I/II extracellular region family protein.	1.48987e-05	9.16897	2.74687	0.835894	0.813778	0.454701
Os02g0700700|mRNA|AK101598|CDS+3'UTR	Conserved hypothetical protein.	0.000899713	0.283025	0.69495	0.445019	0.661475	0.624498
Os02g0701300|mRNA|AK063983|CDS+3'UTR	Transcription activator GRF2 (Fragment).	0.00506237	0.486226	0.73215	0.355507	0.388714	0.509632
Os02g0703600|mRNA|AK067007|CDS+3'UTR	Cytochrome P450 90C1 (EC 1.14.-.-) (ROTUNDIFOLIA3).	1.21232e-07	1.35182	0.971071	0.576276	0.475715	0.468792
Os02g0705500|mRNA|AK073952|CDS+3'UTR	Basic helix-loop-helix dimerisation region bHLH domain containing protein.	0.000833105	0.682704	0.838934	0.44883	0.481801	0.610697
Os02g0706900|COMBINER_EST|CI555624|0	Alpha/beta hydrolase family protein.	2.64329e-07	3.95939	2.57557	0.2594	0.534924	0.239789
Os02g0707500|mRNA|AK107442|CDS+3'UTR	Conserved hypothetical protein.	3.21578e-07	1.31082	0.818811	0.338243	0.379515	0.470769
Os02g0707900|mRNA|AK064357|CDS+3'UTR	Universal stress protein (Usp) family protein.	2.97582e-08	2.63344	0.911323	0.907403	0.496584	0.880606
Os02g0710300|mRNA|AK109662|CDS+3'UTR	Basic helix-loop-helix dimerisation region bHLH domain containing protein.	9.32515e-05	1.76548	1.2124	0.59387	0.474253	0.434139
Os02g0710700|COMBINER_EST|Os02g0710700|8	Conserved hypothetical protein.	2.76576e-05	0.607791	0.902222	0.595643	0.453816	0.552485
Os02g0711400|mRNA|AK105197|CDS+3'UTR	Conserved hypothetical protein.	1.62115e-06	2.79997	1.16147	0.49185	0.747594	0.602432
Os02g0718100|mRNA|AK109216|CDS+3'UTR	Conserved hypothetical protein.	3.24451e-05	3.68657	2.21292	0.341709	0.537417	0.441214
Os02g0719600|mRNA|AK070415|CDS+3'UTR	SAM dependent carboxyl methyltransferase family protein.	0.0458774	0.856382	1.48712	0.444739	0.497714	0.285872
Os02g0720600|mRNA|AK101967|CDS+3'UTR	Peptidase A1, pepsin family protein.	3.1027e-05	1.06373	1.37801	0.304888	0.303206	0.129165
Os02g0723200|mRNA|AK108140|CDS+3'UTR	Alpha galactosyltransferase (Fragment).	0.000352556	0.962987	0.8726	0.484014	0.56496	0.575158
Os02g0725500|COMBINER_EST|AU101104|6	Plastocyanin-like domain containing protein.	0.034419	0.464065	0.650658	0.3804	0.355236	0.625315
Os02g0725700|mRNA|AK107861|CDS+3'UTR	CCAAT-binding transcription factor subunit A (CBF-A) (NF-Y protein chain B) (NF-	0.000151774	0.616577	0.73379	0.640617	0.350224	0.554885
Os02g0725900|mRNA|AJ300218|CDS+3'UTR	Transcription factor CBF/NF-Y/archaeal histone domain containing protein.	6.84959e-05	0.637607	0.829114	0.648045	0.304216	0.443046
Os02g0726000|mRNA|AK072936|CDS+3'UTR	Beta-Ig-H3/fasciclin domain containing protein.	0.0441235	0.352946	0.792802	0.551298	0.488347	0.291418
Os02g0726700|mRNA|AK068228|CDS+3'UTR	Basic helix-loop-helix dimerisation region bHLH domain containing protein.	3.70888e-06	1.55522	1.31853	0.69802	0.482674	0.66748
Os02g0727200|COMBINER|CI425843|6	(No Hit)	4.63304e-07	2.41969	1.56423	0.338032	0.50516	0.502971
Os02g0729100|COMBINER_EST|Os02g0729100|8	Protein of unknown function DUF231 domain containing protein.	1.64183e-07	1.60786	1.09291	0.566419	0.449727	0.522185
Os02g0731200|mRNA|AY177702|CDS+3'UTR	Transcription factor MADS57.	5.0219e-09	2.01256	1.00774	0.098548	0.113116	0.151115
Os02g0731500|COMBINER_EST|CI422411|0	ABA induced plasma membrane protein PM 19.	6.72967e-06	9.75593	3.62113	1.69644	0.0871576	0.883399
Os02g0732600|mRNA|AK108709|CDS+3'UTR	Typical P-type R2R3 Myb protein (Fragment).	0.00244986	0.380234	0.341541	0.302335	0.12213	0.346892
Os02g0734300|mRNA|AK059780|CDS+3'UTR	NUDIX hydrolase domain containing protein.	1.00292e-05	1.34615	1.64372	0.534746	0.572957	0.414625
Os02g0734800|mRNA|AK109142|CDS+3'UTR	Protein of unknown function DUF26 domain containing protein.	1.16126e-06	0.899853	1.28819	0.439751	0.410749	0.401096
Os02g0736300|mRNA|AK099700|CDS+3'UTR	Membrane attack complex component/perforin/complement C9 family protein.	2.86384e-06	1.28526	2.31736	0.281159	0.658514	0.18777
Os02g0736900|COMBINER_EST|CI549323|6	Conserved hypothetical protein.	2.12174e-07	2.72892	1.37228	0.519714	0.922803	0.384869
Os02g0737600|COMBINER|CI419746|x	(No Hit)	1.13637e-07	4.39597	4.34929	0.232719	0.32454	0.0285066
Os02g0738100|COMBINER|CI456485|x	(No Hit)	8.05075e-07	2.03777	4.76221	0.204658	0.492566	0.0489594
Os02g0742200|mRNA|AB029510|CDS+3'UTR	Small GTP-binding protein OsRac3.	1.34935e-05	0.732218	0.737142	0.487353	0.515605	0.5457
Os02g0744000|mRNA|AK064898|CDS+3'UTR	Conserved hypothetical protein.	0.032293	0.29469	0.264115	0.37638	0.872039	0.593425
Os02g0744900|mRNA|AK061968|CDS+3'UTR	Geranylgeranyl hydrogenase.	0.000528028	0.261441	0.773243	0.227098	0.282733	0.306352
Os02g0747900|COMBINER_EST|CI522216|2	Basic helix-loop-helix dimerisation region bHLH domain containing protein.	0.00902176	1.34033	1.56312	0.436381	0.425131	0.318994
Os02g0751100|mRNA|AK120012|CDS+3'UTR	Peptidase A1, pepsin family protein.	0.0102218	0.313201	0.388547	0.426581	0.545523	0.602979
Os02g0753000|mRNA|AK121015|CDS+3'UTR	Trehalose-6-phosphate phosphatase.	0.00150198	0.448951	0.837147	0.728364	0.430621	0.796487
Os02g0753400|COMBINER_EST|CI426801|6	Conserved hypothetical protein.	2.14794e-05	0.878679	1.42288	0.480111	0.292324	0.417272
Os02g0756100|mRNA|AK060615|CDS+3'UTR	Conserved hypothetical protein.	4.20488e-05	0.107342	0.389979	0.389126	0.554292	0.445838
Os02g0758000|mRNA|AK064389|CDS+3'UTR	Low molecular weight heat shock protein precursor.	0.00018708	0.899162	1.42841	0.647881	0.348389	0.306921
Os02g0762900|COMBINER|CI260992|6	(No Hit)	9.26201e-05	6.34399	4.9282	1.07391	0.764034	0.28061
Os02g0764200|mRNA|AK102499|CDS+3'UTR	Galactoside 2-alpha-L-fucosyltransferase (EC 2.4.1.69) (Xyloglucan alpha-(1,2)-f	0.0492126	0.458486	1.15341	0.36102	0.556292	0.3482
Os02g0769200|mRNA|AK106777|CDS+3'UTR	Peptidoglycan-binding LysM domain containing protein.	0.000588815	0.354221	0.506706	0.496808	0.697984	0.77291
Os02g0771500|mRNA|AK062335|CDS+3'UTR	Poly(A) polymerase gamma (EC 2.7.7.19) (PAP gamma) (Polynucleotide adenylyltrans	1.70472e-07	3.91065	0.922879	0.511798	0.328474	0.624064
Os02g0771600|mRNA|AF049889|CDS+3'UTR	1-aminocyclopropane-1-carboxylate oxidase 1 (EC 1.14.17.4) (ACC oxidase 1) (Ethy	4.78243e-08	7.16551	0.904875	0.298303	0.278396	0.556017
Os02g0774200|mRNA|AK064163|CDS+3'UTR	Conserved hypothetical protein.	4.81395e-07	2.91851	7.18889	2.48096	1.03782	0.462322
Os02g0775600|mRNA|AK058592|CDS+3'UTR	Zn-finger, C2H2 type domain containing protein.	0.00174673	0.597116	0.442945	0.170775	0.164152	0.262742
Os02g0783700|mRNA|AK120371|5'UTR+CDS	Lysine-ketoglutarate reductase/saccharopine dehydrogenase bifunctional enzyme.	4.04987e-06	2.20425	0.876821	1.04147	0.490794	1.13232
Os02g0785000|mRNA|AK103670|CDS+3'UTR	Conserved hypothetical protein.	0.00424949	0.70105	1.82021	1.1647	0.968123	0.370422
Os02g0786300|COMBINER_EST|CI222860|6	Typical P-type R2R3 Myb protein (Fragment).	9.50447e-07	2.00857	1.69436	0.604031	0.495487	0.359165
Os02g0786500|mRNA|AK107467|CDS+3'UTR	Pathogenesis-related protein 1 precursor (PR-1).	0.000507747	0.51098	1.33849	0.53892	0.934052	0.237232
Os02g0786900|mRNA|AK105575|CDS+3'UTR	PR-1a pathogenesis related protein (Hv-1a) precursor.	1.33236e-05	0.234502	0.532413	0.0558759	0.113537	0.0645075
Os02g0787600|mRNA|AK071978|CDS+3'UTR	Ionotropic glutamate receptor family protein.	2.02161e-06	0.71521	1.1394	0.392208	1.09492	0.278825
Os02g0788600|COMBINER_EST|CI558788|6	Hypothetical protein.	1.24676e-07	1.07622	0.966036	0.405097	0.308737	0.32379
Os02g0789100|COMBINER_EST|Os02g0789100|8	Cyclic nucleotide-binding domain containing protein.	1.10406e-06	0.996339	0.84279	0.447438	0.58907	0.576899
Os02g0791300|COMBINER|CI543880|0	(No Hit)	2.32543e-06	2.10864	5.04645	1	0.660058	0.206991
Os02g0791400|mRNA|AK062787|CDS+3'UTR	Cytochrome oxidase c, subunit VIb family protein.	0.00667092	1.52494	2.96395	0.956692	0.867456	0.495415
Os02g0793900|mRNA|AK102581|CDS+3'UTR	Conserved hypothetical protein.	2.08522e-06	0.981266	1.22634	0.421312	0.680428	0.504245
Os02g0807200|COMBINER_EST|Os02g0807200|8	EGF-like calcium-binding domain containing protein.	0.00298117	3.6338	2.60526	0.847738	1.05627	0.183469
Os02g0809300|mRNA|AK103377|CDS+3'UTR	Conserved hypothetical protein.	1.46722e-06	0.714172	1.04417	0.320908	0.283557	0.34164
Os02g0810900|mRNA|AK060976|CDS+3'UTR	NAC-domain containing protein 21/22 (ANAC021) (ANAC022). Splice isoform 2.	0.0044756	0.433271	1.78695	0.494914	0.797928	0.634305
Os02g0812800|COMBINER|CI315240|6	(No Hit)	0.00627854	0.790052	1.75527	0.6724	0.532048	0.316305
Os02g0813600|mRNA|AK107210|CDS+3'UTR	Naringenin-chalcone synthase family protein.	0.00118983	0.606933	1.31115	0.655638	0.620516	0.441345
Os02g0814300|mRNA|AK111376|CDS+3'UTR	Cytochrome c domain containing protein.	1.47414e-06	5.45954	1.12727	0.292059	0.529376	0.810408
Os02g0816200|mRNA|AK060243|CDS+3'UTR	Lipolytic enzyme, G-D-S-L family protein.	2.58341e-05	0.0764717	1.77854	0.352499	1	0.618954
Os02g0818500|mRNA|AK067225|CDS+3'UTR	Conserved hypothetical protein.	0.00672555	0.936766	0.745761	0.616176	0.474345	0.564853
Os02g0820800|COMBINER_EST|CI219940|6	Protein of unknown function DUF296 domain containing protein.	7.72859e-06	1.26935	1.43101	0.499442	0.462832	0.456586
Os02g0826300|COMBINER|CI447620|0	(No Hit)	2.75975e-08	2.21456	1.94189	0.280603	0.192333	0.144375
Os02g0829300|COMBINER|CI331182|6	(No Hit)	0.000941036	0.861543	0.900533	0.3579	0.41514	0.402121
Os02g0833600|mRNA|AK061086|CDS+3'UTR	Glip19 protein.	9.33235e-07	1.63387	0.826099	0.611652	0.435641	0.555564
Os02g0833900|mRNA|AK060083|CDS+3'UTR	Peroxidase 64 precursor (EC 1.11.1.7) (Atperox P64) (PRXR4) (ATP17a).	0.0021946	0.37502	0.780246	0.385254	0.948333	0.418161
Os03g0101200|COMBINER_EST|AU092985|6	Protein kinase domain containing protein.	2.26635e-05	0.673261	0.746147	0.280358	0.3541	0.352941
Os03g0101300|mRNA|AK100524|CDS+3'UTR	Monosaccharide transporter 3.	1.32952e-07	1.42354	0.957769	0.593918	0.389474	0.678923
Os03g0102700|mRNA|AF261275|CDS+3'UTR	Beta-expansin precursor.	9.79153e-06	0.0736485	0.362917	0.0512516	0.485371	0.1096
Os03g0103100|mRNA|AK103618|CDS+3'UTR	Physical impedance induced protein.	2.53926e-05	0.945251	0.880354	0.0929011	0.15919	0.0678029
Os03g0103200|mRNA|AK062654|CDS+3'UTR	Physical impedance induced protein.	3.37305e-07	1.23472	2.42353	0.461832	0.602538	0.209882
Os03g0109300|mRNA|AK099538|CDS+3'UTR	Conserved hypothetical protein 730 family protein.	0.000152546	0.755494	0.598455	0.240824	0.330548	0.753842
Os03g0111200|mRNA|AK060379|CDS+3'UTR	Remorin.	1.0655e-06	1.6097	1.90683	0.480484	0.445161	0.398862
Os03g0113500|COMBINER_EST|CI404382|1	GT-2 factor (Fragment).	0.000256213	1.47427	0.842538	0.279723	0.133886	0.141225
Os03g0117600|COMBINER|CI330756|6	(No Hit)	0.0048396	1.4281	1.88168	0.738287	0.571252	0.452958
Os03g0120000|mRNA|AK101925|CDS+3'UTR	Hypothetical protein.	6.45221e-06	0.205375	0.650414	0.321017	0.465977	0.356008
Os03g0120900|mRNA|AK106367|CDS+3'UTR	AP2 domain containing protein RAP2.8 (Fragment).	1.649e-06	1.21233	0.838795	0.523488	0.481387	0.587357
Os03g0122300|mRNA|AK071416|CDS+3'UTR	Flavanone 3-hydroxylase-like protein.	8.41861e-05	1.5197	1.10992	1.06616	0.498336	0.577969
Os03g0122500|COMBINER|CI317351|6	(No Hit)	0.00397592	1.08847	1.38426	1.21094	0.482409	0.511771
Os03g0122600|mRNA|AY332476|CDS+3'UTR	MADS box protein 1 (M5 protein).	3.42786e-08	1.66459	0.923735	0.43623	0.400743	0.519829
Os03g0124200|mRNA|AK102524|CDS+3'UTR	Pto-like serine/threonine kinase.	4.67533e-08	3.23102	3.03671	0.364856	0.395064	0.418935
Os03g0124500|mRNA|AK119960|CDS+3'UTR	Hypothetical protein.	0.001126	1.04624	0.942709	0.378541	0.306819	0.513562
Os03g0127500|COMBINER_EST|C98212|6	Basic-leucine zipper (bZIP) transcription factor domain containing protein.	0.0006553	0.353482	0.940319	0.534878	0.737219	0.391382
Os03g0128800|mRNA|AK066570|CDS+3'UTR	Conserved hypothetical protein.	0.0118412	1.28324	0.787984	0.498986	1.09935	1.13454
Os03g0129400|mRNA|AK063857|CDS+3'UTR	Hypothetical protein.	1.92258e-06	0.950777	0.788046	0.393575	0.407635	0.453514
Os03g0130100|mRNA|AK110783|CDS+3'UTR	AMP-binding protein (Adenosine monophosphate binding protein 5 AMPBP5).	0.000128054	1.38376	2.29118	0.457144	0.522165	0.348964
Os03g0132900|mRNA|AK099355|CDS+3'UTR	Chitinase (EC 3.2.1.14) (Fragment).	0.00348468	0.40406	1.21744	0.497501	1.92228	0.530537
Os03g0133000|mRNA|AK107090|CDS+3'UTR	No apical meristem (NAM) protein domain containing protein.	0.000472808	0.438838	1.33629	0.383099	0.675082	0.194932
Os03g0133100|mRNA|AK063608|CDS+3'UTR	Hypothetical protein.	0.000138177	3.88617	1.08584	0.551785	0.332365	0.681432
Os03g0133500|mRNA|AK066406|CDS+3'UTR	Adenosine monophosphate binding protein 1 AMPBP1.	6.97288e-05	3.46501	1.42435	0.524931	0.494417	0.42805
Os03g0139500|mRNA|AK071184|CDS+3'UTR	CONSTANS-like protein CO9 (Fragment).	0.00330722	0.31069	0.61765	0.434233	1.04477	1.80674
Os03g0140100|mRNA|AK067844|CDS+3'UTR	Cytochrome P450 family protein.	0.000204232	1.17234	1.17114	1.11903	0.490784	0.674781
Os03g0140300|mRNA|AK107532|CDS+3'UTR	Hypothetical protein.	0.00392746	2.52298	1.82659	0.812955	0.486702	1.35619
Os03g0140700|mRNA|AK070000|CDS+3'UTR	TPR-like domain containing protein.	1.90045e-07	1.11678	0.957341	0.64082	0.490121	0.612664
Os03g0142700|COMBINER|CI330756|6	(No Hit)	0.0196704	1.28979	1.35479	0.787353	0.577639	0.470185
Os03g0146100|mRNA|AK058322|CDS+3'UTR	Tonoplast intrinsic protein (Tonoplast water channel).	0.00122887	0.565093	1.17571	0.564709	0.318464	0.29247
Os03g0149000|mRNA|AK107949|CDS+3'UTR	Protein of unknown function DUF260 domain containing protein.	2.12567e-07	13.0542	3.50919	0.381567	0.389574	0.35685
Os03g0149200|COMBINER_EST|CI055499|0	Nicotiana lesion-inducing like.	0.00416362	1.13674	0.47935	1.04203	1.08518	0.47472
Os03g0150600|mRNA|AK065075|CDS+3'UTR	High affinity phosphate transporter 2 (Phosphate transporter).	1.33654e-06	0.866155	1.93894	0.667585	0.87125	0.406746
Os03g0154000|mRNA|AK103088|CDS+3'UTR	Aromatic-ring hydroxylase family protein.	3.83618e-05	0.271588	1.2195	0.485593	0.526111	0.298667
Os03g0155300|mRNA|AY046929|CDS+3'UTR	Expansin/Lol pI family protein.	0.00392557	0.904423	1.60866	1.3699	0.775097	0.418518
Os03g0156600|mRNA|AK105367|CDS+3'UTR	Heavy metal transport/detoxification protein domain containing protein.	0.0013871	1.66962	0.902396	0.673264	0.228374	0.609661
Os03g0158800|mRNA|AK108516|CDS+3'UTR	Hypothetical protein.	1.49679e-06	1.774	1.35802	0.489052	0.3964	0.464419
Os03g0163400|COMBINER_EST|Os03g0163400|8	Conserved hypothetical protein.	3.56229e-08	0.944037	0.701756	0.167038	0.238938	0.233655
Os03g0165300|mRNA|AK068034|CDS+3'UTR	Homeodomain-containing protein.	4.48024e-07	1.83405	1.75704	0.367761	0.248816	0.241779
Os03g0165900|mRNA|AK063721|CDS+3'UTR	MS5-like protein (Fragment).	1.19924e-08	3.68261	1.2696	0.373948	0.354594	0.69962
Os03g0167000|mRNA|AK107307|CDS+3'UTR	Hypothetical protein.	0.00161017	0.225035	0.438978	0.480141	0.722113	0.554681
Os03g0168300|mRNA|AK069941|CDS+3'UTR	Conserved hypothetical protein.	2.02332e-06	1.9241	4.02269	0.343281	0.225402	0.387616
Os03g0170600|mRNA|AY554028|CDS+3'UTR	Hypothetical protein.	2.64044e-05	3.75057	2.54242	0.730604	0.235889	0.238614
Os03g0178800|mRNA|AK063688|CDS+3'UTR	Conserved hypothetical protein.	0.000117594	0.75947	0.603886	0.461157	0.572219	0.661467
Os03g0180100|mRNA|AK108326|CDS+3'UTR	Conserved hypothetical protein.	2.58148e-06	0.852891	1.38145	0.511871	0.293341	0.26768
Os03g0180900|mRNA|AK073589|CDS+3'UTR	ZIM domain containing protein.	8.97352e-09	9.51887	2.88996	0.338841	0.855763	0.557662
Os03g0181100|mRNA|AK067971|CDS+3'UTR	ZIM domain containing protein.	3.22836e-08	3.86463	1.3037	0.484897	1.85729	0.853365
Os03g0183000|mRNA|AK060527|CDS+3'UTR	AP2 domain containing protein RAP2.6 (Fragment).	4.07602e-09	2.33347	1.90196	0.33732	0.341505	0.207439
Os03g0183200|mRNA|AK106987|CDS+3'UTR	Conserved hypothetical protein.	8.31676e-08	1.34318	1.27152	0.387818	0.404132	0.433427
Os03g0183500|mRNA|AK063042|CDS+3'UTR	Protein of unknown function DUF581 family protein.	6.84177e-06	14.7421	3.27481	0.457353	2.89168	2.45001
Os03g0184300|mRNA|AK119613|CDS+3'UTR	Glycosyl transferase, family 8 protein.	0.0318332	0.554764	1.11678	0.495436	0.592621	0.557349
Os03g0186900|mRNA|AK062232|CDS+3'UTR	Peptidase A1, pepsin family protein.	0.0393367	0.366438	0.215264	0.367871	0.802114	0.680947
Os03g0187800|mRNA|AK105352|CDS+3'UTR	Protein of unknown function DUF250 domain containing protein.	6.79127e-09	17.4648	8.95734	0.448276	0.135302	0.0388091
Os03g0194300|COMBINER_EST|CI472946|6	Protein of unknown function DUF568 domain containing protein.	0.0204229	0.609642	1.42687	0.388622	0.416951	0.388706
Os03g0195100|mRNA|AY338236|CDS	Aminotransferase, class I and II domain containing protein.	0.000113572	1.51431	2.60193	0.180723	0.10396	0.073466
Os03g0196500|COMBINER_EST|CI200378|6	Cyclin-like F-box domain containing protein.	7.59222e-06	0.155644	0.425464	0.467818	0.898931	0.483809
Os03g0196600|COMBINER_EST|AU166464|7	Serine acetyltransferase (EC 2.3.1.30).	3.73675e-07	0.563909	1.50136	0.918249	1.26938	0.384768
Os03g0198600|mRNA|AK073446|CDS+3'UTR	Homeodomain leucine zipper protein CPHB-7.	2.00855e-08	2.7275	1.73809	0.582307	0.628925	0.418384
Os03g0199300|mRNA|AK111388|CDS+3'UTR	Hypothetical protein.	0.000230557	0.55105	0.737471	0.377166	0.561794	0.456207
Os03g0203700|mRNA|AK100415|CDS+3'UTR	Plasma membrane Ca2+-ATPase.	1.76711e-05	1.37623	1.43522	0.212482	0.685735	0.168793
Os03g0205700|mRNA|AK105404|CDS+3'UTR	Photoreceptor-interacting protein-like.	1.84825e-05	0.588743	0.800386	0.499633	0.474322	0.60506
Os03g0206400|mRNA|AK066494|CDS+3'UTR	Conserved hypothetical protein.	4.15169e-08	4.89531	2.39946	0.382197	0.828567	0.462027
Os03g0210700|mRNA|AK099456|CDS+3'UTR	Hypothetical protein.	1.10676e-05	1.43524	1.37095	0.722502	0.498989	0.77747
Os03g0210900|mRNA|AK063086|UTR	Non-protein coding transcript, uncharacterized transcript.	3.55572e-06	1.39554	0.851252	0.490566	0.819005	0.873252
Os03g0212800|mRNA|AK119546|CDS+3'UTR	Beta-glucosidase.	0.0262241	0.340798	0.541795	0.392755	0.506852	0.624467
Os03g0214200|mRNA|AK100623|CDS+3'UTR	Hypothetical protein.	2.65926e-07	1.07276	0.897976	0.538513	0.489449	0.725467
Os03g0214400|mRNA|AK067931|CDS+3'UTR	Conserved hypothetical protein.	0.000287857	0.9195	0.96456	0.699139	0.458156	0.749099
Os03g0216900|mRNA|AK073615|CDS+3'UTR	Hypothetical protein.	2.683e-06	0.213444	0.733335	0.341664	0.973288	0.327124
Os03g0223400|mRNA|X14244|CDS+3'UTR	Glutamine synthetase root isozyme (EC 6.3.1.2) (Glutamate--ammonia ligase) (Clon	1.1035e-06	2.34374	2.09414	0.955809	0.403413	0.427406
Os03g0225900|mRNA|AY055775|CDS+3'UTR	Allene oxide synthase (EC 4.2.1.92).	1.30243e-06	33.5337	47.0356	2.77616	1.19125	0.487962
Os03g0227400|COMBINER_EST|CI427509|3	Glycoside hydrolase, family 17 protein.	0.0134978	1.05007	1.52983	0.722389	0.698901	0.408319
Os03g0227900|COMBINER_EST|CI258081|6	Protein kinase domain containing protein.	0.00649898	0.560117	0.988178	0.340642	0.615637	0.20773
Os03g0233800|mRNA|AK072396|CDS+3'UTR	Conserved hypothetical protein.	0.0501496	0.542215	0.456979	0.450266	0.613885	0.716357
Os03g0235000|mRNA|AK103019|CDS+3'UTR	Peroxidase (EC 1.11.1.7).	0.000110935	0.766831	1.14435	0.266475	0.552508	0.303843
Os03g0238300|mRNA|AK059494|CDS+3'UTR	Endonuclease/exonuclease/phosphatase family protein.	5.60686e-08	1.85471	1.05797	0.71682	0.64208	0.494962
Os03g0238600|mRNA|AK070684|CDS+3'UTR	Purple acid phosphatase.	2.24938e-08	2.33217	1.92633	0.365887	0.349833	0.331158
Os03g0239300|mRNA|AK066038|CDS+3'UTR	Zn-finger, C2H2 type domain containing protein.	1.34782e-05	1.23718	0.82539	0.471079	0.47293	0.573091
Os03g0243900|mRNA|AK100431|CDS+3'UTR	Thaumatin-like protein.	4.15718e-07	1.26535	1.36691	0.571016	0.520561	0.429923
Os03g0244000|mRNA|AK104109|CDS+3'UTR	Conserved hypothetical protein.	0.0174065	0.371049	0.824825	0.528856	0.38616	0.433935
Os03g0244600|mRNA|AK101329|CDS+3'UTR	AUX1-like protein.	2.15601e-05	0.258232	0.657443	0.531704	0.488202	0.545404
Os03g0247200|mRNA|AK121719|CDS+3'UTR	Hypothetical protein.	0.0100153	0.352367	0.988481	0.320965	0.590185	0.422962
Os03g0249100|mRNA|AK106841|CDS+3'UTR	Hypothetical protein.	1.04013e-06	0.14236	0.675966	0.313564	0.692003	0.337028
Os03g0251800|mRNA|AK067333|CDS+3'UTR	Transcription initiation factor IIF, alpha subunit family protein.	0.00011248	0.546617	0.783576	0.38412	0.41603	0.481147
Os03g0252100|COMBINER_EST|CI429568|0	Esterase/lipase/thioesterase domain containing protein.	2.90069e-06	1.02369	1.34817	0.405064	0.746977	0.44822
Os03g0253200|COMBINER_EST|Os03g0253200|8	Cucumber protein kinase CsPK3.	0.0103266	0.302593	0.585605	0.879044	1.16962	0.434479
Os03g0254200|COMBINER_EST|AU057473|6	Amino acid/polyamine transporter II family protein.	0.00129963	0.670239	1.23563	0.478241	0.576258	0.753404
Os03g0255900|mRNA|AK063057|CDS+3'UTR	Hypothetical protein.	2.51285e-06	3.01337	2.31209	0.384773	0.558374	0.275461
Os03g0261100|mRNA|AJ238117|CDS+3'UTR	Phospholipase A2 family protein.	4.67927e-07	2.06209	1.07875	0.67827	0.490866	1.16449
Os03g0264600|COMBINER_EST|CI379334|2	Zn-finger, C2H2 type domain containing protein.	8.41516e-05	0.803699	0.921027	0.36118	0.742128	0.637278
Os03g0265900|mRNA|AK099963|CDS+3'UTR	Conserved hypothetical protein.	4.17118e-09	3.77362	0.828907	0.384062	0.383665	0.575487
Os03g0269300|mRNA|AK111855|CDS+3'UTR	Protein kinase domain containing protein.	0.0103991	0.673489	0.683334	0.314982	1.24691	0.877714
Os03g0270500|mRNA|AK108185|CDS+3'UTR	Protein of unknown function DUF668 family protein.	2.27209e-07	2.4242	3.01912	0.880403	0.63884	0.35768
Os03g0272400|mRNA|AK070454|CDS+3'UTR	Hypothetical protein.	8.58136e-05	0.883896	0.91792	0.496822	0.585028	0.545353
Os03g0273800|mRNA|AK059223|CDS+3'UTR	Pyrimidine 5-nucleotidase family protein.	3.63397e-08	1.75049	1.71353	0.364038	0.314179	0.227516
Os03g0274400|COMBINER|CI536138|1	(No Hit)	0.00192636	0.468695	0.659679	0.407226	0.468919	0.511825
Os03g0280700|COMBINER_EST|CI201411|6	Plant disease resistance response protein family protein.	1.99639e-05	3.03076	1.28914	0.826347	0.45381	1.04544
Os03g0280800|mRNA|AB167397|CDS+3'UTR	UDP-glucuronic acid decarboxylase.	0.00737517	0.635669	0.518747	0.280321	0.535145	0.421677
Os03g0281900|mRNA|AK072135|CDS+3'UTR	ABC transporter related domain containing protein.	0.0134117	0.378444	1.78078	0.190956	0.329351	0.16928
Os03g0283000|mRNA|AY332468|CDS+3'UTR	Glutathione S-transferase.	0.000305257	2.26264	2.00807	1.1876	0.336071	0.744436
Os03g0284700|mRNA|AK069841|CDS+3'UTR	Hypothetical protein.	0.00976322	2.97319	1.94943	0.420119	0.545045	0.222283
Os03g0285200|COMBINER|CI426813|6	(No Hit)	4.03137e-07	0.679706	1.59932	0.917117	0.593893	0.423975
Os03g0285300|COMBINER|CI486793|0	(No Hit)	1.17303e-07	3.64745	2.5496	0.522003	0.43349	0.32119
Os03g0287400|mRNA|AK072515|CDS+3'UTR	LOB domain protein 11.	4.24819e-07	28.3788	3.82664	0.978512	0.295346	0.158186
Os03g0291500|COMBINER_EST|CI197925|6	Asparagine synthetase [glutamine-hydrolyzing] (EC 6.3.5.4) (Glutamine- dependent	8.07782e-05	1.04559	2.81517	1.00101	1.11604	0.498737
Os03g0295300|mRNA|AK063031|CDS+3'UTR	Conserved hypothetical protein.	0.000473452	0.85552	0.696938	0.202379	0.242524	0.311078
Os03g0298900|mRNA|AK060996|CDS+3'UTR	Hypothetical protein.	1.06406e-08	1.4646	0.705231	0.731026	0.44606	0.824284
Os03g0299200|mRNA|AK100767|CDS+3'UTR	Glucose/ribitol dehydrogenase family protein.	1.30831e-05	2.46248	1.48236	0.898374	0.879242	0.430012
Os03g0305800|mRNA|AK105005|CDS+3'UTR	Galactosyl transferase family protein.	2.23224e-06	1.48055	3.37227	1	0.627619	0.25924
Os03g0308700|COMBINER_EST|AU172825|6	Cytokinesis protein sepA (FH1/2 protein) (Forced expression inhibition of growth	0.00392745	0.433574	0.622917	0.463889	0.531911	0.655726
Os03g0316200|mRNA|AK071812|CDS+3'UTR	WSI76 protein induced by water stress.	0.00127224	1.28204	2.53469	0.664911	0.49125	0.265766
Os03g0319400|mRNA|AK111752|CDS+3'UTR	CIPK-like protein.	2.01797e-05	0.327056	0.406873	0.496581	0.636765	0.73805
Os03g0320000|mRNA|AK071190|CDS+3'UTR	Major intrinsic protein family protein.	0.00299464	0.700795	0.770562	0.463837	0.576125	0.550196
Os03g0321100|mRNA|AK108260|CDS+3'UTR	Hypothetical protein.	4.32618e-05	0.970592	0.914511	0.417289	0.575538	0.639896
Os03g0322900|COMBINER_EST|CI387122|5	Late embryogenesis abundant protein repeat containing protein.	6.01122e-06	10.2416	1.8766	1.54396	0.295001	1.94151
Os03g0323200|mRNA|AK067323|CDS+3'UTR	CobN/magnesium chelatase family protein.	0.00205361	2.72697	0.512685	0.938054	0.499757	0.999134
Os03g0323700|COMBINER|CI427149|5	(No Hit)	7.22777e-05	0.553974	0.74258	0.465925	0.547762	0.554703
Os03g0328100|mRNA|AK107122|CDS+3'UTR	Axi 1 (Auxin-independent growth promoter)-like protein.	2.07019e-06	0.944006	0.999921	0.574371	0.489001	0.600935
Os03g0335200|mRNA|AK105244|CDS+3'UTR	WRKY DNA binding protein.	0.00126202	1.12093	2.70159	0.402129	0.624404	0.102185
Os03g0338000|mRNA|AK121399|CDS+3'UTR	Alanine:glyoxylate aminotransferase-like protein (Fragment).	1.62635e-05	1.11308	1.40776	1.00068	1.03148	0.256706
Os03g0338400|mRNA|AK073378|CDS+3'UTR	Basic helix-loop-helix dimerisation region bHLH domain containing protein.	0.000286833	1.90861	1.20337	0.300546	0.207336	0.244655
Os03g0339400|mRNA|AK065305|CDS+3'UTR	Haem peroxidase, plant/fungal/bacterial family protein.	0.000123915	0.745771	3.11105	0.787691	1	0.248096
Os03g0341000|mRNA|AK111414|CDS+3'UTR	AP2 domain containing protein RAP2.2 (Fragment).	3.48032e-07	11.2289	2.68613	0.443517	0.416154	0.608944
Os03g0342100|mRNA|AK072786|CDS+3'UTR	Hypothetical protein.	2.72797e-06	1.32143	2.05941	0.422335	0.351257	0.277098
Os03g0342900|mRNA|AK060136|CDS+3'UTR	Dormancyauxin associated family protein.	0.00142738	0.720665	1.40438	0.815132	0.717502	0.416382
Os03g0347700|mRNA|AK110492|CDS+3'UTR	NPH3 domain containing protein.	0.0175574	0.615186	1.18702	0.477165	0.411023	0.296793
Os03g0353900|mRNA|AK073188|CDS+3'UTR	Hypothetical protein.	0.0124511	0.640759	0.49326	0.304094	0.452936	0.605174
Os03g0365900|mRNA|AK069388|CDS+3'UTR	Lipolytic enzyme, G-D-S-L family protein.	5.02092e-07	4.43222	3.26418	0.637857	0.364616	0.357117
Os03g0367200|mRNA|AK060297|CDS+3'UTR	Flavonoid 3',5'-hydroxylase (EC 1.14.-.-) (F3'5'H) (Cytochrome P450 75A2) (CYPLX	3.46638e-08	1.01515	1.58177	0.142573	0.160641	0.145096
Os03g0368900|mRNA|AK099751|CDS+3'UTR	Haem peroxidase, plant/fungal/bacterial family protein.	0.00205323	2.46709	0.465109	0.396433	0.149787	0.647228
Os03g0369000|mRNA|AK064619|CDS+3'UTR	Peroxidase.	0.00216808	5.94629	1.6582	0.571761	0.216527	0.313468
Os03g0369200|COMBINER_EST|Os03g0369200|8	Peroxidase 1.	6.33067e-05	3.30681	0.786088	1	0.358412	0.665927
Os03g0370400|mRNA|AK060059|CDS+3'UTR	Protein of unknown function DUF679 family protein.	0.0372389	0.402913	2.028	0.3888	1.18893	0.374846
Os03g0371000|mRNA|AK069394|CDS+3'UTR	Cytochrome P450.	2.08148e-08	2.66006	1.00991	0.508524	0.195053	0.452927
Os03g0371400|mRNA|AK107816|CDS+3'UTR	Cytochrome P450 family protein.	1.96215e-07	68.6211	6.89203	0.593028	0.278514	0.418901
Os03g0386000|mRNA|AK072984|CDS+3'UTR	WD domain protein-like.	0.0127213	1.7269	0.852098	0.972327	0.440007	0.67023
Os03g0388900|COMBINER_EST|Os03g0388900|8	Caspase, p20 subunit domain containing protein.	0.00143743	1.52156	1.26095	0.645002	0.596354	0.331615
Os03g0391400|mRNA|AK105821|CDS+3'UTR	Phospholipase D.	0.00479208	1.49818	1.97856	0.866363	1.09935	0.416045
Os03g0393700|mRNA|AK058801|CDS+3'UTR	Peptidase S10, serine carboxypeptidase family protein.	6.51048e-06	0.935062	2.99036	1.31815	1.1406	0.44193
Os03g0406900|COMBINER_EST|CI447475|0	Protein of unknown function family protein.	0.000300326	2.1038	1.29661	0.667374	0.468045	0.499165
Os03g0407000|mRNA|AK062571|CDS+3'UTR	Conserved hypothetical protein.	2.07987e-08	1.46261	1.28052	0.643584	0.459316	0.620501
Os03g0407400|COMBINER|CI270826|6	(No Hit)	0.00012612	0.74062	0.69457	0.32121	0.609256	0.558808
Os03g0407900|mRNA|AK068330|CDS+3'UTR	Protein kinase APK1B (EC 2.7.1.-).	1.63504e-08	4.44625	3.06807	0.627152	0.884078	0.459676
Os03g0410000|mRNA|AK110683|CDS+3'UTR	R2R3 Myb transcription factor MYB-IF25.	0.00616354	1.01316	0.994233	0.948394	0.618767	0.471304
Os03g0411300|COMBINER_EST|CI256174|6	Calcium-binding EF-hand domain containing protein.	1.1844e-07	3.74268	0.71683	0.420568	0.623448	0.601857
Os03g0411800|mRNA|AK121551|CDS+3'UTR	Zinc transporter 11 precursor (ZRT/IRT-like protein 11).	9.40897e-08	1.73141	1.21754	0.557622	0.433228	0.465109
Os03g0412400|mRNA|AK110543|CDS+3'UTR	Conserved hypothetical protein.	0.00151154	0.849992	1.98961	0.274168	1.31325	0.228452
Os03g0416500|mRNA|AK073878|CDS+3'UTR	Glucosamine/galactosamine-6-phosphate isomerase domain containing protein.	5.7995e-05	1.47717	0.926297	0.441339	0.450207	0.497904
Os03g0418700|mRNA|AK099879|CDS+3'UTR	Conserved hypothetical protein.	0.000101039	1.81475	1.21612	0.765692	0.499848	0.631313
Os03g0438700|COMBINER|CI396069|6	(No Hit)	0.0456078	0.942482	1.39643	0.908769	0.468782	0.424754
Os03g0446000|COMBINER|CI226033|6	(No Hit)	3.11851e-06	1.37263	1.38873	0.673194	0.515269	0.451088
Os03g0452000|COMBINER|CI420549|6	(No Hit)	0.000634729	0.841902	0.676743	0.473964	0.528766	0.652492
Os03g0561000|COMBINER|CI404894|x	(No Hit)	0.000172039	1.0006	0.736813	0.469319	0.490699	0.640438
Os03g0563100|mRNA|AK109527|CDS+3'UTR	Plant-specific FAD-dependent oxidoreductase family protein.	0.0141117	0.474082	1.14502	0.404825	1.06864	0.274333
Os03g0563600|mRNA|AK122030|CDS+3'UTR	Peroxidase 56 precursor (EC 1.11.1.7) (Atperox P56) (ATP33).	0.00311675	0.493103	0.782749	0.421694	0.389712	0.399149
Os03g0571900|COMBINER_EST|CI138831|6	Multi antimicrobial extrusion protein MatE family protein.	2.13576e-05	1.79758	1.01561	1.31868	0.463175	0.861618
Os03g0574600|mRNA|AK063006|CDS+3'UTR	Conserved hypothetical protein.	0.000567193	0.0986895	0.340692	0.212228	0.276241	0.297857
Os03g0575200|mRNA|AJ427973|CDS	K+ potassium transporter family protein.	1.52032e-07	3.03026	2.96304	0.553687	0.690639	0.368154
Os03g0577500|mRNA|AK119639|CDS+3'UTR	Avr9 elicitor response-like protein.	1.9097e-09	1.39359	2.04903	0.536033	0.661605	0.339365
Os03g0580200|mRNA|AK107849|CDS+3'UTR	Hypothetical protein.	2.41605e-06	1.12056	3.07401	0.953123	0.687534	0.168765
Os03g0580300|COMBINER|CI455551|x	(No Hit)	1.43983e-05	3.05578	1.10445	0.738348	0.457008	0.716835
Os03g0582000|mRNA|AK058458|CDS+3'UTR	Conserved hypothetical protein.	0.00307787	3.71994	1.10096	0.443901	0.582751	0.353845
Os03g0582300|mRNA|AK121148|UTR	Non-protein coding transcript, uncharacterized transcript.	0.00017374	1.71845	3.74595	0.223761	0.354547	0.0896079
Os03g0584800|COMBINER|CI124749|6	(No Hit)	0.000410334	1.14849	1.02677	0.387557	0.444381	0.481337
Os03g0595600|COMBINER_EST|Os03g0595600|8	Glutathione S-transferase GST 29 (EC 2.5.1.18).	0.000451779	3.73772	1.3898	0.700596	0.418726	0.876526
Os03g0597800|mRNA|AK107788|UTR	Non-protein coding transcript, uncharacterized transcript.	5.16724e-07	1.26335	0.964401	0.352018	0.421288	0.544257
Os03g0605300|mRNA|AK105749|CDS+3'UTR	Subtilisin-like protease (Fragment).	1.46484e-06	1.16932	1.03575	0.534052	0.293477	0.405595
Os03g0610400|mRNA|AY289189|CDS+3'UTR	Zn-finger, C2H2 type domain containing protein.	5.41809e-07	1.20458	1.53377	0.560876	0.617569	0.366666
Os03g0617500|mRNA|AK068729|CDS+3'UTR	Cyclin, N-terminal domain containing protein.	0.0123925	0.591424	0.741605	0.37178	0.374285	0.459087
Os03g0619100|mRNA|AK119803|CDS+3'UTR	DNA binding protein.	0.0232027	0.333819	0.834902	0.436284	0.568107	0.416345
Os03g0622100|mRNA|AK063506|CDS+3'UTR	Transcriptional factor B3 family protein.	0.000125281	1.62771	0.802181	0.466727	0.396549	0.537613
Os03g0625500|COMBINER|CI337662|6	(No Hit)	2.13812e-06	2.75943	1.44146	0.649393	0.407844	0.62106
Os03g0634400|mRNA|AK111510|CDS+3'UTR	Protein kinase domain containing protein.	1.28828e-07	2.34669	1.01363	0.432338	0.47293	0.551427
Os03g0642900|COMBINER_EST|Os03g0642900|8	Conserved hypothetical protein.	8.00897e-05	1.96333	1	1	0.37991	1
Os03g0644700|mRNA|AK072883|CDS+3'UTR	Hypothetical protein.	6.80193e-06	1.37481	1.43917	0.676774	0.426613	0.556933
Os03g0645000|mRNA|AY046928|CDS+3'UTR	Beta-expansin.	0.00157184	0.30394	0.592172	0.238538	0.39183	0.302044
Os03g0650000|mRNA|AF098753|CDS+3'UTR	YABBY protein family protein.	0.000104914	0.596292	0.532308	0.119747	0.161392	0.137313
Os03g0652900|COMBINER|CI396069|6	(No Hit)	0.0413466	0.741331	1.57124	0.687465	0.502746	0.427833
Os03g0660700|mRNA|AK109543|CDS+3'UTR	Hypothetical protein.	9.61158e-09	1.41593	0.92242	0.354478	0.449384	0.450357
Os03g0661300|mRNA|AB104733|CDS+3'UTR	Beta-tubulin (Beta-3 tubulin) (Tubulin beta subunit).	0.0147678	0.656357	1.24203	0.428872	1.34527	0.412098
Os03g0663100|mRNA|AK119396|CDS+3'UTR	PDZ/DHR/GLGF domain containing protein.	0.00379361	2.40724	1.08979	0.38532	0.189078	0.314833
Os03g0667100|mRNA|AK065363|CDS+3'UTR	BTB/POZ domain containing protein.	1.42424e-06	4.37105	4.55531	1.64434	0.429342	0.401711
Os03g0667500|mRNA|AB070226|CDS+3'UTR	Iron-regulated transporter 1.	1.26759e-06	0.567947	0.924695	0.0892496	0.115853	0.155525
Os03g0668300|mRNA|AK061413|CDS+3'UTR	Hypothetical protein.	0.000196674	1.67836	1.13822	0.527775	0.439706	0.602567
Os03g0683800|mRNA|AK060516|CDS+3'UTR	Proline-rich protein APG-like.	0.00408496	0.18456	0.488436	0.201494	0.451113	0.426681
Os03g0685000|mRNA|AK059896|CDS+3'UTR	Ferredoxin.	0.000367726	0.243326	0.496247	0.497877	0.578699	0.611916
Os03g0689100|mRNA|AK060749|CDS+3'UTR	Conserved hypothetical protein.	1.35888e-06	1.83163	1.20485	0.147169	0.0539954	0.0965185
Os03g0693800|COMBINER_EST|Os03g0693800|8	Oxalate oxidase 1 (EC 1.2.3.4) (Germin).	2.95123e-06	24.7423	4.55645	1.14601	0.429369	1.17149
Os03g0693900|COMBINER_EST|CI243533|6	Oxalate oxidase 1 (EC 1.2.3.4) (Germin).	6.63272e-08	106.21	18.2735	1.04268	0.323505	0.787312
Os03g0694000|mRNA|AK059872|CDS+3'UTR	Oxalate oxidase 1 (EC 1.2.3.4) (Germin).	0.000132337	6.29589	1.7032	1	0.200174	1.56393
Os03g0699000|mRNA|U43931|CDS+3'UTR	Oleosin family protein.	0.00432356	0.924068	1.09656	0.899128	0.44939	1.46306
Os03g0708000|mRNA|AK105828|CDS+3'UTR	Phospholipase A2 family protein.	0.000602299	0.623486	0.609411	0.204385	0.355155	0.333634
Os03g0709000|mRNA|AK062406|CDS+3'UTR	Membrane-associated proteins in eicosanoid and glutathione metabolism (MAPEG) fa	1.14349e-05	0.72994	1.33787	0.860167	0.67836	0.380197
Os03g0709100|mRNA|AK061596|CDS+3'UTR	Basic blue protein (Cusacyanin) (Plantacyanin) (CBP).	0.000207511	0.186225	0.479765	0.474704	0.521064	0.531494
Os03g0712400|mRNA|AK106604|CDS+3'UTR	Atypical receptor-like kinase MARK.	0.0200099	1.14642	0.572875	0.470338	0.673026	0.545497
Os03g0714100|COMBINER|CI443539|0	(No Hit)	0.00383614	0.635909	1.94154	0.644245	2.01946	0.21295
Os03g0720800|mRNA|AK111560|CDS+3'UTR	Myb-like protein.	0.00033921	1.75585	2.84287	0.856117	0.827029	0.486884
Os03g0727000|mRNA|AK107637|CDS+3'UTR	Homeobox 20.	0.00649153	0.337978	0.848708	0.647547	0.562185	0.477026
Os03g0730400|mRNA|AK067912|CDS+3'UTR	Peptidase S10, serine carboxypeptidase family protein.	0.000415265	1.94782	1.74061	0.399853	0.176969	0.138295
Os03g0733600|mRNA|AK058575|CDS+3'UTR	SSXT family protein.	0.0111818	0.423892	0.715961	0.325496	0.389239	0.540632
Os03g0734000|mRNA|AK064264|CDS+3'UTR	Conserved hypothetical protein.	1.13647e-05	0.326841	1.12388	0.863232	1.17742	0.191221
Os03g0734600|COMBINER|CI109482|6	(No Hit)	0.000296863	0.54891	0.688463	0.476953	0.545461	0.62864
Os03g0738600|mRNA|AK073529|CDS+3'UTR	Lipoxygenase L-2 (EC 1.13.11.12).	1.25741e-05	48.3401	3.91996	0.6835	0.469827	1.13003
Os03g0742700|COMBINER|CI139190|6	(No Hit)	0.00184636	0.910852	0.829527	0.376604	0.425084	0.424925
Os03g0743500|mRNA|AK067697|CDS+3'UTR	Calmodulin 1 (Fragment).	6.27895e-09	2.96541	1.93719	0.717566	0.63509	0.483132
Os03g0745500|COMBINER_EST|CI402097|6	Conserved hypothetical protein.	4.23602e-08	1.15187	0.875166	0.589171	0.44208	0.630766
Os03g0747200|mRNA|AK102631|CDS+3'UTR	Conserved hypothetical protein.	1.89836e-07	0.75446	0.810788	0.389728	0.576927	0.471899
Os03g0754400|COMBINER|CI127666|6	(No Hit)	0.0202957	0.756998	1.41435	0.753851	0.555582	0.330875
Os03g0754500|COMBINER_EST|Os03g0754500|8	Phytochelatin synthetase-like protein 2.	0.00427352	0.896147	1.96859	0.571951	0.491877	0.205035
Os03g0764000|COMBINER_EST|Os03g0764000|8	GCN5-related N-acetyltransferase domain containing protein.	7.54189e-05	0.906006	1.07046	0.484041	0.585853	0.608819
Os03g0764900|mRNA|AK063380|CDS+3'UTR	Zn finger protein (Fragment).	1.34246e-09	1.67509	1.20253	0.500591	0.327487	0.434862
Os03g0767000|mRNA|AB116527|CDS+3'UTR	Allene oxide synthase (EC 4.2.1.92).	2.35348e-07	5.96991	2.03256	0.60065	0.71954	0.412435
Os03g0770700|COMBINER_EST|CI444018|1	AP2/EREBP transcription factor BABY BOOM1.	5.52118e-05	0.742735	0.871157	0.421782	0.63748	0.616473
Os03g0771100|mRNA|AK112018|CDS+3'UTR	Myb, DNA-binding domain containing protein.	0.000111538	1.28467	1.7888	0.692676	0.447054	0.437292
Os03g0776400|mRNA|AK106237|CDS+3'UTR	Conserved hypothetical protein.	0.000149398	1.64837	2.34964	0.539851	0.67272	0.298619
Os03g0781400|mRNA|AK065577|CDS+3'UTR	Ribose 5-phosphate isomerase family protein.	0.0211475	0.288212	0.366481	0.401778	0.483853	0.637824
Os03g0783100|mRNA|AK111430|CDS+3'UTR	Conserved hypothetical protein.	0.0109411	0.448954	0.539448	0.276601	0.339836	0.245976
Os03g0785900|mRNA|AF050102|CDS+3'UTR	Glutathione S-transferase GST 19 (EC 2.5.1.18).	6.72328e-06	1.09418	1.7271	0.409393	0.317815	0.255843
Os03g0787400|mRNA|AK120413|UTR	Non-protein coding transcript, unclassifiable transcript.	0.00745061	0.977176	0.713993	0.367909	0.279556	0.49125
Os03g0793600|COMBINER_EST|Os03g0793600|8	Endonuclease/exonuclease/phosphatase family protein.	0.00122662	0.729984	0.666689	0.47475	0.488029	0.518859
Os03g0793800|mRNA|AK058812|CDS+3'UTR	Plant lipid transfer/seed storage/trypsin-alpha amylase inhibitor domain contain	0.000144108	0.689277	1.5905	0.074614	0.441318	0.182764
Os03g0793900|COMBINER_EST|AU090568|6	Plant lipid transfer/seed storage/trypsin-alpha amylase inhibitor domain contain	0.00269284	0.801633	1.735	0.222669	1.18448	0.456077
Os03g0800000|mRNA|AK064790|CDS+3'UTR	Conserved hypothetical protein.	0.00716316	0.931267	1.72862	0.6809	0.805061	0.34374
Os03g0804200|COMBINER_EST|CI422168|6	Plant lipid transfer protein/Par allergen family protein.	5.7061e-09	2.71368	1.65514	0.257342	0.252455	0.216883
Os03g0804500|mRNA|AF072694|CDS+3'UTR	Germin-like protein subfamily T member 1 precursor.	5.57643e-08	4.24943	2.43078	0.460921	1.54787	0.178759
Os03g0805600|COMBINER_EST|CI439180|6	Rieske [2Fe-2S] region domain containing protein.	0.00338817	0.194712	0.383713	0.36912	0.971765	0.406163
Os03g0806800|mRNA|AK061623|CDS+3'UTR	Conserved hypothetical protein.	0.0323006	1.24828	0.868772	0.4427	0.416278	0.523799
Os03g0811400|COMBINER_EST|CI239582|6	Basic helix-loop-helix dimerisation region bHLH domain containing protein.	0.00157825	0.825356	0.689455	0.370768	0.36624	0.487532
Os03g0812400|mRNA|AK119951|CDS+3'UTR	Calcium-binding EF-hand domain containing protein.	0.000431359	0.483833	1.9988	0.110802	0.123732	0.0597975
Os03g0814800|COMBINER_EST|Os03g0814800|8	Conserved hypothetical protein.	0.000218261	0.920963	1.51372	0.575142	0.44297	0.401235
Os03g0817500|mRNA|AK111450|CDS+3'UTR	Protein of unknown function DUF231 domain containing protein.	0.018679	0.776531	0.886663	0.481007	0.420399	0.250986
Os03g0819400|mRNA|AK070263|CDS+3'UTR	Heavy metal transport/detoxification protein domain containing protein.	2.66259e-08	1.50996	0.872737	0.41852	0.338547	0.396293
Os03g0830500|mRNA|AK071173|CDS+3'UTR	PGPS/D12.	1.97659e-07	91.8011	4.42903	0.968663	0.409763	0.420553
Os03g0833100|mRNA|AK068662|CDS+3'UTR	Glucose/ribitol dehydrogenase family protein.	2.85849e-07	0.809947	3.9035	1.05971	1.36541	0.393602
Os03g0836300|mRNA|AK061174|CDS+3'UTR	Harpin-induced 1 domain containing protein.	3.30046e-07	1.26609	2.16604	0.573273	0.41988	0.284043
Os03g0841600|mRNA|AK109007|CDS+3'UTR	UDP-glucuronosyl/UDP-glucosyltransferase family protein.	8.90856e-09	3.63438	4.49886	0.599531	0.874296	0.421671
Os03g0844600|mRNA|AK059168|CDS+3'UTR	Lipolytic enzyme, G-D-S-L family protein.	0.000146881	0.637169	1.13032	0.425423	0.724017	0.703702
Os03g0847700|COMBINER|CI124737|6	(No Hit)	0.000966376	1.03535	0.936897	0.372967	0.428225	0.412819
Os03g0848400|mRNA|AK060400|CDS+3'UTR	B-cell receptor-associated 31-like family protein.	2.1473e-07	1.01688	0.783467	0.561709	0.418912	0.621506
Os03g0849900|mRNA|AK071606|CDS+3'UTR	Conserved hypothetical protein.	2.98797e-06	2.74636	2.10471	0.474372	0.640171	0.439343
Os03g0850700|mRNA|AK061542|CDS+3'UTR	Phosphatidylinositol phosphatidylcholine transfer protein sec14 cytosolic-like p	1.6041e-06	2.7802	1.79029	0.211748	0.613513	0.374846
Os03g0851700|mRNA|AK068082|CDS+3'UTR	TGB12K interacting protein 3.	0.000112473	0.618967	0.949995	0.415175	0.561478	0.426941
Os03g0853200|mRNA|AK109128|CDS+3'UTR	CD9/CD37/CD63 antigen family protein.	5.78788e-06	1.4758	1.81664	1.05877	0.420859	0.133759
Os03g0853500|COMBINER|CI278829|6	(No Hit)	0.0109648	0.687011	0.590495	0.470397	0.566868	0.578556
Os03g0856000|mRNA|AK071626|CDS+3'UTR	2OG-Fe(II) oxygenase domain containing protein.	4.09576e-06	2.49732	4.06403	0.696086	0.827952	0.499699
Os03g0857600|mRNA|AK061073|CDS+3'UTR	Conserved hypothetical protein.	1.84464e-06	0.542891	1.10029	0.434775	0.526976	0.534228
Os03g0857900|mRNA|AK059762|CDS+3'UTR	Lysine decarboxylase-like protein.	2.11857e-06	0.662595	0.921558	0.220748	0.287272	0.205035
Os03g0859100|mRNA|AK060992|CDS+3'UTR	Lipolytic enzyme, G-D-S-L family protein.	0.00374244	0.601698	0.846289	0.259603	0.43945	0.583095
Os04g0103700|mRNA|AK103833|CDS+3'UTR	Protein kinase domain containing protein.	1.58703e-07	2.32924	1.81781	0.749995	0.477502	0.529122
Os04g0107600|mRNA|AK058573|CDS+3'UTR	Arginine decarboxylase (EC 4.1.1.19) (ARGDC) (ADC).	3.433e-07	168.526	1.94191	0.993844	0.155038	0.555714
Os04g0109900|COMBINER_EST|Os04g0109900|8	Exostosin-like family protein.	1.0814e-05	0.975255	0.820527	0.531618	0.416665	0.687724
Os04g0113400|COMBINER|CI281545|6	(No Hit)	0.00439688	0.75328	1.46027	0.60826	0.397975	0.355253
Os04g0114000|COMBINER|CI276250|6	(No Hit)	0.037681	0.869009	1.4155	0.780922	0.590663	0.431167
Os04g0114900|COMBINER|CI317351|6	(No Hit)	0.00920052	0.989319	1.23875	1.29609	0.441633	0.457699
Os04g0119800|mRNA|AK067558|CDS+3'UTR	Conserved hypothetical protein.	2.76484e-07	1.85601	1.22334	0.414054	0.76374	0.633946
Os04g0120200|COMBINER_EST|Os04g0120200|8	Proteinase inhibitor I9, subtilisin propeptide domain containing protein.	4.73182e-07	2.41073	5.29536	0.289182	0.823879	0.32047
Os04g0121300|COMBINER_EST|Os04g0121300|8	Subtilase.	7.71715e-05	2.12893	3.27301	0.457619	0.859297	0.298891
Os04g0121800|mRNA|AK058841|UTR	Non-protein coding transcript, uncharacterized transcript.	6.02479e-08	15.1628	10.9015	0.40231	1.11057	0.968381
Os04g0128700|mRNA|AK107172|CDS+3'UTR	Conserved hypothetical protein.	1.7463e-08	2.51598	3.37367	0.272871	0.35767	0.280367
Os04g0132900|COMBINER|CI411802|6	(No Hit)	0.0438057	0.265157	0.528364	0.297716	0.354164	0.287573
Os04g0137400|COMBINER|CI186628|6	(No Hit)	0.00691463	0.422895	0.59971	0.615488	0.299256	0.515719
Os04g0141200|COMBINER_EST|Os04g0141200|8	Legume lectin, beta domain containing protein.	1.02248e-05	1.65712	3.39142	0.403215	0.220953	0.162565
Os04g0143700|COMBINER|CI317351|6	(No Hit)	0.0353336	0.9263	1.07778	1.14581	0.466562	0.514325
Os04g0148800|COMBINER|CI281545|6	(No Hit)	0.00594071	0.754908	1.47691	0.602656	0.35496	0.300674
Os04g0150700|COMBINER|CI330756|6	(No Hit)	0.0213625	1.3719	1.37104	0.810884	0.468994	0.528521
Os04g0153800|COMBINER_EST|Os04g0153800|8	Protein of unknown function DUF594 family protein.	0.000128888	4.82811	2.91073	1.36741	0.467598	0.599059
Os04g0156200|COMBINER_EST|Os04g0156200|8	Ribulose-phosphate binding barrel domain containing protein.	0.0342997	0.847666	1.44018	0.714097	0.498854	0.51336
Os04g0157900|COMBINER|CI082393|6	(No Hit)	0.00993993	0.782029	0.667225	0.528892	0.442304	0.412521
Os04g0165900|COMBINER|CI198027|6	(No Hit)	0.00112047	1.52611	0.876361	0.482784	0.703129	0.959083
Os04g0166000|mRNA|AK101349|CDS+3'UTR	Conserved hypothetical protein.	0.0040925	1.59327	0.765526	0.422007	0.811834	0.935229
Os04g0168300|mRNA|AK111111|CDS+3'UTR	Hypothetical protein.	0.01775	1.5343	0.363745	0.165001	0.0616938	0.265694
Os04g0173800|mRNA|AK103206|CDS+3'UTR	Lectin precursor (Agglutinin).	0.00777848	7.18606	3.61361	0.365021	0.365819	0.427057
Os04g0176400|COMBINER_EST|CI096496|6	Peptidase S10, serine carboxypeptidase family protein.	0.0490946	0.4914	0.772179	0.534199	0.821017	0.333417
Os04g0178400|mRNA|AK071864|CDS+3'UTR	Cytochrome P450 CYP99A1 (EC 1.14.-.-) (Fragment).	7.37583e-09	34.272	33.7899	0.564665	0.401839	0.519144
Os04g0184700|COMBINER|CI396069|6	(No Hit)	0.0380616	0.788302	1.70327	0.748909	0.506404	0.450226
Os04g0185600|COMBINER_EST|CI179631|6	Phosphate transporter 6.	0.0481634	0.902327	0.556226	0.259812	0.313427	0.304212
Os04g0186400|mRNA|AK063990|CDS+3'UTR	Phosphate transporter 6.	5.76728e-06	0.673901	2.50658	0.260513	0.314092	0.32743
Os04g0186800|COMBINER_EST|Os04g0186800|8	Transmembrane protein.	2.01368e-05	1	3.02342	1	1	0.459625
Os04g0191500|mRNA|AK060268|CDS+3'UTR	Conserved hypothetical protein.	0.0192835	1.09249	0.875531	0.421446	0.743142	1.08737
Os04g0194500|mRNA|AK121164|CDS+3'UTR	ABC transporter-like protein.	1.74182e-06	2.26525	3.21387	0.308375	0.492099	0.244279
Os04g0203900|COMBINER|CI363731|0	(No Hit)	1.24418e-05	6.11147	7.31942	1.24082	0.281191	0.189454
Os04g0210600|COMBINER|CI394322|6	(No Hit)	0.000140388	8.9269	3.01885	2.6688	0.335722	1.00595
Os04g0217300|COMBINER|CI330756|6	(No Hit)	0.0069798	1.09284	1.2466	0.879982	0.580198	0.440093
Os04g0223300|mRNA|AY382617|CDS+3'UTR	Peroxisome type ascorbate peroxidase.	0.0486107	0.57749	0.784808	0.373876	0.770917	0.859171
Os04g0227500|mRNA|AK059943|CDS+3'UTR	DSBA oxidoreductase family protein.	6.40236e-05	1.53161	3.0106	0.352406	0.281428	0.0899701
Os04g0229100|mRNA|AK071484|CDS+3'UTR	Cinnamyl-alcohol dehydrogenase CAD1 (Putative alcohol dehydrogenase) (EC 1.1.1.1	4.30841e-07	0.813571	2.3934	0.140784	0.0654833	0.0749686
Os04g0231900|COMBINER|CI396069|6	(No Hit)	0.0286888	0.906983	1.43777	0.808609	0.570887	0.487732
Os04g0244800|mRNA|AK121488|CDS+3'UTR	Heavy metal transport/detoxification protein domain containing protein.	5.72154e-09	2.09551	1.07948	0.81479	0.48437	0.801784
Os04g0253000|mRNA|AK073668|CDS+3'UTR	Histone H1.	2.62681e-06	0.77514	0.873124	0.552533	0.323557	0.541254
Os04g0255700|COMBINER|CI124737|6	(No Hit)	0.000393599	1.02723	0.944764	0.371762	0.404323	0.424113
Os04g0258800|COMBINER|CI330756|6	(No Hit)	0.0347212	1.33997	1.30963	0.851463	0.587617	0.483611
Os04g0265300|COMBINER|CI281545|6	(No Hit)	0.00708396	0.820799	1.64824	0.624831	0.437902	0.361746
Os04g0266600|COMBINER|CI330756|6	(No Hit)	0.0212855	1.05646	1.65628	0.716785	0.646235	0.488168
Os04g0268700|mRNA|AK111277|CDS+3'UTR	Eggshell protein family protein.	0.000860588	0.647824	1.28363	0.487019	0.7847	0.473006
Os04g0272200|COMBINER|CI412604|2	(No Hit)	0.00478065	0.481704	0.403855	0.491727	1.89928	1.15224
Os04g0275100|mRNA|AK106614|CDS+3'UTR	EGF-like calcium-binding domain containing protein.	1.24049e-07	5.08878	2.05466	0.489344	0.722436	0.687975
Os04g0280500|COMBINER_EST|Os04g0280500|8	Conserved hypothetical protein.	0.000210166	3.00805	0.171983	0.608048	0.432922	2.00327
Os04g0288100|COMBINER_EST|CI402652|1	Adenosine diphosphate glucose pyrophosphatase precursor.	1.34246e-09	23.2744	6.72885	0.0743894	0.237359	0.183023
Os04g0303100|COMBINER_EST|Os04g0303100|8	Protein kinase domain containing protein.	0.000115513	3.01028	1.36953	0.588515	0.559464	0.258836
Os04g0303300|COMBINER|CI427075|x	(No Hit)	9.39701e-05	1.05945	1.07547	0.508463	1.07776	0.488754
Os04g0304400|mRNA|AK102927|CDS+3'UTR	MADS-box protein AGL16-II.	0.000110643	1.46336	0.801208	0.327973	0.466507	0.773186
Os04g0312300|COMBINER|CI276250|6	(No Hit)	0.0461026	0.942281	1.30358	0.639496	0.615473	0.381808
Os04g0313300|mRNA|AK121730|CDS+3'UTR	Conserved hypothetical protein.	0.000233867	1.07046	0.753045	0.496615	0.527532	0.678231
Os04g0321800|mRNA|AK069106|5'UTR+CDS	Protein phosphatase 2C-like domain containing protein.	1.90606e-06	6.35301	2.87054	0.83181	0.425801	0.45862
Os04g0322000|COMBINER|CI082393|6	(No Hit)	0.0181205	0.762734	0.693529	0.533778	0.472043	0.423123
Os04g0330800|COMBINER|CI224642|6	(No Hit)	1.92794e-07	0.998222	0.766458	0.46926	0.480577	0.578899
Os04g0339400|mRNA|AK103553|CDS+3'UTR	Aldo/keto reductase family protein.	1.74771e-05	1.02274	2.04532	0.47933	0.397639	0.235402
Os04g0341200|COMBINER|CI397545|6	(No Hit)	0.00356747	0.517423	1.48506	0.514217	0.371087	0.35336
Os04g0342500|COMBINER_EST|Os04g0342500|8	Terpenoid synthase domain containing protein.	2.59399e-07	34.4127	1.08974	1	0.435384	0.968048
Os04g0347200|COMBINER|CI042037|0	(No Hit)	0.0294062	1.85692	1.81034	0.505634	0.348534	0.318227
Os04g0349700|mRNA|AK119351|CDS+3'UTR	Leucine-rich repeat, typical subtype containing protein.	2.12495e-07	1.33368	3.69865	0.626826	0.682412	0.477496
Os04g0350100|mRNA|AK063869|CDS+3'UTR	Proteinase inhibitor I25, cystatin family protein.	1.05432e-05	0.519993	1.01179	0.233582	0.320137	0.252378
Os04g0352200|mRNA|AK103395|CDS+3'UTR	Conserved hypothetical protein.	1.4269e-07	5.65552	1.66888	0.311137	0.503445	0.454789
Os04g0355700|COMBINER|CI330756|6	(No Hit)	0.0144186	1.17116	1.39913	0.876953	0.668204	0.48099
Os04g0359700|COMBINER_EST|Os04g0359700|8	Zinc-containing alcohol dehydrogenase superfamily protein.	3.26463e-06	1.91402	4.292	0.475419	0.85177	0.301222
Os04g0368000|COMBINER|CI447876|x	(No Hit)	0.0012274	1.25028	3.34357	1	1.40915	0.398571
Os04g0368800|COMBINER_EST|Os04g0368800|8	EGF-like calcium-binding domain containing protein.	9.13509e-07	9.50983	5.44186	0.975378	0.384259	0.117001
Os04g0369000|mRNA|AK119916|CDS+3'UTR	Major sperm protein domain containing protein.	4.70283e-06	0.613136	3.10956	0.415583	0.765517	0.0863237
Os04g0386100|COMBINER|CI124737|6	(No Hit)	0.000477182	1.01742	0.894891	0.373376	0.411319	0.428263
Os04g0386700|COMBINER_EST|CI061748|0	Conserved hypothetical protein.	6.26745e-05	1.8221	1.94776	0.998343	0.494667	1.19736
Os04g0390700|mRNA|AK107261|CDS+3'UTR	Short-chain dehydrogenase/reductase SDR family protein.	1.34485e-07	1.02475	0.604703	0.221519	0.100254	0.278496
Os04g0390800|mRNA|AK108276|CDS+3'UTR	Short-chain dehydrogenase/reductase SDR family protein.	6.30188e-06	1.83213	0.876235	0.971424	0.142052	0.911873
Os04g0395800|mRNA|AK107750|CDS+3'UTR	ZIM domain containing protein.	6.68974e-08	8.67678	2.63169	1	0.864535	0.369519
Os04g0396800|mRNA|AK062632|CDS+3'UTR	Peptidase S10, serine carboxypeptidase family protein.	0.00580049	0.22716	0.424542	0.264891	0.513237	0.467514
Os04g0399300|mRNA|AK105282|CDS+3'UTR	NUDIX hydrolase domain containing protein.	8.7397e-07	1.12578	1.41174	0.692885	0.387245	0.271505
Os04g0401400|mRNA|AK070418|CDS+3'UTR	Transposase (Fragment).	1.73242e-08	0.734117	0.878207	0.0140101	0.0167475	0.0101648
Os04g0402700|mRNA|AK058995|CDS+3'UTR	Hypothetical protein.	1.24676e-07	1.08303	0.855469	0.401992	0.484128	0.428632
Os04g0405300|mRNA|AK110700|CDS+3'UTR	Stem secoisolariciresinol dehydrogenase (Fragment).	2.1708e-09	12.4213	6.72904	0.60004	0.344031	0.875156
Os04g0405500|mRNA|AK063263|CDS+3'UTR	Conserved hypothetical protein.	0.000518363	1.02249	1.08962	0.542155	0.593544	0.452478
Os04g0407900|mRNA|AK064758|CDS+3'UTR	Cytochrome P450 77A2 (EC 1.14.-.-) (CYPLXXVIIA2) (P-450EG5).	1.31277e-06	0.406	1.59265	0.0973632	0.111117	0.201034
Os04g0408600|mRNA|AY224583|CDS	Protein of unknown function DUF662 family protein.	0.0317766	0.331002	1.1298	0.215997	0.473104	0.342575
Os04g0410600|mRNA|AK121649|CDS+3'UTR	Purple acid phosphatase.	0.000488249	0.0768282	1.00807	0.297687	0.962685	0.505721
Os04g0412200|mRNA|AK062016|CDS+3'UTR	Ferredoxin I.	2.66109e-05	0.76738	0.466539	0.158947	0.289692	0.437893
Os04g0412300|mRNA|AK121151|CDS+3'UTR	Glycoside hydrolase, family 17 protein.	0.00058648	1.12823	2.35527	0.243883	0.403296	0.216897
Os04g0417000|mRNA|AK063428|CDS+3'UTR	Aluminum-activated malate transporter.	0.00175384	1.18565	0.456511	0.102987	0.263903	0.926932
Os04g0420900|mRNA|AK064414|5'UTR+CDS	Receptor-like protein kinase.	0.0272081	0.797494	0.812098	0.481204	0.717123	0.675804
Os04g0422600|mRNA|AK099964|CDS+3'UTR	Protein of unknown function DUF6 domain containing protein.	1.12717e-08	2.77508	1.26607	0.262638	0.237708	0.254349
Os04g0428500|mRNA|AK109932|CDS+3'UTR	Conserved hypothetical protein.	0.0485926	0.944186	0.833325	0.708768	0.888492	0.477082
Os04g0432400|mRNA|AK061496|CDS+3'UTR	Plant neutral invertase family protein.	0.00168371	0.873373	1.25527	0.758381	1.17728	0.360655
Os04g0442300|mRNA|AK105815|CDS+3'UTR	ZmRR2 protein (Response regulator 2).	0.000297151	0.376889	0.549507	0.497452	0.664571	0.747434
Os04g0444300|mRNA|AK102641|CDS+3'UTR	Conserved hypothetical protein.	5.15298e-09	3.37777	2.02775	0.291545	0.206119	0.229897
Os04g0446000|COMBINER_EST|Os04g0446000|8	Protein of unknown function DUF567 family protein.	1.33654e-06	1.79626	3.59442	0.176801	0.0574022	0.0239995
Os04g0448300|mRNA|AK109494|CDS+3'UTR	Peptidase A1, pepsin family protein.	0.000147305	0.730841	3.42321	0.436626	0.843108	0.171544
Os04g0452600|COMBINER_EST|Os04g0452600|8	Sugar transporter family protein.	4.3155e-05	0.211277	0.822451	0.313966	0.945429	0.284049
Os04g0454200|mRNA|AK072059|CDS+3'UTR	Monosaccharide transporter 1.	5.9292e-05	0.274375	0.40471	0.387004	2.42901	1.0315
Os04g0457500|COMBINER_EST|CI372510|4	Gamma-glutamyltranspeptidase family protein.	3.31763e-08	1.43571	1.78858	0.584558	0.469094	0.527496
Os04g0460900|mRNA|AK066716|UTR	Non-protein coding transcript, unclassifiable transcript.	4.30636e-05	1.03345	0.724834	0.499428	0.63619	0.632951
Os04g0467000|mRNA|AK073154|CDS+3'UTR	Conserved hypothetical protein.	0.00203809	2.0107	2.5368	0.569713	0.555102	0.383006
Os04g0468600|mRNA|AK061332|CDS+3'UTR	Conserved hypothetical protein.	7.3979e-09	0.944218	2.72811	0.200922	0.220046	0.18962
Os04g0469000|mRNA|AK062816|CDS+3'UTR	Heavy metal transport/detoxification protein domain containing protein.	0.000524474	0.919826	1.3249	0.43945	1.90044	0.300584
Os04g0469300|COMBINER|CI441424|0	(No Hit)	7.37683e-06	3.5099	0.531092	0.334934	0.355118	0.751729
Os04g0471300|mRNA|AK069769|CDS+3'UTR	Conserved hypothetical protein.	6.44065e-06	1.04287	1.70295	0.46332	0.563733	0.336584
Os04g0473900|COMBINER|CI158694|6	(No Hit)	0.000206286	0.734396	0.64173	0.441893	0.504949	0.684703
Os04g0474300|mRNA|AK066908|CDS+3'UTR	Conserved hypothetical protein.	0.000241221	1.32267	0.86405	0.495058	0.503639	0.536007
Os04g0474500|mRNA|AK062029|CDS+3'UTR	Amygdalin hydrolase isoform AH I precursor (EC 3.2.1.117).	1.29215e-05	0.0866618	0.593212	0.444489	0.903791	0.487407
Os04g0474800|mRNA|AK062776|CDS+3'UTR	Glycoside hydrolase, family 1 protein.	2.70094e-08	1.5656	1.72166	0.121441	0.310202	0.374493
Os04g0474900|mRNA|AK070962|CDS+3'UTR	Cyanogenic beta-glucosidase precursor (EC 3.2.1.21) (Linamarase) (Fragment).	5.35516e-06	0.631337	1.76627	0.446459	0.644694	0.396983
Os04g0480500|mRNA|AK119334|CDS+3'UTR	Leucine-rich repeat, plant specific containing protein.	9.17149e-06	6.08025	1.447	0.55373	0.335178	0.411596
Os04g0481200|COMBINER_EST|CI277661|6	Ricin B-related lectin domain containing protein.	2.46578e-05	0.0855149	0.449954	0.427697	0.856754	0.787259
Os04g0482600|mRNA|AK063261|UTR	Non-protein coding transcript, uncharacterized transcript.	9.50628e-09	1.41374	1.36719	0.231851	0.31479	0.294037
Os04g0488400|mRNA|AK068736|CDS+3'UTR	FLOWERING LOCUS T protein.	5.57159e-07	5.00923	1	1	0.206651	0.908411
Os04g0489600|mRNA|AK068039|CDS+3'UTR	Basic helix-loop-helix dimerisation region bHLH domain containing protein.	5.11296e-05	1.12773	1.1258	0.196111	0.148496	0.272784
Os04g0494100|mRNA|AK104426|CDS+3'UTR	Endochitinase A precursor (EC 3.2.1.14) (Seed chitinase A).	4.57022e-07	9.74006	2.0275	2.1989	0.495913	1.49383
Os04g0494900|mRNA|AK073892|CDS+3'UTR	Protein of unknown function DUF642 family protein.	0.0255128	0.185947	0.42532	0.801601	0.737673	0.36131
Os04g0495400|COMBINER_EST|CI371823|0	DOMON domain containing protein.	0.0326848	0.489218	0.847204	0.496584	0.650626	0.516626
Os04g0496100|COMBINER|CI317351|6	(No Hit)	0.0184941	0.835118	1.26869	1.26215	0.497756	0.557685
Os04g0497300|mRNA|AF257779|CDS+3'UTR	Protein of unknown function DUF1138 family protein.	0.00157391	1.8179	2.91687	1.00785	0.439343	0.311808
Os04g0505200|mRNA|AK061301|CDS+3'UTR	Leucine-rich repeat, plant specific containing protein.	3.99117e-05	1.14659	0.802124	0.236347	0.38985	0.444289
Os04g0507700|mRNA|AK121383|CDS+3'UTR	Lipolytic enzyme, G-D-S-L family protein.	0.000268779	0.220527	0.774747	0.434555	1.88993	0.5611
Os04g0511400|mRNA|AK070476|CDS+3'UTR	General substrate transporter family protein.	6.82769e-06	0.242975	0.850653	0.256422	0.326959	0.245349
Os04g0515400|COMBINER_EST|Os04g0515400|8	Pyrophosphohydrolase MazG RS21-C6 family protein.	0.000258025	0.622336	0.689614	0.292174	0.388832	0.36655
Os04g0517900|COMBINER|CI431602|0	(No Hit)	0.0135651	1.99841	1.17325	0.791689	0.373047	0.477777
Os04g0518400|mRNA|AK067801|CDS+3'UTR	Phenylalanine ammonia-lyase 2 (EC 4.3.1.5).	1.25738e-09	4.39466	3.95767	0.0349118	0.79492	0.0545911
Os04g0522800|mRNA|AK068328|CDS+3'UTR	Conserved hypothetical protein.	2.29593e-08	1.53424	1.18593	0.460467	0.422558	0.510204
Os04g0523100|mRNA|AK119597|CDS+3'UTR	Homeodomain-like containing protein.	0.00487617	1.75608	0.954336	0.778695	0.400735	0.551273
Os04g0524300|mRNA|AK106426|CDS+3'UTR	ZmRR2 protein (Response regulator 2).	3.78143e-06	0.173374	0.528881	0.473167	1.1841	0.583735
Os04g0525700|mRNA|AK105830|CDS+3'UTR	Peptidase S10, serine carboxypeptidase family protein.	1.3169e-07	0.496625	0.759595	0.21284	0.265091	0.259103
Os04g0526800|mRNA|AK061581|CDS+3'UTR	GRAM domain containing protein.	0.00165346	2.16181	1.26939	1.15593	0.468808	0.698226
Os04g0527000|mRNA|AK070324|CDS+3'UTR	GRAM domain containing protein.	2.06566e-06	2.93376	1.74852	0.822929	0.553044	0.444206
Os04g0532700|mRNA|AK109796|CDS+3'UTR	Conserved hypothetical protein.	0.000157627	1.66888	2.24319	0.952451	0.469921	0.630766
Os04g0533300|mRNA|AK061351|CDS+3'UTR	Remorin (pp34).	3.01927e-05	1.64161	1.31583	0.380342	0.692984	0.479792
Os04g0536300|mRNA|AK070205|CDS+3'UTR	YABBY protein family protein.	0.00474318	0.139521	0.484497	0.182637	0.481187	0.311475
Os04g0536500|mRNA|AK109552|CDS+3'UTR	NAM protein.	0.00320226	0.465089	1.08414	0.64425	0.455865	0.240517
Os04g0537800|mRNA|AK103654|CDS+3'UTR	Protein of unknown function DUF26 domain containing protein.	0.00556396	0.512127	0.991452	0.448615	0.484581	0.263536
Os04g0540200|mRNA|AK061333|CDS+3'UTR	Zn-finger, CONSTANS type domain containing protein.	7.9589e-06	3.99557	3.71458	0.733187	0.455537	0.472256
Os04g0541700|mRNA|AK109177|CDS+3'UTR	Homeobox domain containing protein.	2.89497e-05	2.59973	3.32656	1.25397	0.439541	0.687401
Os04g0543600|mRNA|AK064289|CDS+3'UTR	Amino acid/polyamine transporter I family protein.	1.1998e-08	0.864056	1.10664	0.0602297	0.0499241	0.0620494
Os04g0550900|COMBINER_EST|Os04g0550900|8	Major intrinsic protein family protein.	0.0116552	0.815499	2.15293	0.94187	0.94338	0.384626
Os04g0551700|mRNA|AK068663|CDS+3'UTR	PAP fibrillin family protein.	0.000728634	0.870724	0.687588	0.8724	0.441563	0.907623
Os04g0553500|mRNA|AK067182|CDS+3'UTR	Pectinesterase family protein.	7.84583e-08	1.19113	1.17903	0.0950216	0.0982956	0.0719122
Os04g0554200|mRNA|AK066540|CDS+3'UTR	Major sperm protein domain containing protein.	0.0240034	0.750303	1.10618	1.67891	1.36039	0.466116
Os04g0556500|mRNA|AK120794|CDS+3'UTR	Cis-zeatin O-glucosyltransferase.	2.59399e-07	1.74823	1.80909	0.571209	0.236206	0.43432
Os04g0560100|mRNA|AK071033|CDS+3'UTR	Cytochrome P450.	0.00118316	0.550468	1.07189	0.350936	0.516881	0.516485
Os04g0560600|COMBINER_EST|CI249013|6	Calcium-dependent protein kinase 3 (Fragment).	1.48715e-06	1.05918	1.05156	0.195294	0.162625	0.181616
Os04g0562100|mRNA|AK060598|CDS+3'UTR	Amino acid/polyamine transporter II family protein.	0.000384594	1.05275	0.492106	0.281505	0.805481	0.315178
Os04g0565500|mRNA|AK058888|CDS+3'UTR	Amino acid transporter protein-like.	5.43651e-05	0.904013	2.3024	0.60181	1.35688	0.443929
Os04g0565700|COMBINER|CI139190|6	(No Hit)	0.000270532	0.925628	0.847619	0.346566	0.43948	0.431251
Os04g0566400|mRNA|AK068023|CDS+3'UTR	Zn-finger, C2H2 type domain containing protein.	0.00255222	1.40769	0.800836	0.452096	0.344024	0.33599
Os04g0572300|COMBINER|CI348739|6	(No Hit)	0.0186517	1.05746	1.10228	1.12685	0.873962	0.40255
Os04g0574500|mRNA|AK110934|CDS+3'UTR	Growth-regulating factor 3.	2.84001e-07	0.85651	0.441508	0.137476	0.189402	0.338311
Os04g0574700|mRNA|AK060520|CDS+3'UTR	C4-dicarboxylate transporter/malic acid transport protein family protein.	0.00590836	0.306813	0.388191	0.100681	0.159369	0.132643
Os04g0575200|COMBINER|CI082393|6	(No Hit)	0.0219454	0.763731	0.694014	0.554604	0.459638	0.426069
Os04g0575900|COMBINER|CI226033|6	(No Hit)	3.18882e-06	1.33006	1.37123	0.687727	0.512786	0.453835
Os04g0576300|COMBINER_EST|Os04g0576300|8	Pseudouridylate synthase TruB, N-terminal domain containing protein.	0.00100755	1.58641	0.87729	0.810261	0.350858	0.560395
Os04g0578000|mRNA|AK064250|CDS+3'UTR	ACC synthase (EC 4.4.1.14).	0.000100833	0.672439	0.555815	0.41028	0.685087	0.339942
Os04g0578600|mRNA|AB126085|CDS+3'UTR	Ferric reductase-like transmembrane component family protein.	0.0012026	0.119726	0.541821	0.181123	0.721574	0.578969
Os04g0579200|mRNA|AK100603|CDS+3'UTR	Zn-finger, RING domain containing protein.	7.29777e-06	1.39763	1.05128	0.569672	0.490614	0.380242
Os04g0581000|mRNA|AK061337|CDS+3'UTR	2OG-Fe(II) oxygenase domain containing protein.	5.10526e-05	1.4606	1.9107	0.534854	0.362957	0.230042
Os04g0581100|mRNA|AK100853|CDS+3'UTR	Isopenicillin N synthase family protein.	2.068e-06	35.158	24.9504	1.87798	0.266536	0.435634
Os04g0581400|COMBINER|CI331209|1	(No Hit)	0.00134519	0.616211	0.811722	0.468019	0.7917	0.497314
Os04g0582700|COMBINER_EST|Os04g0582700|8	Conserved hypothetical protein.	0.000190124	0.928095	1.43531	1.08757	0.698602	0.408181
Os04g0584100|mRNA|AK108779|CDS+3'UTR	Legume lectin, alpha domain containing protein.	1.03242e-07	1.84235	3.68683	0.672045	0.560985	0.483447
Os04g0589400|COMBINER|CI042304|0	(No Hit)	1.71999e-08	3.35183	1.7227	0.415526	0.659047	0.656407
Os04g0589500|mRNA|AK069707|CDS+3'UTR	Conserved hypothetical protein.	8.31304e-09	1.53395	0.851864	0.48265	0.46618	0.592009
Os04g0589700|mRNA|AK070506|CDS+3'UTR	U box domain containing protein.	2.09889e-09	2.17376	3.36051	0.689671	0.483715	0.425509
Os04g0590200|COMBINER_EST|CI066918|0	Protein of unknown function DUF296 domain containing protein.	4.69474e-05	1.72418	1.29838	0.844112	0.477728	0.539978
Os04g0594100|mRNA|AK111960|CDS+3'UTR	MYB8.	1.30601e-07	1.31707	1.3536	0.411177	0.918391	0.21276
Os04g0597300|mRNA|AJ575239|CDS	DNA-binding WRKY domain containing protein.	0.0020784	0.686869	1.38366	0.557451	0.720602	0.45256
Os04g0597800|mRNA|AK101480|CDS+3'UTR	Oligopeptide transporter, kidney isoform (Peptide transporter 2) (Kidney H+/pept	1.02687e-07	15.7924	3.83597	0.242245	0.424819	0.224014
Os04g0598900|mRNA|AK111730|CDS+3'UTR	Wall-associated kinase-like protein.	7.16218e-07	3.74057	1.55328	0.395171	0.23126	0.501529
Os04g0602500|mRNA|AK058634|CDS+3'UTR	Pectinacetylesterase precursor.	0.00822627	0.311359	0.456147	0.396277	1.10465	1.51527
Os04g0603900|mRNA|AK099651|CDS+3'UTR	Conserved hypothetical protein.	0.00049084	0.990457	0.850969	0.582325	0.463159	0.5673
Os04g0604400|COMBINER_EST|Os04g0604400|8	Plant MuDR transposase domain containing protein.	0.00210274	0.90593	1.604	0.524067	0.307083	0.212292
Os04g0605300|mRNA|AK061732|CDS+3'UTR	Leucine-rich repeat, typical subtype containing protein.	8.26854e-06	1.46708	1.32858	0.390277	0.423038	0.641785
Os04g0606000|mRNA|AK073495|CDS+3'UTR	Transferase family protein.	0.00578187	2.00445	0.821324	0.776599	0.29752	0.55332
Os04g0606200|mRNA|AK066753|CDS+3'UTR	Conserved hypothetical protein.	7.21813e-09	3.11705	1.17225	0.321674	0.368815	0.427181
Os04g0610600|mRNA|AK073109|CDS+3'UTR	Cor14b protein precursor.	9.20962e-06	2.70551	1.56787	1.24486	0.400704	1.34489
Os04g0611400|mRNA|AK069344|CDS+3'UTR	Vacuolar sorting receptor homolog.	5.17547e-09	2.39695	3.54894	0.186789	0.765754	0.132547
Os04g0611800|mRNA|AY347877|CDS+3'UTR	Terpene synthase, metal-binding domain containing protein.	0.000317216	0.800733	0.85513	0.521882	0.491693	0.615505
Os04g0613800|mRNA|AK060828|CDS+3'UTR	Methyl-CpG binding domain containing protein.	7.51933e-09	1.39671	0.841559	0.565515	0.475023	0.585478
Os04g0619000|COMBINER_EST|CI148613|6	No apical meristem (NAM) protein domain containing protein.	1.88775e-05	2.68717	2.60561	1	0.258019	0.468942
Os04g0619800|COMBINER_EST|AU101420|7	Conserved hypothetical protein.	1.50978e-05	1.12687	1.0469	0.498719	0.541363	0.494544
Os04g0626500|mRNA|AK069923|CDS+3'UTR	Disease resistance protein RGA2 (RGA2-blb) (Blight resistance protein RPI).	5.55892e-06	0.736976	0.762358	0.349715	0.396807	0.506899
Os04g0627300|COMBINER_EST|AU095514|6	Conserved hypothetical protein.	9.6957e-06	0.0790933	0.516931	0.0867965	0.936929	0.0964243
Os04g0631100|mRNA|AK121883|CDS+3'UTR	General substrate transporter family protein.	1.6789e-08	7.11365	1.73116	0.600465	0.413707	0.768316
Os04g0632100|mRNA|AF403127|CDS+3'UTR	S-locus receptor-like kinase RLK13.	8.1268e-06	2.05346	4.96722	0.692357	0.88951	0.421534
Os04g0634000|mRNA|AK106486|CDS+3'UTR	S-locus glycoprotein family protein.	0.00236179	0.847276	1.41454	0.535856	0.600216	0.322574
Os04g0635300|COMBINER_EST|Os04g0635300|8	Zn-finger, CCHC type domain containing protein.	0.00524095	0.8923	0.582704	0.350817	0.185887	0.234635
Os04g0636400|mRNA|AK061848|CDS+3'UTR	CEL I mismatch endonuclease.	0.000552704	0.47038	1.22597	0.346273	0.594274	0.321137
Os04g0637000|mRNA|AK066906|CDS+3'UTR	Basic leucine zipper protein (Liguleless2).	3.99157e-05	2.40759	1.96926	1.02585	0.396609	0.560068
Os04g0639800|COMBINER|CI393913|0	(No Hit)	0.000435324	0.453065	0.62668	0.49004	0.662445	0.654694
Os04g0644100|mRNA|AK106954|CDS+3'UTR	Sterile alpha motif homology domain containing protein.	0.000791988	0.923199	0.964046	0.361466	0.547908	0.3311
Os04g0647900|mRNA|AK068809|CDS+3'UTR	Leucine-rich repeat, typical subtype containing protein.	0.000149281	3.6197	4.54976	1.18163	1.14103	0.327857
Os04g0649200|mRNA|AK103112|CDS+3'UTR	Plant protein of unknown function DUF869 family protein.	0.00950699	0.39501	0.721187	0.392031	0.379589	0.418326
Os04g0650700|mRNA|AK061502|CDS+3'UTR	L-asparaginase (L-asparagine amidohydrolase).	2.67361e-05	1.53265	1.13674	0.403601	0.701813	0.648721
Os04g0654100|COMBINER|CI330756|6	(No Hit)	0.00401725	1.09712	1.40845	0.829257	0.584661	0.46341
Os04g0654600|mRNA|AK111497|CDS+3'UTR	Protein kinase domain containing protein.	0.00395944	0.114533	0.440102	0.213117	0.572506	0.223772
Os04g0657100|mRNA|AK072747|CDS+3'UTR	Farnesyl diphosphate synthase (Fragment).	0.0415952	0.483541	0.565519	0.498381	0.869269	1.00443
Os04g0657500|mRNA|AK066638|CDS+3'UTR	Lipase, class 3 family protein.	0.0108244	0.774583	0.889467	0.431553	0.455332	0.312995
Os04g0659200|mRNA|AK102258|CDS+3'UTR	Conserved hypothetical protein.	9.7789e-05	1.45416	1.53775	0.200383	0.220852	0.123346
Os04g0659300|mRNA|AK111969|CDS+3'UTR	Protein of unknown function DUF26 domain containing protein.	8.25612e-07	21.5538	4.21537	0.685029	0.166488	0.471307
Os04g0662200|mRNA|AK107934|CDS+3'UTR	Auxin responsive SAUR protein family protein.	1.31561e-05	0.585774	1.00565	0.537624	0.558177	0.36038
Os04g0662400|mRNA|AK108652|CDS+3'UTR	Auxin responsive SAUR protein family protein.	4.89641e-07	4.68981	1.48793	0.595361	0.358494	0.433655
Os04g0664500|mRNA|AK109743|CDS+3'UTR	Agmatine coumaroyltransferase.	6.3089e-07	1.80511	1	1	0.326013	1
Os04g0664600|COMBINER_EST|Os04g0664600|8	Agmatine coumaroyltransferase.	2.69489e-06	4.05438	1.37667	1.02497	0.39337	0.94229
Os04g0664800|COMBINER_EST|Os04g0664800|8	Cell wall invertase (EC 3.2.1.26).	2.80142e-05	2.89471	3.27969	0.681844	0.743726	0.458407
Os04g0664900|COMBINER_EST|CI550916|3	Cell wall invertase (EC 3.2.1.26).	1.37607e-05	1.28949	2.96598	0.512248	0.423531	0.19986
Os04g0665200|mRNA|AK110936|CDS+3'UTR	SAM dependent carboxyl methyltransferase family protein.	1.66167e-05	0.658708	1.49013	0.553232	0.88701	0.416723
Os04g0668900|mRNA|AK067891|CDS+3'UTR	Oxidase (OSJNBa0043A12.16 protein).	3.4525e-07	1.38095	0.871376	0.599656	0.4578	0.668258
Os04g0671900|mRNA|AB071298|CDS	Auxin response factor 8.	6.51801e-06	0.842126	0.718927	0.493831	0.480114	0.503889
Os04g0672600|mRNA|AK070283|CDS+3'UTR	Leucine-rich repeat, typical subtype containing protein.	9.05424e-08	1.43838	1.24854	0.467578	0.599437	0.496127
Os04g0673300|mRNA|AK059734|CDS+3'UTR	ZmRR2 protein (Response regulator 2).	3.35073e-05	0.869413	0.598336	0.315591	0.336342	0.341359
Os04g0678200|mRNA|AK106193|CDS+3'UTR	Protein of unknown function DUF1218 family protein.	2.24375e-05	0.550563	1.05788	0.643059	0.790787	0.445035
Os04g0684600|mRNA|AK111337|CDS+3'UTR	Conserved hypothetical protein.	0.0505005	0.494681	0.755262	0.374734	0.584197	0.375569
Os04g0684800|mRNA|AK058755|UTR	Ubiquitin-conjugating enzymes domain containing protein.	0.00467157	0.522946	0.585335	0.191207	0.492522	0.338839
Os04g0685200|mRNA|AK060191|CDS+3'UTR	Peptidase aspartic family protein.	8.73785e-07	1.57139	0.887986	0.41823	0.438215	0.503224
Os04g0688100|mRNA|AF019743|CDS+3'UTR	Anionic peroxidase precursor.	7.71005e-09	20.1495	5.40907	0.358506	0.436045	0.495093
Os04g0688200|mRNA|AK103558|CDS+3'UTR	Anionic peroxidase precursor.	4.45961e-06	7.42258	2.04392	0.526111	0.658314	0.277454
Os04g0688300|mRNA|AK065090|CDS+3'UTR	Haem peroxidase, plant/fungal/bacterial family protein.	5.46577e-09	19.4026	4.55446	0.239834	0.383046	0.33718
Os04g0689000|mRNA|AK073360|CDS+3'UTR	Anionic peroxidase precursor.	2.6268e-06	9.24639	3.16637	0.124362	0.215727	0.205309
Os04g0690100|mRNA|AK099856|CDS+3'UTR	Zn-finger, C2H2 type domain containing protein.	0.00410457	0.341155	0.786831	0.482938	0.412092	0.52212
Os04g0690200|COMBINER|CI139190|6	(No Hit)	0.00115466	0.923218	0.870085	0.37463	0.454818	0.435447
Os04g0690500|mRNA|AK105853|CDS+3'UTR	Conserved hypothetical protein.	0.000270214	0.982436	0.828635	0.308252	0.331222	0.37507
Os04g0691100|mRNA|AB125306|CDS+3'UTR	Protein kinase 3.	5.00329e-08	2.78676	2.51455	0.328986	0.237238	0.228198
Os05g0103300|mRNA|AK062996|CDS+3'UTR	AT.I.24-5 protein (Fragment).	9.11624e-06	0.50272	1.83497	0.467173	1.1141	0.411279
Os05g0107200|COMBINER_EST|CI140475|6	Root cap family protein.	0.00710305	1.54098	2.76703	0.635747	1.46024	0.444283
Os05g0111300|mRNA|AK058529|CDS+3'UTR	Plant metallothionein, family 15 protein.	0.0104235	0.762951	1.40174	0.856672	1.11828	0.456223
Os05g0112000|mRNA|AK107650|CDS+3'UTR	Zn-finger, RING domain containing protein.	0.00137706	1.46983	0.692452	0.616201	0.304588	0.467854
Os05g0112200|mRNA|AK108933|CDS+3'UTR	Dof3 gene (Fragment).	4.03137e-07	1.25611	1.24942	0.540414	0.510597	0.473019
Os05g0114400|mRNA|AK108981|CDS+3'UTR	Zn-finger, C2H2 type domain containing protein.	0.00258696	1.77459	1.46412	0.753048	0.472472	0.340947
Os05g0114800|mRNA|AK107808|UTR	Non-protein coding transcript, putative npRNA.	0.00162836	0.414717	0.692006	0.451498	0.603065	0.443191
Os05g0119100|COMBINER_EST|Os05g0119100|8	Conserved hypothetical protein.	0.00425668	0.534906	0.659019	0.420553	0.526689	0.667869
Os05g0122700|COMBINER_EST|CI441278|0	Small hydrophobic protein 2.	3.09887e-06	3.08547	1.92694	1.07596	0.382134	1.14796
Os05g0125900|mRNA|AK063078|CDS+3'UTR	Conserved hypothetical protein.	7.11414e-06	3.37931	1.56369	0.511667	0.300405	0.341818
Os05g0126100|mRNA|AK059541|CDS+3'UTR	CD9/CD37/CD63 antigen family protein.	3.12014e-06	1.78594	1.20416	0.493664	0.165494	0.290415
Os05g0126800|COMBINER_EST|CI265408|6	Hypothetical protein.	0.000282932	1.16371	0.948359	0.290307	0.46739	0.332013
Os05g0132100|mRNA|AK059083|5'UTR+CDS	AMP-dependent synthetase and ligase domain containing protein.	0.00262093	0.765374	0.645956	0.517173	1.10564	0.428679
Os05g0132700|COMBINER_EST|CI562776|3	Typical P-type R2R3 Myb protein (Fragment).	0.00724491	0.531146	1.00212	0.798041	1.91537	0.334095
Os05g0134400|mRNA|AK061809|CDS+3'UTR	Haem peroxidase, plant/fungal/bacterial family protein.	1.50528e-06	2.66885	2.05614	0.675223	0.421738	0.446202
Os05g0134700|mRNA|AK064360|CDS+3'UTR	Haem peroxidase, plant/fungal/bacterial family protein.	6.76277e-07	5.5794	5.10241	0.142953	0.300849	0.0472533
Os05g0135200|COMBINER_EST|CI551260|0	Haem peroxidase, plant/fungal/bacterial family protein.	0.0225262	1.21831	1.91668	0.428064	0.30126	0.213733
Os05g0135400|mRNA|AK063587|CDS+3'UTR	Plant peroxidase family protein.	0.000482996	5.02802	1	1	0.394154	0.846043
Os05g0136900|mRNA|AK069868|CDS+3'UTR	Transferase family protein.	1.30596e-07	2.39156	3.81856	0.843636	1.04727	0.420734
Os05g0142900|mRNA|AK119998|CDS+3'UTR	Conserved hypothetical protein.	0.0353832	1.65715	1.8844	1.18845	1.5722	0.499415
Os05g0149000|mRNA|AK111047|CDS+3'UTR	Pectinesterase inhibitor domain containing protein.	8.39978e-09	4.31282	1.22114	0.466533	0.47659	0.603239
Os05g0149400|mRNA|AK061064|CDS+3'UTR	1-aminocyclopropane-1-carboxylate oxidase.	3.85096e-06	7.72101	3.19689	0.172482	1.2346	0.50048
Os05g0149500|mRNA|AK064684|CDS+3'UTR	Arabidopsis thaliana protein of unknown function DUF821 family protein.	0.00117859	0.450301	1.06546	0.500447	0.830651	0.424316
Os05g0158600|mRNA|AB059416|CDS+3'UTR	OsGA2ox1.	1.75504e-06	2.41816	1.56621	0.368381	0.27463	0.275331
Os05g0161800|COMBINER|CI236301|6	(No Hit)	2.89638e-07	31.6822	3.87772	0.332939	0.149681	0.115411
Os05g0162000|mRNA|AK067416|CDS+3'UTR	Peroxidase 1.	3.6474e-08	0.631452	1.47865	0.0954997	0.0797374	0.0831725
Os05g0165500|mRNA|AK109061|CDS+3'UTR	Conserved hypothetical protein.	0.000925273	0.821675	0.808761	0.305374	0.592415	0.373774
Os05g0167400|COMBINER|CI317351|6	(No Hit)	0.0159859	0.686373	1.63004	0.978542	0.640162	0.4486
Os05g0173400|COMBINER|CI124749|6	(No Hit)	0.000223937	1.1491	0.960242	0.34956	0.383503	0.509209
Os05g0183100|mRNA|AK066252|CDS+3'UTR	WRKY transcription factor 67.	9.09781e-08	13.3738	4.54509	0.407059	0.206935	0.177209
Os05g0195700|mRNA|AK061427|CDS+3'UTR	Transcription factor MYBS2.	0.0311109	0.76955	0.517618	0.448736	0.560736	0.535046
Os05g0198400|mRNA|AB126090|CDS	Zinc transporter 4, chloroplast precursor (ZRT/IRT-like protein 4).	0.000100022	1.04627	0.591506	0.395517	0.546411	0.825843
Os05g0199800|mRNA|AK107675|CDS+3'UTR	Basic helix-loop-helix dimerisation region bHLH domain containing protein.	9.17507e-05	1.53701	3.59121	1	0.734637	0.291113
Os05g0208500|mRNA|AK100789|CDS+3'UTR	Hypothetical protein.	2.20975e-05	0.572355	0.815553	0.487478	0.669559	0.562501
Os05g0212400|mRNA|AK072108|CDS+3'UTR	Uncharacterized plant-specific domain 01589 containing protein.	8.86656e-08	0.940525	0.860257	0.12051	0.126928	0.176619
Os05g0224700|COMBINER_EST|Os05g0224700|8	Protein kinase domain containing protein.	0.0137178	0.822727	1.23751	0.957519	1	0.37211
Os05g0225800|mRNA|AK070646|CDS+3'UTR	Szp protein.	0.0119222	0.483668	1.12864	0.227163	0.329098	0.173647
Os05g0226000|COMBINER_EST|CI350891|0	Szp protein.	0.0172609	0.677047	0.829213	0.340628	0.242311	0.174728
Os05g0228000|mRNA|AK064229|CDS+3'UTR	Purine and other phosphorylases, family 1 protein.	2.41424e-08	17.5684	5.57878	0.354412	0.405766	0.50049
Os05g0228400|mRNA|AK100786|CDS+3'UTR	Basic helix-loop-helix dimerisation region bHLH domain containing protein.	0.00021109	1.3954	1.29221	0.756187	0.470198	0.614901
Os05g0237300|mRNA|AK107971|CDS+3'UTR	Hypothetical protein.	0.0117904	0.571243	0.714863	0.467867	0.591917	0.673612
Os05g0237700|COMBINER_EST|Os05g0237700|8	Terpenoid cylases/protein prenyltransferase alpha-alpha toroid domain containing	0.0271025	0.795291	2.04924	0.620001	0.506819	0.322049
Os05g0239100|mRNA|AK105514|CDS+3'UTR	Hypothetical protein.	0.0322185	0.569074	0.669624	0.475478	0.544215	0.638777
Os05g0245700|mRNA|AK101146|UTR	Non-protein coding transcript, uncharacterized transcript.	0.0441537	0.394618	1.03325	0.412913	0.5894	0.301646
Os05g0249300|COMBINER|CI476617|4	(No Hit)	0.000213583	0.950068	0.722972	0.471242	0.523144	0.68514
Os05g0252100|COMBINER_EST|CI530121|6	Protein of unknown function DUF620 family protein.	0.0364467	0.54871	1.36501	1.03023	0.983288	0.290593
Os05g0258400|COMBINER_EST|Os05g0258400|8	Protein kinase domain containing protein.	1.65839e-05	2.33454	3.14088	0.819947	0.457248	0.314151
Os05g0269800|COMBINER_EST|Os05g0269800|8	Transposase, IS4 domain containing protein.	7.57821e-05	0.593552	0.624451	0.163022	0.198752	0.252529
Os05g0272800|mRNA|AK068945|CDS+3'UTR	Conserved hypothetical protein.	0.00667175	0.399722	0.956618	0.453153	0.450685	0.438549
Os05g0276500|mRNA|AK060313|CDS+3'UTR	Expansin Os-EXPA3.	2.054e-05	0.0829347	1.01945	0.116213	0.298444	0.0408543
Os05g0277000|COMBINER_EST|Os05g0277000|8	Expansin Os-EXPA3.	8.65488e-06	0.124744	0.429551	0.673824	1.33301	0.42914
Os05g0278500|mRNA|AK067851|CDS+3'UTR	Transferase family protein.	9.15279e-09	2.59109	10.148	0.386913	0.396475	0.271315
Os05g0291900|COMBINER|CI317351|6	(No Hit)	0.00339362	1.14558	1.15115	1.25877	0.416989	0.475303
Os05g0292800|mRNA|AK059562|CDS+3'UTR	One helix protein (OHP).	3.82653e-06	0.7882	1.2574	0.307191	0.393913	0.478148
Os05g0294900|COMBINER|CI050822|6	(No Hit)	0.00024968	0.763301	0.646765	0.176865	0.144362	0.297731
Os05g0303900|COMBINER|CI050822|6	(No Hit)	7.22707e-05	0.755809	0.657237	0.208102	0.155584	0.3173
Os05g0304900|mRNA|AK105545|CDS+3'UTR	Glycoside hydrolase, family 10 protein.	0.000717714	0.139552	0.626272	0.136778	0.695054	0.126421
Os05g0318100|COMBINER_EST|CI447354|2	Protein kinase domain containing protein.	4.8859e-06	0.908051	1.24635	0.623087	0.304343	0.396373
Os05g0318700|mRNA|AK120223|5'UTR+CDS	Resistance protein candidate (Fragment).	5.49481e-08	1.60387	1.13837	0.509883	0.475092	0.564061
Os05g0319700|mRNA|AK107192|CDS+3'UTR	Protein kinase-like protein (Fragment).	0.0239087	0.490423	0.246715	0.483082	1.00778	0.818209
Os05g0322900|mRNA|AK063697|CDS+3'UTR	WRKY transcription factor 45.	4.31758e-07	3.02258	2.21408	1.49495	0.463673	0.436375
Os05g0324700|mRNA|AK063581|CDS+3'UTR	Hypothetical protein.	1.61325e-07	1.34725	1.4772	1.04015	1.65731	0.480274
Os05g0329000|COMBINER|CI489699|6	(No Hit)	0.0042653	1.00899	2.30908	1.17547	1.18903	0.453423
Os05g0329200|COMBINER|CI534342|x	(No Hit)	0.00710635	0.925235	0.87711	0.834535	0.961947	0.410741
Os05g0329400|COMBINER_EST|Os05g0329400|8	Prolamin 7.	0.00280045	0.61574	1.5056	0.577927	0.467484	0.306483
Os05g0330600|COMBINER_EST|CI473306|0	Prolamin PPROL 7 precursor.	0.0462602	0.825384	1.79668	0.874945	0.983275	0.372308
Os05g0340600|COMBINER|CI554554|6	(No Hit)	0.0111581	0.966295	2.08658	0.619961	0.374916	0.23899
Os05g0343200|COMBINER|CI040901|6	(No Hit)	0.000462615	1.5973	1.37904	0.420268	0.410214	0.270855
Os05g0344400|COMBINER_EST|CI476802|6	Protein of unknown function DUF588 family protein.	2.12974e-06	0.52657	1.83396	0.271258	0.98048	0.225492
Os05g0349800|mRNA|AK063677|CDS+3'UTR	Embryonic abundant protein 1.	6.0362e-07	15.1896	3.83137	1.67863	0.187	0.823546
Os05g0356700|mRNA|AK071031|CDS+3'UTR	Protein of unknown function DUF231 domain containing protein.	0.046198	0.839669	1.27803	0.461096	0.299457	0.358543
Os05g0360400|mRNA|AK106046|CDS+3'UTR	Zn-finger, RING domain containing protein.	0.000332121	1.08031	1.3915	0.314977	1.29991	1.21583
Os05g0363500|COMBINER_EST|CI036901|6	ARM repeat fold domain containing protein.	0.00293009	0.143873	0.568794	0.216388	0.459944	0.150264
Os05g0366600|mRNA|AK071469|CDS+3'UTR	Glycoside hydrolase, family 1 protein.	2.79001e-08	1.98506	2.85268	0.67397	0.418787	0.37804
Os05g0366800|COMBINER_EST|Os05g0366800|8	Glycoside hydrolase, family 1 protein.	3.576e-07	1.70832	2.32787	0.682465	0.390123	0.371854
Os05g0371800|COMBINER|CI330756|6	(No Hit)	0.0173544	1.26165	1.40133	0.764469	0.708397	0.455622
Os05g0382600|mRNA|AK060054|CDS+3'UTR	Annexin family protein.	5.13843e-05	1.21754	1.33264	0.200402	0.292792	0.126295
Os05g0382900|mRNA|AK065038|CDS+3'UTR	Annexin family protein.	1.2284e-05	0.60577	0.401474	0.498723	1.3156	1.27552
Os05g0384300|mRNA|AK107183|CDS+3'UTR	Peptidase aspartic family protein.	2.75175e-06	0.362547	0.989585	0.144795	0.736764	0.194953
Os05g0384600|mRNA|AK120526|CDS+3'UTR	ABC transporter related domain containing protein.	0.00255233	1.26582	2.08555	0.531158	1.46716	0.391274
Os05g0393700|COMBINER_EST|Os05g0393700|8	Isoamylase-type starch debranching enzyme ISO2.	0.0234879	0.995244	2.39627	0.701971	0.415367	0.291816
Os05g0397300|mRNA|AK062621|CDS+3'UTR	Conserved hypothetical protein.	8.18947e-09	1.4223	0.914195	0.428744	0.249841	0.384669
Os05g0407400|COMBINER|CI330756|6	(No Hit)	0.00480594	1.1376	1.60787	0.708231	0.59436	0.423798
Os05g0410200|mRNA|AK072435|CDS+3'UTR	Esterase/lipase/thioesterase domain containing protein.	9.0796e-05	0.740334	1.2936	0.923998	0.985356	0.421198
Os05g0410500|mRNA|AK110441|CDS+3'UTR	TGF-beta receptor, type I/II extracellular region family protein.	7.00684e-08	3.42663	0.856014	0.310774	0.19125	0.318227
Os05g0412400|mRNA|AK063711|CDS+3'UTR	Conserved hypothetical protein.	1.9249e-07	2.14493	1.17615	0.403704	0.647077	0.601
Os05g0412500|mRNA|AK106959|CDS+3'UTR	Conserved hypothetical protein.	6.93487e-09	1.75984	1.28753	0.201285	0.306732	0.316308
Os05g0412800|mRNA|AF402803|5'UTR+CDS	Glutathione S-transferase GST 41 (EC 2.5.1.18).	6.86644e-05	0.726113	1.05931	0.419584	0.416223	0.299193
Os05g0415700|mRNA|AK102449|CDS+3'UTR	Glycoside hydrolase, family 20 protein.	0.0477693	0.394635	0.746584	0.4385	0.404071	0.394318
Os05g0417700|COMBINER_EST|CI458310|0	Hypothetical protein.	1.81893e-06	4.82768	1.67116	0.961343	0.236262	0.818287
Os05g0421600|mRNA|AK107746|CDS+3'UTR	Conserved hypothetical protein.	2.93202e-06	1.0901	1.51116	0.40888	0.299991	0.35133
Os05g0426800|COMBINER_EST|AU102044|6	Conserved hypothetical protein.	0.000752276	0.218962	0.813837	0.456109	0.578805	0.449939
Os05g0426900|mRNA|AK073384|CDS+3'UTR	Conserved hypothetical protein.	0.00594269	1.40733	0.697711	0.894462	0.412733	0.408707
Os05g0427400|COMBINER_EST|CI551987|0	Phenylalanine ammonia-lyase (EC 4.3.1.5).	5.0892e-09	19.2097	4.37257	0.219758	1.25665	0.266711
Os05g0428700|mRNA|AK061594|CDS+3'UTR	Potassium channel protein ZMK2.	0.0338225	0.981002	0.578017	0.318587	0.342423	0.242925
Os05g0440800|mRNA|AK073901|CDS+3'UTR	Protein kinase domain containing protein.	5.30521e-05	0.78093	0.849092	0.398005	0.558782	0.4663
Os05g0441400|mRNA|AK108756|CDS+3'UTR	Uncharacterized plant-specific domain containing protein.	1.11217e-05	1.0309	0.982775	0.304006	0.374833	0.532547
Os05g0442000|COMBINER|CI097896|6	(No Hit)	0.000758105	0.130931	0.463969	0.122659	0.328863	0.400885
Os05g0447200|mRNA|AK111659|CDS+3'UTR	AUX1-like protein.	0.000415649	0.112896	0.551631	0.280016	0.586892	0.425175
Os05g0451200|mRNA|AK073037|CDS+3'UTR	Hypothetical protein.	1.3587e-05	0.208792	0.414174	0.49837	1.24429	0.875902
Os05g0456200|COMBINER_EST|Os05g0456200|8	Aldo/keto reductase (Fragment).	5.37412e-08	1.14174	3.95416	1	0.743136	0.198731
Os05g0463100|mRNA|AK063021|UTR	Non-protein coding transcript, uncharacterized transcript.	0.0376487	0.401483	0.560159	0.431634	0.629914	0.738499
Os05g0466100|mRNA|AK108647|CDS+3'UTR	CCT domain containing protein.	2.77045e-07	0.756967	1.24691	0.161562	0.234934	0.153356
Os05g0469800|mRNA|X92743|CDS+3'UTR	Pyruvate decarboxylase (EC 4.1.1.1) (Fragment).	6.94047e-05	2.01507	1.09813	0.47794	0.627899	0.756249
Os05g0472600|COMBINER_EST|Os05g0472600|8	Conserved hypothetical protein.	0.00267386	1.2109	0.417776	0.412736	0.413732	1.22001
Os05g0472700|mRNA|AK070864|CDS+3'UTR	Zinc transporter protein ZIP1.	0.00688571	0.758818	0.413701	0.415678	0.870128	1.20579
Os05g0474700|mRNA|AK109305|CDS+3'UTR	Conserved hypothetical protein.	0.000110083	0.673087	0.378252	0.604771	0.424695	0.880769
Os05g0474800|mRNA|AK119867|CDS+3'UTR	WRKY transcription factor 70.	9.73003e-08	15.4708	6.69976	0.631928	0.689627	0.353335
Os05g0475400|mRNA|AF251070|5'UTR+CDS	Alanine:glyoxylate aminotransferase-like protein (Fragment).	0.000425443	0.420026	0.750051	0.713945	0.447218	0.641846
Os05g0477900|COMBINER_EST|CI543300|3	Nonspecific lipid-transfer protein 1 (LTP 1) (Major allergen Pru d 3).	0.0169765	0.631539	1.56364	1.91013	1.39201	0.3951
Os05g0480400|mRNA|AK120115|CDS+3'UTR	Protein kinase domain containing protein.	0.00153211	0.375249	0.637658	0.471382	0.592052	0.556109
Os05g0482400|mRNA|AK109526|CDS+3'UTR	Cytochrome P450 family protein.	1.38151e-08	2.78682	4.42694	0.701783	0.435308	0.533515
Os05g0492600|mRNA|AF456247|CDS+3'UTR	NBS-LRR type resistance protein (Fragment).	1.69796e-06	1.00809	2.07698	0.377349	0.664849	0.461976
Os05g0493100|mRNA|AK110420|CDS+3'UTR	KI domain interacting kinase 1.	5.56955e-08	2.06669	2.24739	0.818613	0.980969	0.478208
Os05g0499400|mRNA|AK068896|CDS+3'UTR	Haem peroxidase, plant/fungal/bacterial family protein.	5.80961e-06	1.316	1.03747	0.529048	0.733062	0.495676
Os05g0501400|mRNA|AK110116|CDS+3'UTR	Receptor-like protein kinase 5.	8.93613e-09	10.1853	2.23153	0.36521	0.523339	0.555095
Os05g0503500|COMBINER|CI239133|6	(No Hit)	3.73513e-05	0.751558	1.12705	0.558568	0.586811	0.399783
Os05g0507300|mRNA|AK060834|CDS+3'UTR	Calreticulin 3 precursor.	2.9521e-09	5.20461	1.35682	0.474319	0.8726	0.460432
Os05g0510600|COMBINER_EST|CI393837|6	Tryptophan decarboxylase.	7.52633e-05	2.61051	0.560363	0.951785	0.303877	0.834887
Os05g0513800|mRNA|AK063536|CDS+3'UTR	Small GTP-binding protein OsRac2.	0.0178582	0.867058	0.687282	0.499041	0.536998	0.626424
Os05g0516100|mRNA|AK107721|CDS+3'UTR	Conserved hypothetical protein.	6.36535e-07	1.20841	1.11649	0.439846	0.302308	0.259634
Os05g0518300|mRNA|AK061147|CDS+3'UTR	Lipolytic enzyme, G-D-S-L family protein.	0.000103901	0.707443	1.193	0.314367	0.576787	0.481928
Os05g0518600|mRNA|AK067066|CDS+3'UTR	SL-TPS/P.	7.80444e-06	1.38523	0.817813	0.768516	0.446654	0.795008
Os05g0520600|mRNA|AK067487|CDS+3'UTR	Conserved hypothetical protein.	8.60464e-06	1.26134	2.73233	0.298038	0.226222	0.0549678
Os05g0525500|COMBINER_EST|CI317351|6	Protein kinase domain containing protein.	0.0298993	1.01813	1.33316	1.26523	0.498135	0.578779
Os05g0527000|COMBINER_EST|CI004090|6	UDP-glucuronosyl/UDP-glucosyltransferase family protein.	1.25769e-06	7.95113	6.23894	1.05142	0.684084	0.478377
Os05g0529700|mRNA|AK108715|CDS+3'UTR	Heat shock protein DnaJ family protein.	2.38615e-06	1.65807	1.53027	0.953722	0.392104	0.670545
Os05g0531000|mRNA|AK120442|CDS+3'UTR	Conserved hypothetical protein.	0.00201181	1.45512	1.37828	0.768505	0.644461	0.480038
Os05g0531100|mRNA|AK109325|CDS+3'UTR	Protein of unknown function DUF584 family protein.	0.000609306	0.465683	1.16245	0.511538	0.337451	0.244253
Os05g0531200|mRNA|AK063991|CDS+3'UTR	Pollen Ole e 1 allergen and extensin domain containing protein.	0.00117623	0.280694	1.01611	0.828113	0.635647	0.481314
Os05g0531400|COMBINER_EST|CI423049|0	Pollen Ole e 1 allergen and extensin domain containing protein.	0.022519	0.489191	1.41988	0.611675	0.699401	0.445164
Os05g0533400|mRNA|AK107660|CDS+3'UTR	NB-ARC domain containing protein.	8.60196e-06	1.1985	2.01423	0.774223	0.962459	0.194587
Os05g0534400|mRNA|AK101368|CDS+3'UTR	Calcineurin B-like protein 8.	3.1434e-06	0.981482	1.00996	0.558647	0.446574	0.627482
Os05g0535200|mRNA|AK070696|CDS+3'UTR	Cyclin-like F-box domain containing protein.	1.71709e-05	0.708862	0.859214	0.513977	0.421887	0.515546
Os05g0542500|mRNA|AK119713|CDS+3'UTR	Group 3 LEA (Type I) protein.	3.81575e-06	3.08004	1.59287	1.33276	0.38484	1.43413
Os05g0545300|mRNA|AK109702|5'UTR+CDS	Protein kinase domain containing protein.	0.00309118	0.947651	3.0145	0.796744	1.65248	0.4179
Os05g0552200|mRNA|AK064636|CDS+3'UTR	Glycosyl transferase, family 31 protein.	3.35002e-07	1.58609	1.55553	0.451876	0.991772	0.507196
Os05g0555300|mRNA|AK062890|CDS+3'UTR	Ferredoxin domain containing protein.	0.000859488	0.575916	0.9349	0.465422	0.539242	0.714235
Os05g0563600|mRNA|AK058836|CDS+3'UTR	Beta-Ig-H3/fasciclin domain containing protein.	0.00195432	0.415788	0.890203	0.378286	0.723502	0.491724
Os05g0564500|COMBINER|CI140055|6	(No Hit)	8.93096e-06	0.259634	0.682076	0.230644	0.265809	0.131439
Os05g0566200|mRNA|AK099836|CDS+3'UTR	NLI interacting factor domain containing protein.	0.00485966	0.818263	0.872274	0.440068	0.505265	0.511684
Os05g0569500|mRNA|AF049892|CDS+3'UTR	Protein of unknown function DUF1264 family protein.	0.00071144	1.59993	1.35524	1.1791	0.397305	1.15119
Os05g0571200|mRNA|AK108389|CDS+3'UTR	WRKY transcription factor 19.	6.88075e-05	0.489873	1.31173	0.433292	5.50243	0.216925
Os05g0572700|mRNA|AK108969|CDS+3'UTR	Protein phosphatase 2C.	9.05155e-07	2.49526	0.980694	0.39328	0.335132	0.594232
Os05g0574600|mRNA|AK070754|CDS+3'UTR	Fatty acid elongase 1-like protein.	2.63445e-08	3.79732	4.49384	0.701094	0.392453	0.242818
Os05g0580000|mRNA|AK100910|CDS+3'UTR	Glucose-1-phosphate adenylyltransferase large subunit 1, chloroplast precursor (	0.0016243	0.702126	0.947931	0.407048	0.604219	0.55288
Os05g0583000|mRNA|AY341857|CDS+3'UTR	WRKY transcription factor 34.	0.0170208	0.679508	1.09989	0.632086	0.707514	0.423082
Os05g0583600|mRNA|AK108848|CDS+3'UTR	Uncharacterized plant-specific domain containing protein.	0.0103456	0.770694	0.714597	0.450048	0.512832	0.306683
Os05g0584200|mRNA|AK061818|CDS+3'UTR	Late embryogenesis abundant protein Lea14-A.	3.38493e-08	6.77518	2.69901	1.10419	0.406574	0.821408
Os05g0586100|COMBINER|CI445083|6	(No Hit)	0.000116201	0.54111	0.640552	0.318616	0.523324	0.387957
Os05g0589400|mRNA|AK059813|CDS+3'UTR	I-box binding factor (Fragment).	0.00129463	0.784604	0.815115	0.756951	0.286669	0.305993
Os05g0590400|COMBINER|CI315240|6	(No Hit)	0.00948468	0.7206	1.82305	0.687902	0.467374	0.34733
Os05g0594200|mRNA|AK069021|CDS+3'UTR	Calcium/proton exchanger superfamily protein.	0.0017571	0.385072	1.31867	0.807664	0.302082	0.190337
Os05g0596200|mRNA|AK062521|CDS+3'UTR	Conserved hypothetical protein.	0.00947542	0.931347	0.680595	0.531636	0.399481	0.522767
Os05g0598500|COMBINER|CI457180|6	(No Hit)	4.29595e-06	1.19392	0.890026	0.554288	0.480074	0.561552
Os06g0104900|mRNA|AK106504|CDS+3'UTR	L-lactate dehydrogenase B (EC 1.1.1.27) (LDH-B) (Fragment).	0.000548558	3.13004	4.53276	0.764579	0.700501	0.326334
Os06g0105200|COMBINER_EST|CI097281|6	GRAS transcription factor family protein.	2.64416e-06	1.51096	1.68641	0.24177	0.588676	0.233087
Os06g0105700|mRNA|AK111956|CDS+3'UTR	Protein of unknown function DUF6 domain containing protein.	9.76389e-08	1.08722	1.32548	0.368871	0.304176	0.343795
Os06g0106800|mRNA|AK073364|CDS+3'UTR	Conserved hypothetical protein.	6.06591e-08	0.964736	1.00316	0.235552	0.149431	0.200306
Os06g0109600|mRNA|AK066989|CDS+3'UTR	Adenylate kinase family protein.	6.54484e-05	2.85922	1.98675	1.29846	0.57283	0.496471
Os06g0110000|mRNA|AK069429|CDS+3'UTR	Ent-kaurenoic acid oxidase 2 (EC 1.14.13.79) (AtKAO2) (Cytochrome P450 88A4).	0.00594288	0.208726	0.590787	0.346892	0.407203	0.381446
Os06g0112100|mRNA|AK061381|CDS+3'UTR	Conserved hypothetical protein.	6.19481e-07	13.6332	1.66807	0.443225	0.286481	0.575134
Os06g0112700|COMBINER_EST|Os06g0112700|8	Myb, DNA-binding domain containing protein.	0.00205237	0.794546	1.78502	0.356008	0.500109	0.165406
Os06g0114400|COMBINER_EST|AU082409|6	Conserved hypothetical protein.	0.000346898	1.18075	0.664796	0.357476	0.440044	0.628296
Os06g0114500|mRNA|AK059353|CDS+3'UTR	ATOZI1 protein (Stress-induced protein OZI1) (AT0ZI1 protein).	0.0195966	0.539811	0.866417	0.437553	0.797338	0.458884
Os06g0125800|mRNA|AK068302|CDS+3'UTR	Zn-finger, RING domain containing protein.	1.46235e-05	1.71893	2.34375	0.369455	0.734524	0.262342
Os06g0131700|mRNA|AK062952|CDS+3'UTR	NAM protein.	0.00744708	1.16723	0.357533	0.521546	0.492758	1.00726
Os06g0132500|COMBINER_EST|CI141877|6	Alpha/beta hydrolase family protein.	0.00283205	0.196832	0.891571	0.22499	0.699699	0.13658
Os06g0136900|mRNA|AK107405|CDS+3'UTR	Protein of unknown function DUF296 domain containing protein.	7.80432e-06	1.27105	1.06125	0.518132	0.541427	0.475115
Os06g0140400|mRNA|AK059116|CDS+3'UTR	DNA-binding protein (Homeodomain-leucine zipper transcription factor).	0.000600717	2.02708	2.63107	0.871384	0.408019	0.361581
Os06g0141000|COMBINER_EST|CI002811|3	Monosaccharide transporter.	9.04796e-07	1.04729	1.80043	0.488503	0.736778	0.652745
Os06g0145600|mRNA|AK106249|CDS+3'UTR	Transferase family protein.	6.1761e-08	3.4503	1.615	0.420308	0.358283	0.554562
Os06g0146100|mRNA|AK120452|CDS+3'UTR	Disease resistance protein family protein.	0.00111385	0.747999	2.48996	0.535861	0.894896	0.219857
Os06g0147200|mRNA|AK064042|CDS+3'UTR	Hypothetical protein.	0.00615343	0.788296	0.957024	0.631249	1.11298	0.323046
Os06g0148200|mRNA|AK059204|UTR	Lipolytic enzyme, G-D-S-L family protein.	0.000663136	0.359696	1.07165	0.15286	0.28212	0.34969
Os06g0151700|mRNA|AK106925|CDS+3'UTR	Protein kinase domain containing protein.	3.76437e-06	1.86485	3.67425	0.633248	0.576214	0.429941
Os06g0152700|mRNA|AK109934|CDS+3'UTR	Arabidopsis thaliana protein of unknown function DUF821 family protein.	9.61109e-08	1.96362	4.58509	0.151251	0.252464	0.196687
Os06g0153200|mRNA|AK106752|CDS+3'UTR	Conserved hypothetical protein.	0.00996937	1.11697	0.879381	0.499314	0.586836	0.631154
Os06g0154500|mRNA|AB183398|CDS+3'UTR	Mitogen-activated protein kinase (MAP kinase 6).	2.55633e-08	1.166	0.910002	0.529889	0.426663	0.541756
Os06g0156600|mRNA|AK104394|CDS+3'UTR	Lipolytic enzyme, G-D-S-L family protein.	0.00023914	2.07399	1.35607	0.401711	0.361248	0.413784
Os06g0165500|COMBINER_EST|Os06g0165500|8	Protein kinase family protein.	0.00122984	0.648369	1.82055	0.2521	0.225694	0.0789745
Os06g0168700|mRNA|AK101305|CDS+3'UTR	Prolin rich protein.	0.000201108	0.0923906	0.321339	0.076423	0.409101	0.168756
Os06g0170600|COMBINER_EST|CI036134|6	BED finger domain containing protein.	0.0153261	0.890026	0.864172	1	0.801826	0.485361
Os06g0172800|COMBINER_EST|CI545234|0	Seed imbibition protein (Fragment).	2.93605e-07	2.59265	1.54361	0.537431	0.457619	0.548522
Os06g0183100|mRNA|AK073624|CDS+3'UTR	Two-component response regulator ARR14.	1.192e-06	0.668713	0.865809	0.343542	0.309886	0.40219
Os06g0184300|mRNA|AY224488|CDS	Peptidase C19, ubiquitin carboxyl-terminal hydrolase 2 family protein.	0.000131297	0.776998	0.694975	0.497108	0.560173	0.664822
Os06g0185200|mRNA|AK109116|CDS+3'UTR	Hypothetical protein.	0.0134939	1.15504	2.12982	0.587244	0.804747	0.388283
Os06g0185300|COMBINER_EST|Os06g0185300|8	Transferase family protein.	3.59599e-06	3.88588	1.53731	0.170378	0.636225	0.261525
Os06g0185500|COMBINER_EST|C97337|6	Transferase family protein.	8.23129e-06	4.25338	1.97997	0.0354933	0.408339	0.137398
Os06g0196300|mRNA|AK059845|CDS+3'UTR	Peroxiredoxin Q.	7.91657e-05	1.00312	0.626044	0.346059	0.524489	0.904142
Os06g0200600|mRNA|AK108885|CDS+3'UTR	Conserved hypothetical protein.	2.89181e-05	3.1285	1.98228	0.588816	0.5858	0.472416
Os06g0202300|mRNA|AK063905|CDS+3'UTR	Conserved hypothetical protein.	0.000625697	0.828932	2.15772	0.822721	0.518381	0.231605
Os06g0202400|mRNA|AK062755|CDS+3'UTR	Conserved hypothetical protein.	2.82777e-05	1.50316	1.93658	2.42975	0.798149	0.411933
Os06g0203800|mRNA|AK073793|CDS+3'UTR	ERECTA-like kinase 1.	0.00741933	0.132694	0.480307	0.319811	0.392249	0.346097
Os06g0210400|mRNA|AK110453|CDS+3'UTR	Legume lectin, beta domain containing protein.	2.33334e-05	0.553505	3.04542	0.435713	0.449714	0.103301
Os06g0211600|mRNA|AK073279|CDS+3'UTR	Xyloglucan fucosyltransferase family protein.	0.00276474	1.22224	0.858907	0.456922	0.514647	0.345465
Os06g0212300|COMBINER_EST|Os06g0212300|8	Galactoside 2-alpha-L-fucosyltransferase (EC 2.4.1.69) (Xyloglucan alpha-(1,2)-f	0.000140454	0.977313	1.22366	0.530956	0.587757	0.38567
Os06g0215500|mRNA|AK108079|CDS+3'UTR	Oxo-phytodienoic acid reductase (12-oxophytodienoic acid reductase).	1.23058e-06	58.9815	3.16087	0.874271	0.291761	0.319926
Os06g0215600|mRNA|AK061212|CDS+3'UTR	Oxo-phytodienoic acid reductase (12-oxophytodienoic acid reductase).	3.22371e-06	2.90518	1.68704	0.538106	0.501594	0.487046
Os06g0216100|COMBINER_EST|Os06g0216100|8	UDP-glucuronosyl/UDP-glucosyltransferase family protein.	5.45886e-07	2.0856	1.77536	0.371499	0.451742	0.583899
Os06g0217700|mRNA|AK062617|CDS+3'UTR	Conserved hypothetical protein.	0.00266004	0.486186	0.767935	0.402171	0.398851	0.627484
Os06g0218800|mRNA|AK073565|CDS+3'UTR	Conserved hypothetical protein.	0.0259854	0.403606	0.548946	0.458219	0.667724	0.457927
Os06g0225000|mRNA|AY620416|CDS+3'UTR	GTP-binding protein SAR1B.	7.2598e-06	2.37073	3.13618	0.498104	0.458407	0.415601
Os06g0226500|mRNA|AK071601|CDS+3'UTR	Basic helix-loop-helix dimerisation region bHLH domain containing protein.	0.0236912	0.561114	0.287896	0.490376	0.886465	1
Os06g0229400|COMBINER_EST|Os06g0229400|8	Lipolytic enzyme, G-D-S-L family protein.	0.005695	0.733834	1.47705	0.887171	1.04524	0.333272
Os06g0233800|COMBINER_EST|CI219139|6	Conserved hypothetical protein.	1.58707e-06	0.820355	0.660649	0.208497	0.170022	0.292829
Os06g0234200|mRNA|AF380335|CDS+3'UTR	RAC-ROP-like G-protein.	1.07368e-05	0.858865	0.947225	0.372946	0.37429	0.332137
Os06g0235700|COMBINER|CI124737|6	(No Hit)	0.00145897	1.01764	0.915595	0.400846	0.489066	0.441731
Os06g0240800|COMBINER_EST|Os06g0240800|8	O-methyltransferase, family 2 domain containing protein.	0.0223886	0.313553	1.02011	0.493948	0.740708	0.916757
Os06g0248600|mRNA|AK111144|CDS+3'UTR	Hypothetical protein.	2.45024e-07	7.55085	4.63947	0.509891	0.525389	0.0619187
Os06g0250600|COMBINER_EST|CI355861|4	EAG/ELK/ERG potassium channel family protein.	6.87847e-06	1.44345	1.63041	0.483045	0.166265	0.208604
Os06g0264500|mRNA|AK120596|CDS+3'UTR	TGF-beta receptor, type I/II extracellular region family protein.	6.24605e-06	1.43972	0.947789	0.39174	0.497956	0.474997
Os06g0264800|mRNA|AK066637|CDS+3'UTR	Conserved hypothetical protein.	0.000264832	1.33912	0.744054	0.537398	0.400943	0.68581
Os06g0268900|mRNA|AK062602|UTR	Non-protein coding transcript, unclassifiable transcript.	7.39641e-05	2.39511	0.727051	0.652506	0.241638	0.439821
Os06g0270200|COMBINER_EST|Os06g0270200|8	K+ potassium transporter family protein.	1.485e-07	1.49023	1.19137	0.606038	0.47187	0.672332
Os06g0271000|COMBINER_EST|Os06g0271000|8	UDP-glucuronosyl/UDP-glucosyltransferase family protein.	0.000385833	0.307194	0.531783	0.405443	1.97963	2.1474
Os06g0272700|COMBINER|CI136777|6	(No Hit)	1.28327e-06	9.56331	2.56198	0.987985	0.436242	1.05417
Os06g0273200|COMBINER|CI141738|6	(No Hit)	0.0013623	1.12908	1.58426	0.308202	0.295091	0.355648
Os06g0274500|mRNA|AK066417|CDS+3'UTR	SERK1 (Fragment).	7.26473e-05	0.636352	0.708055	0.229356	0.260817	0.229176
Os06g0274800|mRNA|AK060295|CDS+3'UTR	Peroxidase 11 precursor (EC 1.11.1.7) (Atperox P11) (ATP23a/ATP23b).	0.000310135	0.474783	1.34737	0.0581168	0.318793	0.229566
Os06g0275000|mRNA|AB041838|3'UTR	Hd1.	0.0135738	0.93614	0.858042	0.594787	0.392183	0.430672
Os06g0280500|COMBINER_EST|Os06g0280500|8	Conserved hypothetical protein.	0.0372701	0.59976	1.27505	0.674543	0.650155	0.27435
Os06g0288100|mRNA|AK068504|CDS+3'UTR	Receptor-like protein kinase.	1.6789e-08	2.01894	2.87988	0.404626	0.663537	0.274204
Os06g0291800|COMBINER|CI554327|x	(No Hit)	7.23578e-07	2.02034	2.49434	0.437668	0.185728	0.0973294
Os06g0293500|mRNA|AK110449|CDS+3'UTR	Hypothetical protein.	0.000576892	0.693515	3.54319	0.842582	0.982704	0.171425
Os06g0294600|mRNA|AK058424|CDS+3'UTR	Cytochrome P450 family protein.	5.52387e-09	10.6553	2.01275	0.208096	0.642056	0.240274
Os06g0297400|COMBINER_EST|Os06g0297400|8	Hypothetical protein.	2.50537e-06	0.944597	1.02521	0.501352	0.485691	0.368059
Os06g0300500|mRNA|AK111400|CDS+3'UTR	Steroid nuclear receptor, ligand-binding domain containing protein.	2.67264e-05	0.940765	0.966007	0.464661	0.534686	0.552273
Os06g0302600|COMBINER|CI315240|6	(No Hit)	0.0051296	0.79358	1.66344	0.624287	0.481721	0.318186
Os06g0304600|mRNA|AK120604|CDS+3'UTR	Peptidase aspartic family protein.	0.00400133	0.404682	1.07444	0.619062	0.813509	0.485139
Os06g0308600|COMBINER|CI317351|6	(No Hit)	0.00733626	1.14536	1.21657	1.28187	0.569132	0.489344
Os06g0311000|COMBINER_EST|CI372839|1	Protein of unknown function DUF563 family protein.	0.0217022	1.06518	1.34979	0.634216	0.693651	0.381787
Os06g0318900|COMBINER|CI357485|6	(No Hit)	3.83659e-06	3.23808	3.4546	0.876139	0.220638	0.14272
Os06g0319100|COMBINER|CI330756|6	(No Hit)	0.0120122	1.0998	1.52449	0.733587	0.832309	0.495601
Os06g0321300|COMBINER|CI330756|6	(No Hit)	0.00434738	1.05603	1.54293	0.745896	0.547362	0.375775
Os06g0321600|COMBINER|CI430143|6	(No Hit)	0.000580974	0.880629	0.668737	0.471004	0.525859	0.681332
Os06g0328400|mRNA|AK110325|CDS+3'UTR	Legume lectin, beta domain containing protein.	1.82439e-07	2.23437	2.22734	0.461384	0.338554	0.250368
Os06g0329200|mRNA|AK058542|CDS+3'UTR	Hypothetical protein.	3.50051e-05	0.401427	0.669983	0.256137	0.33147	0.327823
Os06g0338200|mRNA|AK067262|CDS+3'UTR	Copper amine oxidase family protein.	2.36305e-08	1.40384	2.77277	0.366773	0.438309	0.292579
Os06g0338700|COMBINER_EST|Os06g0338700|8	Copper amine oxidase family protein.	1.67047e-05	2.19216	6.12649	0.860121	0.584706	0.410416
Os06g0340200|mRNA|AK069001|CDS+3'UTR	Conserved hypothetical protein.	0.00144279	0.858872	1.35563	0.48782	0.566338	0.375848
Os06g0350200|mRNA|AK099897|UTR	Non-protein coding transcript, unclassifiable transcript.	0.000253901	0.64636	0.66257	0.404449	0.354621	0.529696
Os06g0354700|mRNA|AK062125|CDS+3'UTR	Alpha/beta hydrolase fold domain containing protein.	1.52155e-06	2.25823	1.82062	0.691661	0.437799	0.534267
Os06g0357800|mRNA|AK070985|CDS+3'UTR	Conserved hypothetical protein.	0.0436678	0.900515	1.56731	0.745381	0.811591	0.447364
Os06g0365400|COMBINER|CI396069|6	(No Hit)	0.00589008	0.913318	1.52368	0.85127	0.612186	0.466348
Os06g0468500|COMBINER|CI396069|6	(No Hit)	0.033042	0.894814	1.34656	0.701609	0.634315	0.443289
Os06g0470000|COMBINER_EST|CI243492|6	Protein of unknown function DUF563 family protein.	1.65293e-08	5.59361	3.34977	0.452525	0.338421	0.362225
Os06g0471100|COMBINER_EST|AU174225|7	Hypothetical protein.	1.03102e-05	0.614174	0.78263	0.350783	0.292417	0.274952
Os06g0473800|COMBINER_EST|AU093290|7	Oleosin family protein.	7.41336e-06	1.19738	0.755489	0.630743	0.493852	0.872247
Os06g0474300|mRNA|AK101624|CDS+3'UTR	Conserved hypothetical protein.	0.00150753	0.205316	0.873088	0.69538	0.485136	0.340015
Os06g0477600|mRNA|AK105562|UTR	Non-protein coding transcript, putative npRNA.	2.67278e-06	1.11489	1.04305	0.29505	0.268228	0.436744
Os06g0484400|mRNA|AK106712|CDS+3'UTR	Hypothetical protein.	1.84825e-05	0.87499	0.681148	0.0814682	0.0891544	0.103819
Os06g0486300|COMBINER_EST|Os06g0486300|8	Mlo.	9.04345e-06	4.8235	1.78252	0.418216	1.07441	1.01613
Os06g0489700|COMBINER|CI447660|x	(No Hit)	0.00782887	0.579752	0.598432	0.29314	0.546982	0.787768
Os06g0493100|mRNA|AK063797|CDS+3'UTR	Hypothetical protein.	0.00615297	0.543285	2.16559	0.520512	0.711326	0.295177
Os06g0494400|mRNA|AK067594|CDS+3'UTR	Multi antimicrobial extrusion protein MatE family protein.	1.01856e-07	3.38865	5.78642	0.416746	0.251917	0.23438
Os06g0495100|COMBINER_EST|CI144824|6	Conserved hypothetical protein.	0.000700419	2.1584	0.943452	0.985403	0.346249	0.779156
Os06g0495500|mRNA|AK109873|CDS+3'UTR	Multi antimicrobial extrusion protein MatE family protein.	3.46954e-06	2.131	0.952562	0.259204	0.187172	0.14068
Os06g0496800|mRNA|AK069969|CDS+3'UTR	Serine/threonine kinase receptor precursor.	3.96068e-06	0.884516	0.756846	0.260588	0.428115	0.546873
Os06g0500700|COMBINER_EST|CI431272|6	Cytochrome P450 family protein.	0.0168641	0.437395	0.956279	0.858432	0.313429	0.33948
Os06g0503100|mRNA|AK105826|CDS+3'UTR	ABC transporter related domain containing protein.	0.0233235	0.320243	0.814607	0.210916	0.499567	0.16655
Os06g0518900|COMBINER|CI281545|6	(No Hit)	0.00986231	0.893253	1.50811	0.607016	0.418747	0.403819
Os06g0521500|mRNA|AK061144|CDS+3'UTR	Haem peroxidase, plant/fungal/bacterial family protein.	1.82503e-08	37.6438	9.19959	1	0.417145	0.294163
Os06g0529900|COMBINER_EST|CI409024|4	Hypothetical protein.	2.65619e-07	1.20592	1.10391	0.385641	0.490723	0.393638
Os06g0530400|mRNA|AB028186|CDS+3'UTR	No apical meristem (NAM) protein domain containing protein.	0.0102704	0.582222	0.817764	0.577415	0.412198	0.433872
Os06g0531000|COMBINER_EST|Os06g0531000|8	Glycoside hydrolase, family 17 protein.	8.80902e-07	4.29462	2.27387	0.888739	0.287707	0.926501
Os06g0537300|COMBINER|CI155611|6	(No Hit)	2.27527e-07	0.818002	4.95739	0.810283	0.579912	0.110759
Os06g0539200|COMBINER|CI139190|6	(No Hit)	0.00109512	0.925804	0.847274	0.362705	0.430522	0.440716
Os06g0539800|COMBINER|CI155611|6	(No Hit)	1.17141e-07	0.911246	3.44592	0.851868	0.75743	0.153039
Os06g0542300|COMBINER_EST|CI551130|0	Heavy metal transport/detoxification protein domain containing protein.	1.23609e-06	0.862815	2.28896	0.0508411	0.03058	0.0273096
Os06g0543200|mRNA|AK073606|CDS+3'UTR	CDPK substrate protein 1.	0.000342552	0.839217	1.01558	0.347619	0.205038	0.126143
Os06g0549600|mRNA|AK073505|CDS+3'UTR	FAD linked oxidase, N-terminal domain containing protein.	5.28246e-08	7.16005	4.46076	0.791782	1.10562	0.379584
Os06g0549900|mRNA|AK109673|CDS+3'UTR	FAD linked oxidase, N-terminal domain containing protein.	2.89614e-07	42.8716	24.164	1	0.801611	0.363357
Os06g0553200|mRNA|AK060896|CDS+3'UTR	Hypothetical protein.	0.00215071	0.21647	1.46611	0.395862	0.883673	0.248928
Os06g0554600|COMBINER_EST|CI174967|6	Hypothetical protein.	1.44483e-05	8.3291	2.9703	0.440615	0.170536	0.299513
Os06g0554800|mRNA|AK058448|CDS+3'UTR	ABC transporter (PDR5-like) isolog (PDR1 ABC transporter).	2.50054e-08	2.0451	1.22358	0.560867	0.657639	0.387398
Os06g0557700|mRNA|AK111567|CDS+3'UTR	Protein kinase domain containing protein.	0.00116597	1.23656	1.51138	0.492106	1.09827	0.432835
Os06g0560000|mRNA|AK063490|CDS+3'UTR	Ferroportin1 family protein.	9.58814e-05	1.14577	0.851488	0.409737	0.41297	0.564
Os06g0561000|mRNA|AK068862|CDS+3'UTR	Myo-inositol oxygenase.	1.7316e-05	2.95232	1.27677	0.604699	0.2751	0.742066
Os06g0564700|mRNA|AK070508|CDS+3'UTR	Cysteine synthase (EC 4.2.99.8).	7.64823e-07	5.60083	1.69195	0.328679	0.191998	0.357486
Os06g0566500|mRNA|AK063099|CDS+3'UTR	Hypothetical protein.	1.51284e-05	1.57662	1.0206	0.313218	0.384965	0.395717
Os06g0566600|COMBINER|CI139190|6	(No Hit)	0.000653577	0.912682	0.866806	0.350472	0.424419	0.429554
Os06g0575400|mRNA|AK111890|CDS+3'UTR	Protein kinase domain containing protein.	4.56258e-05	0.79031	1.76503	0.371527	0.264511	0.194651
Os06g0578400|COMBINER_EST|Os06g0578400|8	Peptidase C48, SUMO/Sentrin/Ubl1 family protein.	0.0430083	0.987543	1.72417	0.895064	0.634084	0.479798
Os06g0579200|COMBINER|CI142216|6	(No Hit)	0.00139915	1.8465	1.93088	1.00222	1.30604	0.379879
Os06g0581300|mRNA|AK070987|CDS+3'UTR	Protein of unknown function DUF1475 family protein.	1.79616e-07	2.08887	2.03259	0.42206	0.454698	0.569493
Os06g0586300|mRNA|AK119379|CDS+3'UTR	Conserved hypothetical protein.	1.2929e-07	4.03165	0.944405	0.825792	0.348439	0.956083
Os06g0587000|COMBINER_EST|CI461770|0	Protein kinase family protein.	2.09043e-08	6.36707	1.0569	1	0.132487	0.687885
Os06g0587300|mRNA|AK121885|CDS+3'UTR	Conserved hypothetical protein.	7.26846e-09	5.31172	1.76469	0.349758	0.314818	0.274027
Os06g0588500|COMBINER|CI317351|6	(No Hit)	0.0133347	0.955529	1.51947	1.08975	0.674535	0.473692
Os06g0594600|COMBINER_EST|CI257513|6	Transferase family protein.	0.0015554	1.53323	1.27767	0.495772	0.869785	0.913446
Os06g0602500|mRNA|AK111737|CDS+3'UTR	Protein kinase domain containing protein.	6.76777e-08	1.74099	1.21814	0.359711	0.414921	0.470152
Os06g0604600|mRNA|AK069255|CDS+3'UTR	Conserved hypothetical protein.	3.08221e-09	6.82302	1.97828	0.426149	0.392047	0.317287
Os06g0605100|COMBINER_EST|Os06g0605100|8	Retrotransposon gag protein family protein.	0.0176865	0.835299	1.39072	0.693003	0.663312	0.45645
Os06g0607600|COMBINER|CI330756|6	(No Hit)	0.0333318	1.02197	1.33156	0.716134	0.637038	0.471154
Os06g0613600|COMBINER_EST|CI422233|6	Cytochrome P450 family protein.	2.21745e-06	2.77533	1.96489	0.253567	0.0690488	0.119982
Os06g0618700|mRNA|AK107075|CDS+3'UTR	VQ domain containing protein.	4.0464e-05	1.48254	1.89565	0.637361	0.226517	0.191718
Os06g0620200|COMBINER_EST|CI435569|6	Curculin-like (mannose-binding) lectin domain containing protein.	0.000409866	0.522553	0.924845	0.417721	0.370303	0.420859
Os06g0625200|COMBINER_EST|Os06g0625200|8	Protein kinase domain containing protein.	9.59993e-06	1.12194	3.19598	1	1.11776	0.354184
Os06g0634000|mRNA|AK073652|CDS+3'UTR	Hypothetical protein.	0.00733554	1.08153	1.41468	0.496037	0.608172	0.410852
Os06g0639200|COMBINER|CI535726|5	(No Hit)	0.00285458	0.3436	0.481297	0.149859	0.194105	0.361969
Os06g0641800|COMBINER_EST|CI276847|6	Cytochrome P450 family protein.	2.1473e-07	1.05224	1.78879	0.525772	0.258339	0.325094
Os06g0643500|mRNA|AK103715|CDS+3'UTR	ADR11 protein (Fragment).	1.42675e-07	1.17944	0.777747	0.0321769	0.103781	0.14383
Os06g0649600|mRNA|AK103769|UTR	Non-protein coding transcript, uncharacterized transcript.	1.23117e-07	1.1703	0.981855	0.461333	0.388277	0.44477
Os06g0650700|mRNA|AK107786|UTR	Non-protein coding transcript, unclassifiable transcript.	1.11299e-06	1.33837	1.09117	0.438121	0.299175	0.707713
Os06g0653200|mRNA|AK058439|CDS+3'UTR	Basic helix-loop-helix dimerisation region bHLH domain containing protein.	0.00238124	1.83612	0.611643	0.510142	0.468052	0.662529
Os06g0656300|mRNA|AK060123|CDS+3'UTR	Protein of unknown function DUF588 family protein.	6.0171e-05	0.624759	1.67685	0.283068	0.211203	0.105957
Os06g0658900|COMBINER_EST|CI550383|0	UbiA prenyltransferase family protein.	2.03573e-07	1.25086	1.00769	0.595646	0.404901	0.639589
Os06g0662200|mRNA|AB053474|CDS+3'UTR	Basic-leucine zipper (bZIP) transcription factor domain containing protein.	1.00044e-05	1.83689	0.975781	0.618276	0.378856	0.7092
Os06g0664300|mRNA|AK100655|CDS+3'UTR	BP-80 vacuolar sorting receptor.	4.84317e-09	3.86139	3.97248	0.380981	1.17684	0.386243
Os06g0666100|mRNA|AK111793|CDS+3'UTR	Protein of unknown function DUF597 family protein.	2.05109e-08	1.62008	0.770853	0.468214	0.387216	0.629614
Os06g0671600|mRNA|AK111011|UTR	Non-protein coding transcript, putative npRNA.	0.00788514	2.46116	2.17329	0.971555	3.86819	0.431063
Os06g0673700|mRNA|AK066949|CDS+3'UTR	Hypothetical protein.	2.19251e-05	0.776162	3.01427	0.571282	0.226344	0.0741546
Os06g0673800|mRNA|AK066054|CDS+3'UTR	Hypothetical protein.	1.70724e-05	1.17741	2.71377	0.510417	0.380975	0.113752
Os06g0674100|COMBINER_EST|CI403617|6	Hypothetical protein.	8.83315e-08	7.46835	2.37866	0.473885	0.249144	0.323411
Os06g0676300|mRNA|AK064503|UTR	Non-protein coding transcript, unclassifiable transcript.	3.09706e-06	0.7724	0.743457	0.171733	0.222217	0.195545
Os06g0676400|mRNA|AK119775|CDS+3'UTR	Hypothetical protein.	1.32984e-06	0.789952	0.765614	0.124572	0.139981	0.12262
Os06g0683000|mRNA|AK120010|CDS+3'UTR	Zn-finger, C2H2 type domain containing protein.	0.000493042	1.54779	1.20114	0.472099	0.362447	0.4582
Os06g0683100|mRNA|AK067955|CDS+3'UTR	Hypothetical protein.	2.04917e-07	3.79558	1.47341	0.370044	0.359836	0.574007
Os06g0687200|mRNA|AK058749|CDS+3'UTR	Zn-finger, RING domain containing protein.	0.000557079	0.329187	1.13212	0.767107	0.602388	0.479506
Os06g0694400|mRNA|AK120261|CDS+3'UTR	Hypothetical protein.	5.55375e-05	3.23378	0.987615	0.98042	0.36213	0.902952
Os06g0694800|mRNA|AK070249|CDS+3'UTR	Conserved hypothetical protein.	0.00320009	2.15614	0.460595	0.76921	0.481197	0.86471
Os06g0695100|COMBINER|CI139190|6	(No Hit)	0.000477716	0.947701	0.853335	0.344119	0.425931	0.428343
Os06g0695300|COMBINER_EST|CI548521|1	Haem peroxidase, plant/fungal/bacterial family protein.	0.00261984	0.389788	1.55225	0.478533	1.50932	0.259571
Os06g0702000|mRNA|AK070950|UTR	Non-protein coding transcript, putative npRNA.	1.63504e-08	5.75454	7.15276	0.572462	0.310999	0.212143
Os06g0703900|mRNA|AK060648|CDS+3'UTR	Myb, DNA-binding domain containing protein.	2.91589e-08	1.11957	0.885507	0.344606	0.28021	0.298756
Os06g0705400|mRNA|AK062493|UTR	Nonspecific lipid-transfer protein 2P (LTP2P) (Lipid transfer protein 2 isoform	0.00127206	1.82111	0.859091	0.594003	0.346028	0.439959
Os06g0706500|COMBINER|CI281545|6	(No Hit)	0.0111094	0.87248	1.50576	0.709516	0.428148	0.367254
Os06g0707300|mRNA|AK063291|CDS+3'UTR	Cyclin-like F-box domain containing protein.	0.00381555	1.39776	0.944393	0.396395	0.808062	0.698526
Os06g0710700|COMBINER_EST|Os06g0710700|8	Benzoyl coenzyme A: benzyl alcohol benzoyl transferase.	2.42633e-08	5.39821	2.23842	0.213954	0.732818	0.178668
Os06g0711900|mRNA|AK105838|CDS+3'UTR	Plant lipid transfer/seed storage/trypsin-alpha amylase inhibitor domain contain	1.31947e-05	0.698828	0.991536	0.179099	0.232079	0.160425
Os06g0713400|mRNA|AK100628|CDS+3'UTR	Cyclin-like F-box domain containing protein.	2.75854e-09	0.691465	0.79359	0.024091	0.0241286	0.0279967
Os06g0714800|mRNA|AK059793|CDS+3'UTR	Protein of unknown function DUF581 family protein.	0.00948396	1.09306	0.858751	0.411764	0.549669	0.75246
Os06g0717900|mRNA|AK069070|CDS+3'UTR	Peptidase aspartic family protein.	6.94333e-09	4.88192	4.11263	0.577607	1.45872	0.463416
Os06g0718500|COMBINER|CI554554|6	(No Hit)	0.021937	1.17776	2.37614	0.682513	0.501154	0.283909
Os06g0725100|mRNA|AK110292|CDS+3'UTR	Lipolytic enzyme, G-D-S-L family protein.	5.16173e-08	21.2201	7.52812	0.608365	0.520096	0.424993
Os06g0725200|mRNA|AK065261|CDS+3'UTR	Lipolytic enzyme, G-D-S-L family protein.	1.30133e-06	64.6631	5.77764	1	0.314561	0.251849
Os06g0725300|mRNA|AK072728|CDS+3'UTR	Pollen allergen/expansin, C-terminal domain containing protein.	1.1606e-05	0.679888	0.641781	0.0840126	0.184684	0.145858
Os06g0727400|mRNA|AK069558|CDS+3'UTR	Probable serine/threonine-protein kinase NAK (EC 2.7.1.37).	6.29363e-07	1.74124	2.31378	0.530544	0.56666	0.412355
Os06g0729000|mRNA|AJ715786|CDS	Phytoene synthase (EC 2.5.1.-).	1.82807e-07	7.75228	1.68539	0.578217	0.226575	0.737962
Os06g0729400|mRNA|AK059502|CDS+3'UTR	Gibberellin-regulated protein 2 precursor.	8.29882e-09	3.49204	1.07338	0.465764	0.309762	0.464973
Os07g0100300|mRNA|AK061192|CDS+3'UTR	Glycosyl transferase, group 1 domain containing protein.	1.34668e-05	0.575223	0.822638	0.442417	0.536236	0.520175
Os07g0102500|mRNA|AK100327|CDS+3'UTR	Lupus La protein family protein.	0.0411778	0.678722	0.879661	0.866721	0.433168	0.586637
Os07g0104500|mRNA|AK108824|CDS+3'UTR	Haem peroxidase, plant/fungal/bacterial family protein.	1.10163e-07	1.59633	2.67115	0.288343	0.268931	0.176791
Os07g0105000|COMBINER_EST|AU101625|6	Plastocyanin-like domain containing protein.	1.60993e-05	1.1568	2.92205	0.641747	0.502749	0.193446
Os07g0105900|mRNA|AK059175|CDS+3'UTR	NB-ARC domain containing protein.	0.000151004	0.821814	0.669012	0.349972	0.329596	0.40652
Os07g0106000|mRNA|AK064319|CDS+3'UTR	Metallophosphoesterase domain containing protein.	0.000543941	0.568556	0.66004	0.398933	0.391654	0.500824
Os07g0106200|mRNA|AK061974|CDS+3'UTR	Monosaccharide transporter 3.	6.23118e-09	6.55048	3.17239	0.607797	0.833298	0.489809
Os07g0111700|mRNA|AK072540|CDS+3'UTR	Dimethylaniline monooxygenase-like protein.	1.25695e-07	0.880837	1.40242	0.573662	0.441759	0.443581
Os07g0115500|mRNA|AK108206|CDS+3'UTR	Conserved hypothetical protein.	0.000559309	1.53378	0.897641	0.236316	1.23879	0.529173
Os07g0124900|mRNA|AK060057|CDS+3'UTR	PR1a protein.	0.00250553	1.41743	0.647507	1	0.467844	0.529399
Os07g0125500|COMBINER|CI032329|0	(No Hit)	0.0115182	1.20173	0.645543	0.877656	0.304035	0.70198
Os07g0126100|COMBINER_EST|CI032329|0	PR1a protein.	0.00641267	1.05849	1	1	0.498674	0.561803
Os07g0126700|COMBINER|CI032329|0	(No Hit)	0.0371194	0.991587	0.612941	1	0.424119	0.556197
Os07g0129200|mRNA|AF251277|CDS+3'UTR	PR1a protein.	4.66645e-05	5.23587	12.4323	0.678558	0.499802	0.754771
Os07g0129400|COMBINER_EST|Os07g0129400|8	Allergen V5/Tpx-1 related family protein.	0.0101582	0.723942	1.46943	0.761657	0.665327	0.413991
Os07g0129800|COMBINER_EST|Os07g0129800|8	Protein kinase family protein.	1.81529e-07	5.35884	5.6374	0.293642	0.16444	0.172079
Os07g0130700|COMBINER_EST|Os07g0130700|8	Resistance protein candidate (Fragment).	0.000433286	1.65251	2.50068	0.733425	0.528353	0.487211
Os07g0130800|mRNA|AK067638|CDS+3'UTR	Lectin-like receptor kinase 7;2.	2.34823e-06	2.34717	8.9735	1	0.598217	0.150019
Os07g0132300|COMBINER_EST|CI429505|0	Conserved hypothetical protein.	0.00254107	0.176588	0.473866	0.16371	0.289545	0.200882
Os07g0132500|mRNA|AK060877|CDS+3'UTR	Lectin-like receptor kinase 7;2.	8.07563e-06	3.47885	2.1836	0.395997	0.293526	0.360992
Os07g0141100|mRNA|AK106343|CDS+3'UTR	Protein kinase domain containing protein.	0.00110475	0.9127	1.12409	0.419764	0.414309	0.308004
Os07g0142200|mRNA|AK108897|CDS+3'UTR	Conserved hypothetical protein.	0.00326747	0.591177	2.02086	0.70692	1	0.335799
Os07g0142300|mRNA|AK108823|CDS+3'UTR	Conserved hypothetical protein.	0.0205564	0.483769	1.56449	0.190405	0.520311	0.164818
Os07g0142500|COMBINER_EST|AU089814|6	Conserved hypothetical protein.	0.00733655	0.273814	1.31899	0.0818105	0.171778	0.132101
Os07g0142700|COMBINER_EST|CI236025|6	Transferase family protein.	2.96739e-06	3.92875	6.53827	0.857273	0.465706	0.33052
Os07g0143900|mRNA|AK064739|CDS+3'UTR	Conserved hypothetical protein.	0.0187151	0.280295	0.595013	0.49341	0.924672	0.537124
Os07g0148200|mRNA|AK106312|CDS+3'UTR	Flavonol 3-O-glucosyltransferase (EC 2.4.1.91) (UDP-glucose flavonoid 3-O-glucos	0.00120281	0.924064	1.40642	0.292247	1.42849	1.64511
Os07g0167500|mRNA|AK061236|CDS+3'UTR	Conserved hypothetical protein.	3.21123e-05	0.435912	2.81931	0.588283	0.994838	0.192049
Os07g0167700|mRNA|AK099436|CDS+3'UTR	Conserved hypothetical protein.	1.32688e-07	1.59281	3.1924	0.341408	0.177951	0.102813
Os07g0170200|COMBINER_EST|CI411149|6	HNH endonuclease domain containing protein.	3.28924e-06	6.40621	1.47725	0.278504	0.291385	0.33139
Os07g0174400|COMBINER|CI419275|0	(No Hit)	0.00251923	1	1.43021	0.920233	0.870492	0.348454
Os07g0175600|mRNA|AK073569|CDS+3'UTR	Plant lipid transfer/seed storage/trypsin-alpha amylase inhibitor domain contain	3.86722e-07	8.29786	2.69146	1.1389	0.4436	0.643863
Os07g0180300|mRNA|AK065026|CDS+3'UTR	Protein of unknown function DUF594 family protein.	0.000682086	1.64802	1.63533	0.38793	0.198724	0.28564
Os07g0182400|mRNA|AK103483|CDS+3'UTR	AUX/IAA protein family protein.	1.76489e-06	1.24566	0.796489	0.458153	0.294913	0.338381
Os07g0187900|mRNA|AK062594|CDS+3'UTR	Nodule-specific protein-like.	1.48321e-07	2.57585	2.08547	0.976159	0.664411	0.434224
Os07g0188700|mRNA|AK063957|CDS+3'UTR	Exostosin-like family protein.	2.97749e-06	1.22613	1.10142	0.425352	0.322527	0.538038
Os07g0190800|COMBINER_EST|CI444665|0	Thioredoxin.	1.80699e-07	1.13173	3.27267	0.803143	0.77457	0.267622
Os07g0193000|COMBINER_EST|CI553057|0	HIPL1 protein precursor.	4.02983e-07	1.89501	1.22219	0.194598	0.514207	0.377202
Os07g0194400|mRNA|AK067485|CDS+3'UTR	Conserved hypothetical protein.	0.00012689	0.301153	0.611097	0.333161	0.72426	0.523715
Os07g0198300|mRNA|AK060951|CDS+3'UTR	Plant lipid transfer/seed storage/trypsin-alpha amylase inhibitor domain contain	5.44532e-07	1.49926	1.0951	0.437295	0.375439	0.50193
Os07g0205900|mRNA|AK070209|CDS+3'UTR	ARM repeat fold domain containing protein.	0.0215999	0.698025	0.708853	0.85713	0.468968	0.837584
Os07g0208900|mRNA|AK058996|CDS+3'UTR	Major facilitator superfamily protein.	0.0241791	0.613772	0.631875	0.534407	0.4425	0.644684
Os07g0212400|mRNA|AK119367|CDS+3'UTR	Conserved hypothetical protein.	0.000211324	1.03504	0.634923	0.177334	0.134951	0.215032
Os07g0229600|COMBINER|CI226033|6	(No Hit)	4.26232e-06	1.34361	1.3414	0.681184	0.525499	0.454821
Os07g0232500|COMBINER|CI124737|6	(No Hit)	0.000514877	0.989899	0.915924	0.364048	0.403976	0.417747
Os07g0235600|COMBINER|CI396446|6	(No Hit)	0.000286137	0.777035	0.681046	0.348	0.466866	0.570844
Os07g0241100|COMBINER|CI082393|6	(No Hit)	0.00546705	0.788901	0.660703	0.526075	0.439227	0.408753
Os07g0244200|mRNA|AK109746|CDS+3'UTR	Transferase family protein.	0.000187987	1.54615	2.01429	1	0.561335	0.44822
Os07g0251200|COMBINER_EST|CI207670|6	Harpin-induced 1 domain containing protein.	2.3326e-07	1.2018	2.58356	0.274105	0.272931	0.125127
Os07g0251900|mRNA|AK066280|CDS+3'UTR	Leucine-rich repeat, plant specific containing protein.	0.00805694	0.958065	1.35315	0.52828	0.708657	0.375122
Os07g0255300|COMBINER_EST|CI207133|6	Conserved hypothetical protein.	0.000209215	0.740184	0.768764	0.367455	0.466876	0.548761
Os07g0259100|mRNA|AF497626|CDS	Ethylene receptor.	1.79839e-05	0.594614	0.846503	0.285126	0.156901	0.191988
Os07g0264700|COMBINER|CI281545|6	(No Hit)	0.00303135	0.853956	1.55819	0.582637	0.392872	0.348324
Os07g0268800|mRNA|AK065175|CDS+3'UTR	Protein of unknown function DUF594 family protein.	3.895e-05	0.930741	2.34076	0.118626	0.264566	0.146154
Os07g0269000|COMBINER|CI251879|6	(No Hit)	0.000560789	0.922538	0.663534	0.46488	0.511491	0.677802
Os07g0279200|COMBINER_EST|CI036134|6	BED finger domain containing protein.	0.0443714	1.10949	1	0.883946	0.498986	0.740935
Os07g0280200|mRNA|AK108656|CDS+3'UTR	AMP-dependent synthetase and ligase domain containing protein.	0.00516423	2.01596	1.64599	0.576071	0.440026	0.396065
Os07g0287400|mRNA|AK105204|CDS+3'UTR	Plant lipid transfer/seed storage/trypsin-alpha amylase inhibitor domain contain	0.00428748	0.133309	0.520203	0.184399	0.910902	0.39667
Os07g0293000|COMBINER_EST|Os07g0293000|8	Cytochrome P450 family protein.	0.000116164	1.06539	1.73066	0.94579	1	0.493445
Os07g0298900|mRNA|AK064565|CDS+3'UTR	Heavy metal transport/detoxification protein domain containing protein.	0.0399216	0.796725	1.00099	0.468698	0.614751	0.896236
Os07g0407900|mRNA|AK108877|CDS+3'UTR	Protein of unknown function DUF679 family protein.	1.85282e-05	5.03583	2.36331	0.694142	0.687194	0.431517
Os07g0412100|mRNA|AK067654|CDS+3'UTR	Granule-bound starch synthase I, chloroplast precursor (EC 2.4.1.21) (GBSS I).	0.00086616	0.347494	0.624911	0.482363	0.726342	0.592412
Os07g0416900|mRNA|AK070559|CDS+3'UTR	Omega-6 fatty acid desaturase, endoplasmic reticulum isozyme 2 (EC 1.14.19.-).	3.54006e-08	12.3726	13.9104	0.659348	0.34164	0.544021
Os07g0421900|COMBINER|CI278203|6	(No Hit)	6.66682e-06	1.4713	0.80201	0.305838	0.221872	0.319713
Os07g0422100|mRNA|AK063592|CDS+3'UTR	AWPM-19-like family protein.	0.00302858	1.59292	1.3063	0.286096	0.324741	0.606926
Os07g0427900|COMBINER|CI396069|6	(No Hit)	0.015934	0.912015	1.40273	0.764714	0.504007	0.421996
Os07g0429600|COMBINER_EST|Os07g0429600|8	Conserved hypothetical protein.	0.000123021	2.49798	5.40888	0.405482	0.182651	0.354973
Os07g0429700|COMBINER_EST|CI418404|0	Conserved hypothetical protein.	2.31168e-05	4.2778	9.65155	0.0659246	0.241076	0.386176
Os07g0431000|COMBINER_EST|CI556132|6	En/Spm-like transposon proteins family protein.	6.8768e-05	3.60858	6.90217	0.151368	0.181779	0.324594
Os07g0433200|COMBINER|CI430143|5	(No Hit)	0.000763153	0.88981	0.675576	0.477016	0.524417	0.681196
Os07g0434500|COMBINER_EST|CI121245|6	SNF2-related domain containing protein.	1.17064e-05	0.649284	0.905638	0.346678	0.392395	0.437902
Os07g0440900|mRNA|AK070423|CDS+3'UTR	Hypothetical protein.	0.0189251	0.452312	0.848524	0.57689	1.24183	0.485778
Os07g0442900|mRNA|AK073296|CDS+3'UTR	Plant integral membrane protein family protein.	3.10909e-08	9.62289	5.98259	0.244565	0.444711	0.314369
Os07g0445200|COMBINER_EST|Os07g0445200|8	Hypothetical protein.	0.00702782	0.553794	1.27135	0.517142	0.240455	0.257887
Os07g0457600|COMBINER_EST|Os07g0457600|8	Disease resistance protein family protein.	9.54039e-06	2.79365	2.75133	0.428504	0.372347	0.442433
Os07g0459000|mRNA|AK066176|CDS+3'UTR	Conserved hypothetical protein.	0.0240492	0.548509	0.614221	0.31517	0.410419	0.505394
Os07g0464900|COMBINER|CI139190|6	(No Hit)	0.000346708	0.906978	0.855274	0.349008	0.435381	0.422104
Os07g0468800|COMBINER_EST|Os07g0468800|8	Proteasome subunit alpha type 4 (EC 3.4.25.1) (20S proteasome alpha subunit C) (	0.00670173	1.11069	1.61364	0.967738	1.07721	0.433084
Os07g0470900|COMBINER_EST|CI432896|3	Hypothetical protein.	0.000129978	1.4804	0.811368	0.538183	0.27949	0.425414
Os07g0474500|COMBINER|CI330756|6	(No Hit)	0.00108821	1.28731	1.36574	0.728376	0.59864	0.468964
Os07g0480800|COMBINER_EST|CI419522|0	Cellulase (EC 3.2.1.4).	1.0638e-06	0.751483	1.10275	0.458645	0.469843	0.320661
Os07g0487100|COMBINER_EST|CI139401|6	UDP-glucuronosyl/UDP-glucosyltransferase family protein.	1.11097e-06	1.86591	1.18738	0.449477	0.420402	0.501168
Os07g0488200|COMBINER|CI139401|6	(No Hit)	9.00833e-07	1.89125	1.20811	0.458149	0.424595	0.511356
Os07g0489200|COMBINER|CI485790|0	(No Hit)	2.04031e-06	1.99951	1.18646	0.513263	0.453043	0.582418
Os07g0489300|mRNA|AK060228|CDS+3'UTR	UDP-glucuronosyl/UDP-glucosyltransferase family protein.	0.0094076	0.607773	0.939834	0.98907	0.426205	0.331886
Os07g0494800|COMBINER_EST|Os07g0494800|8	Protein kinase domain containing protein.	0.000302632	1.24864	1.11147	0.407971	0.364636	0.468331
Os07g0503500|mRNA|AK059016|CDS+3'UTR	UDP-glucuronosyl/UDP-glucosyltransferase family protein.	1.405e-05	2.13308	1.23886	0.256425	0.518408	0.50821
Os07g0506600|mRNA|AK071089|CDS+3'UTR	Plant protein of unknown function DUF869 family protein.	7.02028e-07	1.61696	1.48466	1.09698	0.463127	0.844376
Os07g0510600|mRNA|AK105478|CDS+3'UTR	Conserved hypothetical protein.	5.75316e-07	1.53671	0.787857	0.475409	0.295896	0.450335
Os07g0515500|COMBINER|CI396069|6	(No Hit)	0.0348615	0.852877	1.48895	0.769917	0.507168	0.492915
Os07g0516300|mRNA|AK069570|CDS+3'UTR	Protein of unknown function DUF584 family protein.	1.47041e-07	2.30001	0.991714	0.367453	0.654544	0.553975
Os07g0516400|COMBINER_EST|Os07g0516400|8	Conserved hypothetical protein.	0.000157734	0.637107	0.761601	0.0678052	0.097984	0.0668166
Os07g0516700|COMBINER|CI543922|x	(No Hit)	0.000205555	3.40129	0.788694	1.8135	0.675905	0.482373
Os07g0521200|COMBINER|CI139190|6	(No Hit)	0.000699605	0.913713	0.832157	0.365659	0.418712	0.448631
Os07g0524000|mRNA|AK063026|CDS+3'UTR	Conserved hypothetical protein.	2.57943e-07	1.11995	1.38316	0.575148	0.365076	0.3957
Os07g0532800|COMBINER_EST|CI074983|1	Peptidase A1, pepsin family protein.	1.07739e-06	1.05899	4.82136	0.441979	1.00412	0.247874
Os07g0534700|mRNA|AK060565|CDS+3'UTR	Protein kinase family protein.	7.76483e-07	3.7364	1.9424	0.56948	0.506257	0.447057
Os07g0535000|COMBINER|CI139190|6	(No Hit)	0.000282436	0.964275	0.844308	0.342746	0.438291	0.432925
Os07g0535900|COMBINER|CI281545|6	(No Hit)	0.00629733	0.750988	1.47576	0.551692	0.370653	0.363133
Os07g0536100|COMBINER|CI330756|6	(No Hit)	0.0174535	1.03294	1.57936	0.742766	0.650557	0.431308
Os07g0537200|COMBINER_EST|AU077434|6	Serine/threonine protein kinase family protein.	5.35252e-08	2.78331	2.94899	0.363118	0.839921	0.280803
Os07g0541000|mRNA|AK100722|CDS+3'UTR	Receptor protein kinase.	5.15298e-09	2.81199	2.68559	0.627603	0.553313	0.38416
Os07g0541500|mRNA|AK111550|CDS+3'UTR	KI domain interacting kinase 1.	8.19563e-08	3.27912	3.63239	0.805422	0.536636	0.489303
Os07g0541700|mRNA|AK105128|CDS+3'UTR	Receptor-like protein kinase 5.	1.03989e-08	6.47338	6.28447	1	0.154496	0.13412
Os07g0541900|mRNA|AK109699|CDS+3'UTR	Protein kinase domain containing protein.	7.61383e-05	2.1903	0.526348	0.730919	0.166896	0.585822
Os07g0542400|mRNA|AK111840|CDS+3'UTR	Protein kinase domain containing protein.	2.86871e-06	7.49542	1.41814	0.282684	0.495872	0.701936
Os07g0542600|COMBINER_EST|CI552095|0	Protein kinase family protein.	9.42111e-08	4.30004	2.5746	0.508813	0.967142	0.337142
Os07g0544600|COMBINER|CI281545|6	(No Hit)	0.00193554	0.833086	1.37765	0.556406	0.300951	0.322864
Os07g0545100|mRNA|AK105372|CDS+3'UTR	Protein of unknown function DUF1218 family protein.	0.000199172	0.575933	0.940903	0.311687	0.44576	0.449396
Os07g0551500|COMBINER_EST|CI481528|6	Cellulose synthase family protein.	1.70822e-05	2.46678	1.11179	0.232023	0.34048	0.375645
Os07g0553500|COMBINER_EST|Os07g0553500|8	S-domain receptor-like protein kinase precursor (EC 2.7.1.37).	0.0019948	1.06289	1.47155	0.921203	0.698222	0.467468
Os07g0554500|COMBINER|CI435992|6	(No Hit)	1.07015e-06	0.977502	0.788331	0.143872	0.294659	0.205829
Os07g0559400|COMBINER_EST|CB964772|7	Protein of unknown function DUF1223 family protein.	2.05203e-06	1.48704	1.33237	0.495425	0.450169	0.604105
Os07g0563100|COMBINER|CI124749|6	(No Hit)	0.000107089	1.151	0.990554	0.35924	0.430257	0.460244
Os07g0565500|mRNA|AK107834|CDS+3'UTR	Conserved hypothetical protein.	1.92126e-05	0.614938	0.901693	0.615568	0.470935	0.50698
Os07g0565800|mRNA|AK062834|CDS+3'UTR	Conserved hypothetical protein.	0.000102179	1.05433	1.58169	0.213471	1.15209	0.451889
Os07g0568700|mRNA|AK101897|CDS+3'UTR	Floral organ regulator 1 (Floral organ regulator 2).	0.000175043	2.12246	1.28834	0.914085	0.712278	0.474444
Os07g0572400|mRNA|AK067317|CDS+3'UTR	Conserved hypothetical protein.	0.00582726	0.891587	0.618331	0.263581	0.356	0.501592
Os07g0574500|mRNA|AK107923|CDS+3'UTR	Ubiquitin domain containing protein.	2.60135e-05	1.27854	1.85105	0.333914	0.209572	0.447137
Os07g0575600|mRNA|AK101924|CDS+3'UTR	Resistance protein candidate (Fragment).	2.09889e-09	6.79762	5.78257	0.375535	0.479167	0.63562
Os07g0575700|mRNA|AK105111|CDS+3'UTR	Receptor like protein kinase.	3.31137e-10	5.44892	4.26034	0.327544	0.405825	0.296251
Os07g0575900|mRNA|AK105640|CDS+3'UTR	Plant protein of unknown function DUF946 family protein.	2.22332e-07	3.83847	2.89142	0.590276	0.424492	0.432811
Os07g0577600|mRNA|AK104283|CDS+3'UTR	Lhca2 protein.	0.00475843	2.85381	1.79473	1.04912	0.495326	0.572142
Os07g0580700|mRNA|AK119427|CDS+3'UTR	Hypothetical protein.	0.000732328	0.415465	0.795357	0.208154	0.4382	0.41724
Os07g0580800|COMBINER|CI553990|x	(No Hit)	1.7099e-05	0.775447	0.739731	0.487232	0.587472	0.771846
Os07g0582400|mRNA|AF416867|CDS+3'UTR	Sorbitol transporter.	1.48025e-09	5.32024	2.92507	0.533158	0.465612	0.544608
Os07g0588400|COMBINER_EST|Os07g0588400|8	Basic helix-loop-helix dimerisation region bHLH domain containing protein.	1.24368e-05	0.63462	1.70955	0.29229	0.257353	0.332561
Os07g0591100|COMBINER_EST|CI233295|6	Protein of unknown function DUF620 family protein.	1.20423e-06	1.16364	0.931915	0.582489	0.457695	0.632189
Os07g0591700|mRNA|AK105325|CDS+3'UTR	Conserved hypothetical protein.	0.00303716	2.43647	0.699118	0.278271	0.548492	0.933563
Os07g0592100|mRNA|AK107947|CDS+3'UTR	Short-chain dehydrogenase/reductase SDR family protein.	9.32356e-09	2.55018	1.07532	0.68232	0.352433	0.753857
Os07g0596500|COMBINER|CI330756|6	(No Hit)	0.0484911	1.10354	1.29322	0.989189	0.748752	0.469931
Os07g0597500|COMBINER|CI429145|x	(No Hit)	2.80362e-05	0.916484	0.830444	0.376233	0.412673	0.54782
Os07g0598000|mRNA|AK070781|CDS+3'UTR	NADPH HC toxin reductase (Fragment).	0.00314367	0.292947	3.44487	0.372226	0.47186	0.312128
Os07g0599500|mRNA|AK068696|CDS+3'UTR	Conserved hypothetical protein.	0.0127218	0.546526	1.05487	0.164445	0.160532	0.139165
Os07g0599600|mRNA|AK070771|CDS+3'UTR	Hypothetical protein.	0.00072606	0.328187	0.92398	0.0767085	0.109057	0.173128
Os07g0599700|mRNA|AK065663|CDS+3'UTR	Surface protein PspC.	0.000375354	0.312669	1.19701	0.0367967	0.0731656	0.146196
Os07g0599900|mRNA|AK062673|CDS+3'UTR	Conserved hypothetical protein.	0.000901381	0.451135	0.9792	0.0488394	0.0701711	0.206988
Os07g0600200|mRNA|AK062681|CDS+3'UTR	Conserved hypothetical protein.	0.0156102	0.419052	0.556628	0.0937888	0.198508	0.119761
Os07g0600700|mRNA|AK111913|CDS+3'UTR	Conserved hypothetical protein.	0.00111255	0.382969	0.778994	0.467054	0.581334	0.555485
Os07g0605200|mRNA|AF091458|CDS+3'UTR	MADS-box protein EAP2S.	0.000372189	1.12781	1.0743	0.444674	0.374379	0.491908
Os07g0605400|mRNA|AK068670|CDS+3'UTR	Conserved hypothetical protein.	1.10093e-05	0.8589	2.00504	1.36036	0.729071	0.499065
Os07g0612400|mRNA|AK119994|CDS+3'UTR	Alpha/beta hydrolase fold domain containing protein.	0.0151797	0.261443	0.501958	0.357786	1	0.666584
Os07g0614000|mRNA|AK069163|CDS+3'UTR	Strictosidine synthase family protein.	0.00017987	1.17352	1.41633	1.02274	0.364646	2.07156
Os07g0614700|COMBINER_EST|CI561699|0	SPX, N-terminal domain containing protein.	1.27467e-05	1.51193	0.987346	0.566505	0.648114	0.403259
Os07g0615200|mRNA|AK065604|CDS+3'UTR	ZIM domain containing protein.	4.43799e-09	5.26342	2.12816	0.328317	0.495955	0.493821
Os07g0616800|mRNA|AK100306|CDS+3'UTR	Sucrose synthase 3 (EC 2.4.1.13) (Sucrose-UDP glucosyltransferase 3).	0.00115979	0.770096	0.843691	0.172724	0.154568	0.160132
Os07g0617000|mRNA|AK061047|CDS+3'UTR	Ethylene responsive element binding factor 5 (AtERF5).	5.0892e-09	2.95912	1.56018	0.289288	0.55257	0.372742
Os07g0617100|COMBINER_EST|CI028055|0	Plant disease resistance response protein family protein.	0.0481065	0.307598	1.03206	0.680499	0.834808	0.411727
Os07g0617200|COMBINER|CI124749|6	(No Hit)	0.00104654	1.11297	0.990921	0.397845	0.403869	0.42235
Os07g0617700|COMBINER_EST|CI137713|6	Viral coat and capsid protein family protein.	4.35042e-07	0.728291	0.798986	0.484665	0.485169	0.441079
Os07g0622500|COMBINER|CI124737|6	(No Hit)	0.000634269	1.03194	0.924268	0.354238	0.427223	0.440917
Os07g0627100|mRNA|AK119510|CDS+3'UTR	Zn-finger, PMZ type domain containing protein.	0.000110649	0.893415	1.03868	0.426791	0.270755	0.364442
Os07g0630400|mRNA|AK060320|CDS+3'UTR	Ribonuclease T2 family protein.	0.000381712	1.63114	4.15405	1	0.588179	0.453008
Os07g0631700|mRNA|AK105175|CDS+3'UTR	Calcium-binding EF-hand domain containing protein.	5.60592e-08	6.06345	1.98901	0.609543	0.783216	0.476864
Os07g0635200|COMBINER_EST|CI392738|6	E-class P450, group I family protein.	4.19673e-06	1.09896	6.40554	1.20517	0.499754	0.84512
Os07g0635300|COMBINER_EST|CI434094|1	E-class P450, group I family protein.	7.08045e-07	1.80083	2.99231	0.450251	0.400216	0.365611
Os07g0635500|mRNA|AK106081|CDS+3'UTR	Cytochrome P450.	3.6327e-07	0.881238	2.85888	1.40927	1.6219	0.435019
Os07g0637700|COMBINER_EST|CI182885|6	Plant disease resistance response protein family protein.	0.000226518	2.04639	2.23726	0.705026	0.376716	0.533717
Os07g0639000|mRNA|AK073381|CDS+3'UTR	Peroxidase 1.	1.18901e-05	0.0491628	0.735385	0.88136	1.71484	0.357088
Os07g0640900|mRNA|AK063952|CDS+3'UTR	Heat stress transcription factor A3.	1.35005e-05	1.21659	1.04434	0.748495	0.433234	0.657367
Os07g0642200|mRNA|AK058442|CDS+3'UTR	Lipolytic enzyme, G-D-S-L family protein.	0.00923467	0.461653	0.369967	0.159908	0.233878	0.355051
Os07g0643000|COMBINER|CI251589|6	(No Hit)	0.000140207	5.72161	2.13487	2.63911	0.345999	1.37005
Os07g0643700|mRNA|AK109637|CDS+3'UTR	Esterase/lipase/thioesterase domain containing protein.	2.06658e-07	1.46262	2.86894	0.538137	0.585374	0.437226
Os07g0643800|mRNA|AK103858|CDS+3'UTR	Plant disease resistance response protein family protein.	3.72257e-07	1.05013	2.35452	0.413546	0.527576	0.218984
Os07g0644400|COMBINER|CI276250|6	(No Hit)	0.0341801	1.1093	1.15062	0.725058	0.565386	0.470997
Os07g0646800|mRNA|AK071716|CDS+3'UTR	Avr9/Cf-9 rapidly elicited protein 231.	2.859e-08	10.5993	4.92967	1	0.078529	0.247054
Os07g0654300|mRNA|AK121908|CDS+3'UTR	Conserved hypothetical protein.	0.000457858	0.660673	0.778665	0.460209	0.560273	0.608003
Os07g0656700|COMBINER_EST|CI436702|1	Protein of unknown function DUF1334 family protein.	5.15287e-05	1.44894	2.20137	1.04065	0.435387	0.489171
Os07g0658600|COMBINER_EST|CI252790|6	Radc1.	0.000384594	0.0693068	0.331684	0.100788	0.302496	0.154237
Os07g0659300|mRNA|AK069789|CDS+3'UTR	Conserved hypothetical protein.	4.88431e-05	1.15122	1.86136	0.401577	0.376293	0.220007
Os07g0662800|mRNA|AK066067|CDS+3'UTR	Aromatic amino acid permease family protein.	5.53901e-07	1.38552	0.725234	0.316525	0.413982	0.679717
Os07g0663800|mRNA|AK061856|CDS+3'UTR	Short-chain dehydrogenase/reductase SDR family protein.	1.37754e-09	72.6953	20.3694	0.615509	0.415627	0.506818
Os07g0668300|mRNA|AK061122|CDS+3'UTR	Lipolytic enzyme, G-D-S-L family protein.	0.000887273	0.178505	1.37601	0.20065	0.885037	0.10321
Os07g0671400|mRNA|AK067933|CDS+3'UTR	Heavy metal transport/detoxification protein domain containing protein.	0.000398504	0.215934	0.814182	0.467115	0.538203	0.562773
Os07g0674400|mRNA|AK119672|CDS+3'UTR	Conserved hypothetical protein.	0.0192556	0.300851	0.666417	0.667561	0.57091	0.466798
Os07g0674800|mRNA|AY297447|CDS+3'UTR	AP2 domain containing protein RAP2.2 (Fragment).	6.51048e-06	1.60183	0.893197	0.330738	0.592954	0.582407
Os07g0674900|COMBINER|CI427370|6	(No Hit)	3.63271e-05	0.602285	0.821818	0.0431966	0.0398659	0.0307021
Os07g0675100|mRNA|AK101251|CDS+3'UTR	Pectinesterase (EC 3.1.1.11) (Pectin methylesterase) (PE).	5.47904e-05	0.90826	0.873508	0.383314	0.280461	0.593365
Os07g0677100|mRNA|AF014468|CDS+3'UTR	Peroxidase.	0.00244501	0.652176	1.28067	0.591665	0.763195	0.222098
Os07g0677200|mRNA|AF014467|CDS+3'UTR	Peroxidase.	8.72127e-06	2.0402	1.78962	1.45464	0.458324	0.476745
Os07g0678300|mRNA|AK111746|CDS+3'UTR	OsPK4.	7.51571e-08	2.98276	2.01529	0.309161	0.53398	0.403382
Os07g0679000|mRNA|AK070738|CDS+3'UTR	Potassium transporter 2 (AtPOT2) (AtKUP2) (AtKT2).	4.6891e-06	1.50565	0.944283	0.450532	0.516043	0.548202
Os07g0679200|mRNA|AK106500|CDS+3'UTR	Uncharacterized plant-specific domain containing protein.	1.31792e-08	1.09072	1.04897	0.2654	0.361052	0.49956
Os07g0679400|mRNA|AK064577|CDS+3'UTR	Conserved hypothetical protein.	8.91135e-05	0.730543	0.404797	0.0941569	0.0724008	0.123512
Os07g0679500|mRNA|AK102562|CDS+3'UTR	BZIP transcription factor RF2b.	1.04945e-06	0.63438	0.844736	0.0729352	0.0745576	0.0682735
Os07g0682000|mRNA|AK110569|CDS+3'UTR	Heavy metal transport/detoxification protein domain containing protein.	2.59795e-06	1.17192	1.49136	0.52982	0.481771	0.413712
Os07g0684800|mRNA|AK073876|CDS+3'UTR	GRAB2 protein.	2.01122e-08	3.19472	2.91168	0.481915	0.39983	0.343359
Os07g0684900|mRNA|AK063503|CDS+3'UTR	Homeobox domain containing protein.	1.31037e-08	2.34085	1.27114	0.441254	0.497525	0.561119
Os07g0689800|mRNA|AK071235|CDS+3'UTR	Heat shock protein DnaJ, N-terminal domain containing protein.	6.47188e-05	0.839597	0.962913	0.490203	0.503901	0.57976
Os07g0693600|mRNA|AK119589|CDS+3'UTR	Protein of unknown function DUF231 domain containing protein.	1.48207e-06	1.31818	0.916684	0.488155	0.586068	0.67976
Os07g0694300|mRNA|AK061013|CDS+3'UTR	Fungal lignin peroxidase family protein.	0.00347896	0.954743	1.77079	0.636509	1.13304	0.386232
Os08g0100300|mRNA|AK108701|UTR	Non-protein coding transcript, putative npRNA.	1.12394e-06	1.26832	1.00802	0.175314	0.093234	0.145659
Os08g0102700|mRNA|AK061430|CDS+3'UTR	Harpin-induced 1 domain containing protein.	0.000265022	0.758825	1.75589	0.38959	0.329246	0.172256
Os08g0108300|mRNA|AK063596|CDS+3'UTR	Pistil-specific extensin-like protein family protein.	0.00201802	0.403117	2.33149	0.432706	1	0.204307
Os08g0108500|COMBINER|CI219523|6	(No Hit)	4.17292e-06	1.67963	1.03515	0.445112	0.347169	0.482169
Os08g0109200|mRNA|AK101912|CDS+3'UTR	Zinc-containing alcohol dehydrogenase superfamily protein.	1.842e-06	1.34255	1.17614	0.769188	0.481411	0.516839
Os08g0112700|mRNA|AB003326|CDS+3'UTR	TAGL12 transcription factor.	3.992e-06	1.68094	1.27957	0.423646	0.558493	0.556996
Os08g0113400|mRNA|AK111245|CDS+3'UTR	Conserved hypothetical protein.	0.0182915	0.419781	1.64533	0.966806	1.0616	0.308703
Os08g0114300|mRNA|AK105866|CDS+3'UTR	Plant-specific FAD-dependent oxidoreductase family protein.	1.5641e-10	38.4486	33.2218	0.09077	0.189325	0.172877
Os08g0118500|COMBINER_EST|CI261909|6	Auxin responsive SAUR protein family protein.	1.99368e-05	3.75156	1.24257	0.606964	0.430725	0.870414
Os08g0124000|mRNA|AK063293|CDS+3'UTR	Resistance protein candidate (Fragment).	2.38563e-07	8.51543	3.3729	0.187298	0.475669	0.261403
Os08g0124100|mRNA|AK108590|CDS+3'UTR	Resistance protein candidate (Fragment).	0.00159825	0.989614	1.08986	1	1	0.443963
Os08g0124500|mRNA|AK059130|CDS+3'UTR	Resistance protein candidate (Fragment).	6.78448e-05	1.4673	2.7793	0.273319	0.307422	0.313162
Os08g0124700|mRNA|AK106798|CDS+3'UTR	Resistance protein candidate (Fragment).	2.50101e-06	2.59733	1.84432	0.260472	0.874702	0.425506
Os08g0124900|COMBINER_EST|Os08g0124900|8	Protein kinase family protein.	1.2014e-07	7.81735	3.06411	0.259888	0.441658	0.305671
Os08g0125300|mRNA|AK071597|CDS+3'UTR	Viral coat and capsid protein family protein.	2.00761e-05	1.75297	1.73014	0.32493	0.318007	0.192508
Os08g0132400|mRNA|AK111258|CDS+3'UTR	Hypothetical protein.	0.000994791	0.925094	0.776221	0.240862	0.31804	0.191352
Os08g0133700|COMBINER_EST|Os08g0133700|8	HGWP repeat containing protein.	0.00601816	0.748055	1.55118	0.426944	0.282964	0.261944
Os08g0135400|mRNA|AK064276|CDS+3'UTR	Copine domain containing protein.	2.27863e-05	1.95325	2.62752	0.549318	0.5856	0.264594
Os08g0155400|mRNA|AK061227|CDS+3'UTR	Nitrate transporter (Fragment).	7.7272e-07	3.97526	1.08479	0.101108	0.237938	1.23937
Os08g0156100|mRNA|AK063249|CDS+3'UTR	Conserved hypothetical protein.	2.91926e-05	0.588416	1.52391	0.229423	0.659344	0.236882
Os08g0157400|mRNA|AK108144|CDS+3'UTR	Zn-finger, RING domain containing protein.	0.000166729	1.02838	0.782844	0.601233	0.433373	0.536552
Os08g0158200|mRNA|AK069480|CDS+3'UTR	FAD linked oxidase, N-terminal domain containing protein.	1.79839e-05	2.11741	6.73286	0.397391	0.585199	0.252385
Os08g0159700|mRNA|AK109080|CDS+3'UTR	Protein of unknown function DUF296 domain containing protein.	3.15302e-07	1.70066	1.4163	0.604484	0.447528	0.490604
Os08g0162600|mRNA|AK060661|CDS+3'UTR	Rubredoxin-type Fe(Cys)4 protein family protein.	0.00696944	0.210411	0.232147	0.499816	0.585912	0.727428
Os08g0163400|mRNA|AB005290|CDS+3'UTR	Sigma-70 factor family protein.	0.00485966	0.418057	0.727784	0.467627	0.600527	0.626099
Os08g0167000|COMBINER_EST|CI340155|0	ABC transporter related domain containing protein.	0.0187151	0.322902	0.647948	0.37483	0.270412	0.459657
Os08g0177400|COMBINER_EST|Os08g0177400|8	Hypothetical protein.	3.56413e-06	1.57644	1.59467	0.428727	1.00188	0.441648
Os08g0178900|COMBINER_EST|CI485170|6	Homeodomain-like containing protein.	0.036869	1.35777	1.05405	0.482958	0.405887	0.470136
Os08g0181800|COMBINER|CI148322|6	(No Hit)	1.20447e-06	1.00314	0.904917	0.196064	0.231637	0.218686
Os08g0189300|mRNA|AF032971|CDS+3'UTR	Oxalate oxidase (Fragment).	0.000108617	11.9221	3.17171	1.34586	0.270633	1.58855
Os08g0205900|mRNA|AK103274|CDS+3'UTR	Aminotransferase-like protein.	3.94608e-05	0.642846	0.784762	0.330408	0.258259	0.377051
Os08g0207500|mRNA|AB126089|CDS	Zinc transporter 1 precursor (ZRT/IRT-like protein 1).	2.34785e-05	1.82485	0.415215	0.252053	0.363778	0.664657
Os08g0208200|mRNA|AK062824|CDS+3'UTR	Peptidase aspartic family protein.	9.67946e-05	2.34682	1.03659	1	0.426418	1
Os08g0210900|COMBINER_EST|Os08g0210900|8	Hypothetical protein.	0.0296252	0.649156	1.71422	0.629505	0.438683	0.304004
Os08g0219600|COMBINER|CI396069|6	(No Hit)	0.0141213	0.785979	1.48475	0.82699	0.534588	0.462495
Os08g0222600|COMBINER|CI317351|6	(No Hit)	0.0143018	0.78417	1.54136	0.985526	0.631691	0.448195
Os08g0224900|COMBINER_EST|Os08g0224900|8	Conserved hypothetical protein.	0.00202114	1.28685	2.08239	0.851916	0.480257	0.494352
Os08g0226300|COMBINER_EST|Os08g0226300|8	Cytochrome P450 family protein.	0.0303214	0.736314	1.5175	0.660916	0.648637	0.412238
Os08g0229200|mRNA|AK062202|UTR	Non-protein coding transcript, unclassifiable transcript.	0.000870509	0.245799	0.607622	0.414875	0.500478	0.446685
Os08g0229600|mRNA|AK064286|CDS+3'UTR	Hypothetical protein.	0.00723508	0.768327	2.41893	0.524371	0.387339	0.159063
Os08g0230600|mRNA|AK111371|CDS+3'UTR	Zn-binding protein, LIM domain containing protein.	0.00137264	2.42081	0.656734	0.870077	0.435254	0.565967
Os08g0231400|mRNA|AK059812|CDS+3'UTR	Germin family protein.	3.95592e-06	0.922698	2.53116	0.494331	0.578335	0.140129
Os08g0233000|COMBINER|CI330756|6	(No Hit)	0.00232576	1.12563	1.67256	0.600247	0.601128	0.484568
Os08g0234400|COMBINER|CI441328|0	(No Hit)	2.00446e-05	0.769289	0.937071	0.427477	0.494389	0.534189
Os08g0245200|mRNA|AK069932|CDS+3'UTR	4-coumarate--CoA ligase 1 (EC 6.2.1.12) (4CL 1) (4-coumaroyl-CoA synthase 1).	6.47458e-08	2.06254	4.83652	0.49676	0.635249	0.283197
Os08g0253800|mRNA|AK108045|CDS+3'UTR	Glycosyl transferase, family 2 domain containing protein.	0.00414379	0.937354	1.79112	0.52144	0.494187	0.34338
Os08g0256700|mRNA|AK108811|CDS+3'UTR	Conserved hypothetical protein.	1.63598e-05	0.453546	4.31332	0.712928	0.712836	0.0608905
Os08g0261000|mRNA|AK100590|CDS+3'UTR	Disease resistance protein family protein.	0.0366892	0.602376	0.717817	0.472305	0.413675	0.431894
Os08g0267300|COMBINER_EST|CI491130|1	Peptidase A1, pepsin family protein.	0.00353718	0.849396	0.764231	0.242564	0.200654	0.13907
Os08g0269500|mRNA|AK062738|CDS+3'UTR	Conserved hypothetical protein.	4.45798e-05	0.878422	0.820177	0.400083	0.257217	0.452014
Os08g0273600|COMBINER|CI451276|3	(No Hit)	0.000169523	1.03793	0.766325	0.467228	0.489523	0.608272
Os08g0288400|mRNA|AK101928|CDS+3'UTR	Nonaspanin (TM9SF) family protein.	0.000160589	0.357429	2.50926	0.772372	1.06707	0.231047
Os08g0290700|mRNA|AK071201|CDS+3'UTR	O-methyltransferase, family 2 domain containing protein.	0.0273367	0.17493	0.282597	0.29948	1.13543	0.758672
Os08g0291600|COMBINER|CI396069|6	(No Hit)	0.0229251	0.865901	1.32299	0.837551	0.622058	0.464069
Os08g0292900|mRNA|AK111645|CDS+3'UTR	Homeodomain transcription factor KNAT7.	4.16542e-07	1.21059	0.932074	0.682735	0.499941	0.692983
Os08g0293300|mRNA|AK073881|CDS+3'UTR	Disease resistance protein family protein.	1.60908e-08	4.98596	4.94808	0.497797	0.367763	0.422312
Os08g0297800|mRNA|AK058698|CDS+3'UTR	Sulfotransferase family protein.	0.0133468	0.658503	0.872155	0.204372	0.273961	0.135813
Os08g0299400|mRNA|AK064148|CDS+3'UTR	Monogalactosyldiacylglycerol synthase family protein.	9.10241e-07	0.770205	0.92354	0.344501	0.273189	0.363536
Os08g0302100|mRNA|AK072437|CDS+3'UTR	Conserved hypothetical protein.	6.85738e-05	0.682074	0.802933	0.421358	0.452158	0.473068
Os08g0311500|COMBINER|CI450426|6	(No Hit)	4.60075e-06	0.785058	0.733302	0.371829	0.370879	0.390069
Os08g0315200|mRNA|AK106325|CDS+3'UTR	Retrotransposon gag protein family protein.	0.000444728	0.725406	0.590356	0.480411	0.479137	0.540652
Os08g0316400|COMBINER|CI226033|6	(No Hit)	2.69646e-06	1.36423	1.42701	0.699323	0.516465	0.451776
Os08g0316700|COMBINER|CI330756|6	(No Hit)	0.00532259	1.15126	1.62466	0.81054	0.621539	0.496433
Os08g0331000|COMBINER_EST|CI429615|0	Conserved hypothetical protein.	4.66166e-09	14.163	2.96083	0.463024	0.331914	0.204549
Os08g0331800|COMBINER|CI563307|0	(No Hit)	6.23118e-09	14.9844	2.6455	0.783905	0.454024	0.273731
Os08g0337100|mRNA|AK064536|CDS+3'UTR	Conserved hypothetical protein.	1.41743e-08	0.85135	1.04385	0.167894	0.204045	0.178094
Os08g0346900|COMBINER|CI424155|x	(No Hit)	3.34753e-05	2.70038	5.78241	0.186112	0.0818184	0.0329947
Os08g0347000|COMBINER_EST|AU174643|6	Hypothetical protein.	1.20418e-07	3.48425	4.5415	0.2702	0.0564165	0.071272
Os08g0349300|mRNA|AK062305|CDS+3'UTR	Conserved hypothetical protein.	0.0418309	0.802838	0.948604	0.55103	0.389901	0.390196
Os08g0352100|COMBINER_EST|CI000567|6	Conserved hypothetical protein.	6.57741e-09	1.81897	2.89357	0.0438466	0.0412901	0.0716708
Os08g0352400|COMBINER|CI433262|6	(No Hit)	0.00942102	1.00758	1.9458	0.498788	1.05912	0.397036
Os08g0353700|mRNA|AK058799|CDS+3'UTR	Conserved hypothetical protein.	1.02011e-07	1.98737	2.86549	0.054654	0.0218691	0.0517255
Os08g0356500|mRNA|AK101110|CDS+3'UTR	Plant protein of unknown function family protein.	9.452e-08	2.18898	3.25954	0.548101	0.426835	0.192887
Os08g0357300|mRNA|AK100580|CDS+3'UTR	Basic-leucine zipper (bZIP) transcription factor domain containing protein.	3.80916e-07	65.0321	3.74553	1.34806	0.14667	0.778277
Os08g0359200|mRNA|AK060942|UTR	Lipid phosphate phosphatase 2 (EC 3.1.3.-) (AtLPP2) (Phosphatidic acid phosphata	0.000879697	0.644071	0.743834	0.479825	0.861081	0.538837
Os08g0367000|COMBINER_EST|Os08g0367000|8	En/Spm-like transposon proteins family protein.	0.00345189	0.762431	1.48088	0.558116	0.457112	0.386548
Os08g0367300|COMBINER_EST|CI119300|6	Conserved hypothetical protein.	1.37094e-05	1.23723	0.809851	0.19903	0.111765	0.218843
Os08g0372900|mRNA|AK102881|CDS+3'UTR	Annexin A7 (Annexin VII) (Synexin). Splice isoform Short.	0.000334336	1.04946	0.952336	0.412836	0.486901	0.546092
Os08g0376300|mRNA|AK072348|CDS+3'UTR	Protein kinase domain containing protein.	0.000233426	0.570153	0.861398	0.185279	0.096316	0.0671597
Os08g0376600|COMBINER_EST|CI545300|0	Protein kinase domain containing protein.	0.000218413	1.82168	3.46165	1.08335	0.850113	0.323702
Os08g0386200|mRNA|AK111606|CDS+3'UTR	WRKY transcription factor 69.	6.80147e-06	1.01041	2.16241	0.568702	1.14547	0.37656
Os08g0389700|mRNA|AK062953|CDS+3'UTR	Protein of unknown function DUF81 domain containing protein.	2.07682e-06	7.44236	2.00475	0.429816	0.290456	0.397801
Os08g0390700|mRNA|AK062714|CDS+3'UTR	2-oxoglutarate-dependent oxygenase.	2.16288e-08	10.2479	9.83708	1.10689	0.656196	0.472459
Os08g0395800|mRNA|AK069665|CDS+3'UTR	Plant protein of unknown function family protein.	1.43833e-06	4.75564	1.61146	0.417761	0.603445	0.518076
Os08g0398000|mRNA|AK101910|CDS+3'UTR	ABC transporter related domain containing protein.	2.26894e-07	1.50709	2.37897	0.789707	0.989401	0.435263
Os08g0400000|mRNA|AK069520|CDS+3'UTR	Puromycin-sensitive aminopeptidase (EC 3.4.11.-) (PSA).	2.42744e-05	0.544975	0.728334	0.361967	0.367883	0.412807
Os08g0401500|mRNA|AK068301|CDS+3'UTR	Mandelonitrile lyase-like protein.	5.58346e-05	0.3269	0.812817	0.322705	0.327617	0.329671
Os08g0404500|mRNA|AK103556|CDS+3'UTR	C1-like domain containing protein.	3.33978e-07	1.16781	3.22326	0.217695	0.268669	0.140272
Os08g0407600|mRNA|AK099936|CDS+3'UTR	Protein of unknown function DUF581 family protein.	9.84993e-05	0.556316	0.857412	0.333782	0.323799	0.465035
Os08g0408300|mRNA|AK059926|CDS+3'UTR	Conserved hypothetical protein.	6.64054e-05	0.945958	0.865798	0.468026	0.272994	0.388997
Os08g0417000|mRNA|AK068735|CDS+3'UTR	2OG-Fe(II) oxygenase domain containing protein.	0.00123102	0.24203	0.838083	0.201571	0.854458	0.670473
Os08g0420700|COMBINER_EST|CI539359|6	Conserved hypothetical protein.	6.88426e-07	1.76524	0.932047	0.458156	0.340013	0.384288
Os08g0425500|mRNA|AK106998|CDS+3'UTR	Endonuclease/exonuclease/phosphatase family protein.	0.000922655	1.0359	1.27487	0.409777	1.78211	0.771902
Os08g0428400|mRNA|AK060047|CDS+3'UTR	ZIM domain containing protein.	3.19379e-06	3.0638	1.66693	0.432149	0.407138	0.589516
Os08g0429200|mRNA|AK062329|UTR	Non-protein coding transcript, uncharacterized transcript.	0.0406371	0.329221	0.443886	0.569331	1.01301	0.491717
Os08g0432800|mRNA|AK109616|CDS+3'UTR	Basic helix-loop-helix dimerisation region bHLH domain containing protein.	2.28047e-07	0.97849	0.942365	0.409229	0.433787	0.507778
Os08g0434100|mRNA|AB052842|CDS+3'UTR	S-like ribonuclease (RNase PD2) (Fragment).	1.96987e-06	0.548923	1.57528	0.663089	0.453162	0.344883
Os08g0436700|mRNA|AK073013|CDS+3'UTR	NAC-domain containing protein 19 (ANAC019) (ANAC) (Abscicic-acid- responsive NAC	0.00484114	0.655764	1.51061	0.493349	0.684215	0.269536
Os08g0437600|COMBINER|CI348739|6	(No Hit)	0.0281162	1.08308	1.23561	0.711867	1.11895	0.417217
Os08g0438100|mRNA|AK107904|CDS+3'UTR	ZF-HD homeobox protein.	0.000926517	0.856422	0.693916	0.44477	0.473485	0.692019
Os08g0442700|mRNA|AK111984|CDS+3'UTR	Receptor-like kinase.	8.50932e-05	0.725557	0.87749	0.489907	0.475801	0.475596
Os08g0444500|COMBINER_EST|CI254800|6	Conserved hypothetical protein.	0.00268847	0.924108	0.960485	0.76788	0.445618	0.744739
Os08g0445400|COMBINER|CI429145|6	(No Hit)	1.665e-05	0.92453	0.846128	0.409473	0.405148	0.547427
Os08g0450100|mRNA|AK058651|CDS+3'UTR	Pectinesterase (EC 3.1.1.11) (Fragment).	0.0205343	0.752341	1.02459	0.367229	0.436148	0.434181
Os08g0450200|mRNA|AK072779|CDS+3'UTR	Pectinmethylesterase precursor (EC 3.1.1.11) (Fragment).	0.00101684	1.17548	1.59391	0.335504	0.493989	0.492266
Os08g0452900|mRNA|AK069153|UTR	Non-protein coding transcript, uncharacterized transcript.	6.25526e-05	0.945097	1.19096	0.333669	0.360287	0.180595
Os08g0457400|mRNA|AK106955|CDS+3'UTR	Protein kinase APK1B (EC 2.7.1.-).	0.00013877	0.672248	1.23327	0.628427	0.824401	0.471347
Os08g0465700|mRNA|AK072861|CDS+3'UTR	E-class P450, group I family protein.	0.0299024	0.526643	1.1013	0.377998	0.338564	0.371772
Os08g0467500|mRNA|AK064041|CDS+3'UTR	Abscisic acid and stress inducible (A22) gene.	5.49646e-05	2.01307	1.54165	0.959132	0.443179	0.87952
Os08g0469600|mRNA|AK062647|CDS+3'UTR	Conserved hypothetical protein.	0.0313603	0.623983	0.486297	0.430233	0.551969	0.692954
Os08g0474500|mRNA|AK111147|CDS+3'UTR	Conserved hypothetical protein.	0.00286769	0.912342	0.858096	0.631416	0.444067	0.561979
Os08g0477500|COMBINER_EST|CI561355|0	S.tuberosum patatin (Fragment).	6.98376e-06	2.19908	1.78387	0.664926	0.315782	0.373969
Os08g0477900|COMBINER_EST|CI041248|5	Basic helix-loop-helix dimerisation region bHLH domain containing protein.	0.000161516	0.770322	0.788986	0.414947	0.450656	0.638417
Os08g0478000|mRNA|AK059493|CDS+3'UTR	Conserved hypothetical protein.	0.00224933	0.316847	1.43889	0.0746533	0.15782	0.152461
Os08g0483800|COMBINER|CI255918|6	(No Hit)	3.07197e-05	1.06182	0.676604	0.412521	0.535935	0.638367
Os08g0483900|mRNA|AK107626|CDS+3'UTR	Basic helix-loop-helix dimerisation region bHLH domain containing protein.	0.003104	0.759342	0.937284	0.291961	0.292494	0.355995
Os08g0487900|mRNA|AK109668|CDS+3'UTR	Esterase/lipase/thioesterase domain containing protein.	0.00523258	0.381105	0.674594	0.362813	0.455411	0.493595
Os08g0499000|mRNA|AK107539|CDS+3'UTR	Conserved hypothetical protein.	1.39702e-08	7.12056	4.24149	0.695854	0.794402	0.44477
Os08g0499300|mRNA|AK062027|CDS+3'UTR	WRKY transcription factor 30.	3.34162e-06	1.57099	0.689737	0.178472	0.14184	0.26446
Os08g0501300|mRNA|AK108263|CDS+3'UTR	Conserved hypothetical protein.	0.0018743	0.837762	0.58963	0.3682	0.492682	0.634467
Os08g0503000|mRNA|AK103001|CDS+3'UTR	Conserved hypothetical protein.	0.000567022	0.233792	0.76028	0.259792	0.277764	0.206285
Os08g0505900|mRNA|AK060670|CDS+3'UTR	DNA-damage-repair/toleration protein DRT100 precursor.	0.0011765	0.13849	0.476428	0.390034	0.63117	0.64746
Os08g0506000|mRNA|AK073328|CDS+3'UTR	Ovarian tumour, otubain domain containing protein.	5.26977e-06	1.0381	1.23459	0.592275	0.488293	0.680468
Os08g0507500|COMBINER_EST|CB655471|7	Hypothetical protein.	0.00131217	0.678553	1.01374	0.857129	0.549791	0.490488
Os08g0508000|mRNA|AF488522|CDS+3'UTR	E-class P450, group I family protein.	1.54369e-07	28.0915	9.71686	0.870534	0.0892948	0.250312
Os08g0508800|mRNA|D14000|CDS+3'UTR	Lipoxygenase, chloroplast precursor (EC 1.13.11.12).	0.00052637	6.2102	2.42405	1	0.811286	0.373912
Os08g0509100|mRNA|AF095896|CDS+3'UTR	Lipoxygenase, chloroplast precursor (EC 1.13.11.12).	2.25509e-08	21.3588	20.8784	0.832905	0.465354	0.312271
Os08g0509200|mRNA|AK067001|CDS+3'UTR	Amygdalin hydrolase isoform AH I precursor (EC 3.2.1.117).	4.46366e-06	5.65321	1.50568	0.483709	0.442583	0.264383
Os08g0512700|mRNA|AK060545|CDS+3'UTR	3-hydroxy-3-methylglutaryl coenzyme A reductase (EC 1.1.1.34) (Fragment).	0.0188264	0.596237	0.838747	0.465093	0.592489	0.617866
Os08g0515500|COMBINER|CI317351|6	(No Hit)	0.0233382	0.948622	1.30476	1.04466	0.798193	0.444323
Os08g0515700|mRNA|AK067628|CDS+3'UTR	Protein of unknown function DUF547 domain containing protein.	0.00974794	0.490274	0.638767	0.385443	0.312208	0.47337
Os08g0516600|mRNA|AK108596|CDS+3'UTR	Conserved hypothetical protein.	1.12308e-06	1.08676	2.1434	0.769565	0.512623	0.376829
Os08g0517100|mRNA|AK112071|CDS+3'UTR	LOB domain protein 1.	0.00193409	2.81558	1.63478	0.867271	0.31772	0.473849
Os08g0518600|mRNA|AK071227|CDS+3'UTR	Hypothetical protein.	0.00718136	0.578451	1.56409	0.774971	0.8347	0.339805
Os08g0519300|COMBINER_EST|Os08g0519300|8	Glycoside hydrolase, family 18 protein.	3.64634e-08	9.87198	1.10216	0.385756	0.267057	0.722723
Os08g0519400|mRNA|AK109201|CDS+3'UTR	Apolipoprotein A/E/C3 family protein.	0.036739	0.91156	1.14876	0.823612	0.903607	0.282451
Os08g0530300|COMBINER_EST|CI546418|0	Exo70 exocyst complex subunit family protein.	4.7054e-08	4.79589	2.83414	0.763186	0.820405	0.390217
Os08g0531000|mRNA|AK061879|CDS+3'UTR	Diphosphonucleotide phosphatase 1 precursor.	0.00157798	1.04777	0.527587	0.36075	0.858315	0.946622
Os08g0533600|mRNA|AK061731|CDS+3'UTR	ACR4.	7.21964e-07	3.46624	1.12336	0.463493	0.42875	0.448087
Os08g0535200|mRNA|AK070510|CDS+3'UTR	MtN3-like protein.	0.000893531	0.688275	0.928883	0.17463	0.279271	0.142422
Os08g0535800|mRNA|AK061543|CDS+3'UTR	No apical meristem (NAM) protein domain containing protein.	1.34927e-08	1.3562	1.56202	0.782883	0.33033	0.287412
Os08g0540000|mRNA|AK070813|CDS+3'UTR	Eukaryotic protein of unknown function DUF914 family protein.	6.0177e-05	0.925038	1.06428	0.478553	0.512732	0.495086
Os08g0542200|mRNA|AK099583|CDS+3'UTR	Resistance gene analog PIC25 (Fragment).	0.00706933	0.552405	0.613551	0.413492	0.412567	0.397573
Os08g0543100|COMBINER_EST|CI540886|6	Disease resistance protein family protein.	9.40545e-09	2.56844	1.76583	0.795737	0.493872	0.559482
Os08g0543500|mRNA|AK121394|CDS+3'UTR	Disease resistance protein family protein.	0.0211854	0.618854	0.985244	0.363503	0.387871	0.293382
Os08g0549000|COMBINER_EST|CI473176|0	Myb, DNA-binding domain containing protein.	9.45847e-07	2.62086	1.18297	0.612022	0.338057	0.53623
Os08g0549600|COMBINER|CI096761|6	(No Hit)	1.89683e-05	1.50231	1.14395	0.835165	0.425718	0.682042
Os08g0550200|mRNA|AK070238|CDS+3'UTR	Multi antimicrobial extrusion protein MatE family protein.	0.0388036	0.873503	1.44157	0.330419	0.483521	0.730767
Os08g0550500|mRNA|AK058423|CDS+3'UTR	Conserved hypothetical protein.	0.000559105	0.837851	0.655651	0.32055	0.691659	0.895254
Os08g0554400|mRNA|AK072128|CDS+3'UTR	Zn-finger, C2H2 type domain containing protein.	0.000181302	1.2562	1.93583	0.988186	0.874189	0.383766
Os08g0556300|mRNA|AK105201|CDS+3'UTR	Conserved hypothetical protein.	4.07602e-09	4.3715	2.01942	0.0369813	0.617031	0.0928445
Os08g0557800|mRNA|AK069659|CDS+3'UTR	Fatty acyl coA reductase.	0.000345685	0.834533	0.827643	0.0768575	0.108376	0.0778656
Os08g0560000|mRNA|AK107117|CDS+3'UTR	2OG-Fe(II) oxygenase domain containing protein.	0.00285817	1.71229	0.742134	0.876346	0.445902	0.890965
Os08g0560900|mRNA|AK061775|CDS+3'UTR	Photosystem I reaction center subunit II, chloroplast precursor (Photosystem I 2	0.0350083	0.35173	0.343231	0.414651	0.348541	0.631962
Os08g0565200|mRNA|AY339375|CDS+3'UTR	Pathogenesis-related transcriptional factor and ERF domain containing protein.	0.0242305	0.656985	0.391062	0.722974	0.369742	0.591409
Os08g0565600|COMBINER|CI317351|6	(No Hit)	0.0256788	0.997406	1.49322	0.849833	0.546317	0.433926
Os08g0566100|mRNA|AK107465|CDS+3'UTR	Protein of unknown function DUF239 domain containing protein.	0.00603963	0.79474	1.18644	0.519057	0.498716	0.314593
Os09g0103800|COMBINER|CI047898|6	(No Hit)	1.12116e-05	0.294598	0.643596	0.435716	0.691696	0.597333
Os09g0108100|COMBINER|CI315240|6	(No Hit)	0.0114556	0.734149	1.64016	0.646386	0.519286	0.326411
Os09g0110100|mRNA|AK106346|CDS+3'UTR	Protein kinase domain containing protein.	2.77038e-06	0.764659	0.882604	0.271054	0.236185	0.245525
Os09g0110300|mRNA|AK061798|CDS+3'UTR	Putative cyclase family protein.	0.000393018	0.473331	3.1819	0.53057	0.603798	0.468877
Os09g0121200|COMBINER|CI450740|6	(No Hit)	0.000157951	1.18695	0.769152	0.475593	0.42693	0.516037
Os09g0126600|mRNA|AK064651|CDS+3'UTR	Conserved hypothetical protein.	3.88925e-05	0.751524	1.1045	0.476458	0.562598	0.508727
Os09g0129500|mRNA|AK099466|CDS+3'UTR	Conserved hypothetical protein.	4.92605e-08	4.26602	7.63258	1.20909	1.0407	0.40378
Os09g0129800|COMBINER_EST|CI330756|6	HGWP repeat containing protein.	0.00497409	1.14634	1.75785	0.984087	0.613655	0.488686
Os09g0132300|COMBINER|CI396069|6	(No Hit)	0.0107554	0.964631	1.34383	0.669148	0.57872	0.470752
Os09g0132900|mRNA|AK059484|CDS+3'UTR	Lipolytic enzyme, G-D-S-L family protein.	5.10578e-08	1.13454	1.4128	0.362376	0.311456	0.311126
Os09g0248100|mRNA|AK061377|CDS+3'UTR	Beta-Ig-H3/fasciclin domain containing protein.	1.29247e-05	1.62745	1.82878	0.454764	0.269773	0.251831
Os09g0265800|mRNA|AK120499|CDS+3'UTR	HGWP repeat containing protein.	0.00409362	0.931699	1.38964	0.766941	0.552531	0.279045
Os09g0266000|mRNA|AK061549|CDS+3'UTR	Nuclear transport factor 2 domain containing protein.	0.000175143	1.4307	1.2586	0.53364	0.614999	0.397956
Os09g0266100|mRNA|AK102054|CDS+3'UTR	Hypothetical protein.	4.23548e-05	0.965197	0.698649	0.361556	0.403134	0.515234
Os09g0273700|COMBINER|CI317351|6	(No Hit)	0.0332469	0.858627	1.32146	0.995031	0.663252	0.392953
Os09g0274900|mRNA|AK062419|CDS+3'UTR	Conserved hypothetical protein.	0.00500529	0.695956	1.64034	0.518861	0.694271	0.235954
Os09g0280500|mRNA|AK106988|CDS+3'UTR	Basic-leucine zipper (bZIP) transcription factor domain containing protein.	5.38902e-09	3.57876	3.16045	0.507089	0.414798	0.450978
Os09g0280800|COMBINER|CI481238|x	(No Hit)	0.00783664	0.659665	0.679117	0.433102	0.536796	0.494887
Os09g0287000|mRNA|AK068688|CDS+3'UTR	Pathogenesis-related transcriptional factor and ERF domain containing protein.	3.24574e-08	5.84329	3.02746	0.821766	0.427922	0.730974
Os09g0297900|mRNA|AK107955|CDS+3'UTR	Conserved hypothetical protein.	9.0798e-06	3.10796	1.29766	0.297708	1.2155	0.692569
Os09g0306400|mRNA|AK064903|CDS+3'UTR	Basic-leucine zipper (bZIP) transcription factor domain containing protein.	1.21885e-08	4.17316	1.25071	0.698379	0.434034	0.730062
Os09g0309200|mRNA|AK109582|CDS+3'UTR	Hypothetical protein.	4.69147e-06	0.973095	2.36848	0.496288	0.328565	0.217783
Os09g0309600|mRNA|AK106857|CDS+3'UTR	Conserved hypothetical protein.	5.06134e-05	1.16437	1.00399	0.456963	0.431772	0.462457
Os09g0311600|mRNA|AK102321|CDS+3'UTR	NBS-LRR type resistance protein (Fragment).	4.24998e-08	1.79895	0.842027	0.29606	0.356858	0.398141
Os09g0316000|COMBINER_EST|CI479564|0	Conserved hypothetical protein.	0.0012004	0.915217	2.50675	0.769417	0.982395	0.349308
Os09g0321700|COMBINER|CI315240|6	(No Hit)	0.0116842	0.833776	1.60541	0.606359	0.510028	0.346481
Os09g0322400|mRNA|AK062723|CDS+3'UTR	Hypothetical protein.	2.12382e-06	0.530648	1.28585	0.300646	0.319704	0.225413
Os09g0322500|COMBINER_EST|CI556026|0	Ankyrin repeat containing protein.	8.2053e-05	0.14424	0.58122	0.40425	0.649574	0.219399
Os09g0324000|mRNA|AK107774|CDS+3'UTR	Oleosin Zm-I (Oleosin 16 kDa) (Lipid body-associated major protein) (Lipid body-	1.3102e-05	2.28891	1.33405	1.31061	0.296475	1.80405
Os09g0334500|mRNA|AK065265|CDS+3'UTR	WRKY transcription factor 74.	3.34604e-08	3.17072	1.97276	0.398149	0.42884	0.356005
Os09g0342100|COMBINER|CI276250|6	(No Hit)	0.0499446	1.0498	1.16567	0.785056	0.634979	0.419322
Os09g0346500|mRNA|AK104350|CDS+3'UTR	Chlorophyll a-b binding protein 1, chloroplast precursor (LHCII type I CAB-1) (L	0.0301019	1.691	1	1	0.484537	1
Os09g0357500|COMBINER_EST|Os09g0357500|8	Protein of unknown function DUF1263 domain containing protein.	0.00959611	0.81156	1.59421	0.662677	0.525456	0.381964
Os09g0363900|mRNA|AK072899|CDS+3'UTR	Mandelonitrile lyase-like protein.	0.0020013	0.21481	0.688251	0.321703	0.585092	0.570677
Os09g0375300|COMBINER_EST|Os09g0375300|8	Protein of unknown function DUF231 domain containing protein.	0.000341934	0.39998	0.907587	0.474773	0.362288	0.406774
Os09g0381400|mRNA|AK071091|CDS+3'UTR	Peptidase C1A, papain family protein.	4.34586e-05	0.981111	0.97356	0.895451	0.814591	0.497759
Os09g0383500|COMBINER|CI330756|6	(No Hit)	0.0183827	1.08769	1.50692	0.834979	0.488256	0.470103
Os09g0392700|COMBINER_EST|AU092570|7	Conserved hypothetical protein.	4.16752e-07	1.33537	0.967516	0.234959	0.420017	0.484588
Os09g0394600|mRNA|AK065379|CDS+3'UTR	Endonuclease/exonuclease/phosphatase family protein.	1.15408e-05	0.655385	1.05451	0.258175	0.934539	0.46956
Os09g0395600|mRNA|AK060495|CDS+3'UTR	Glycoside hydrolase, family 16 domain containing protein.	0.00037731	0.197226	0.562069	0.436175	0.749481	0.495882
Os09g0396900|mRNA|AK071589|CDS+3'UTR	Protein of unknown function DUF125 family protein.	6.46199e-08	3.30621	1.72427	0.0749057	0.0596316	0.154395
Os09g0399800|mRNA|AK059858|CDS+3'UTR	Probable mannitol dehydrogenase 1 (EC 1.1.1.255) (NAD-dependent mannitol dehydro	5.53682e-08	3.863	1.17465	0.371368	0.381941	0.761876
Os09g0400400|COMBINER_EST|CI193640|6	Cinnamyl alcohol dehydrogenase.	5.01446e-07	6.20766	3.07377	0.643312	0.464188	0.798525
Os09g0401000|mRNA|AK064679|CDS+3'UTR	Myb-related protein Pp2.	1.10361e-08	13.555	3.29414	0.64287	0.778089	0.45192
Os09g0403000|mRNA|AK109933|CDS+3'UTR	Conserved hypothetical protein.	3.69764e-05	1.50013	1.78752	0.379039	0.530005	0.274997
Os09g0406300|COMBINER|CI351387|2	(No Hit)	0.0349681	0.998113	1.98803	0.86877	1.04378	0.440734
Os09g0412300|COMBINER_EST|CI442860|0	Calcium-binding EF-hand domain containing protein.	0.000380209	1.48262	1.24344	0.678604	0.703577	0.430657
Os09g0413600|mRNA|AK107000|CDS+3'UTR	Rho GTPase activation protein domain containing protein.	0.0486518	0.772577	0.995774	0.975737	0.803677	0.496608
Os09g0414300|COMBINER_EST|Os09g0414300|8	P-type R2R3 Myb protein (Fragment).	9.35705e-05	0.882915	0.703225	0.453222	0.404968	0.576358
Os09g0415400|mRNA|AK119737|CDS+3'UTR	Conserved hypothetical protein.	0.0181542	0.530788	0.71976	0.417385	0.549256	0.389942
Os09g0417600|mRNA|AF467736|CDS	DNA-binding WRKY domain containing protein.	2.18642e-07	4.88636	3.68581	1.55894	0.29631	0.361992
Os09g0417800|mRNA|AK067834|CDS+3'UTR	DNA-binding WRKY domain containing protein.	5.35226e-08	16.9582	10.976	0.378179	0.0544879	0.0506579
Os09g0419200|mRNA|AB122055|CDS+3'UTR	Cinnamoyl-CoA reductase.	0.0151281	0.285033	0.251091	0.444945	0.689699	0.769664
Os09g0419600|mRNA|AK109320|CDS+3'UTR	Zn-finger, cysteine-rich C6HC domain containing protein.	0.00022742	1.96638	2.45578	0.919671	0.52056	0.301425
Os09g0429400|COMBINER_EST|CB642913|7	Ionotropic glutamate receptor family protein.	0.0498612	0.704638	1.18257	0.646072	0.61903	0.29659
Os09g0431100|mRNA|AK110224|CDS+3'UTR	Ionotropic glutamate receptor family protein.	1.21045e-08	2.93311	2.75246	0.613824	1.0348	0.318863
Os09g0432000|COMBINER|CI315240|6	(No Hit)	0.00610487	0.679964	1.69235	0.637704	0.459195	0.318669
Os09g0432300|COMBINER_EST|CI498466|6	AAA ATPase, central region domain containing protein.	0.0438007	0.245239	0.317599	0.375691	0.415903	0.730526
Os09g0433900|mRNA|AK107237|CDS+3'UTR	Alanine aminotransferase.	0.00106635	1.63389	1.41327	0.206292	0.406554	0.29505
Os09g0434900|mRNA|AK109104|CDS+3'UTR	Zn-finger, cysteine-rich C6HC domain containing protein.	5.19469e-08	2.28313	2.02889	0.810071	0.730661	0.369973
Os09g0441400|mRNA|AK111616|CDS+3'UTR	Elicitor-inducible cytochrome P450.	7.01484e-07	0.854999	2.25857	0.149774	0.252897	0.0655836
Os09g0444900|mRNA|AK061210|CDS+3'UTR	Protein of unknown function DUF716 family protein.	2.28323e-07	3.66644	13.1802	1.4628	0.612412	0.413354
Os09g0445600|mRNA|AK107839|CDS+3'UTR	Conserved hypothetical protein.	4.47855e-09	1.72554	1.33336	0.219597	0.175822	0.185659
Os09g0447300|COMBINER_EST|CI556453|0	Cytochrome P450 family protein.	0.000327259	0.913597	0.693627	0.353054	0.87875	0.35872
Os09g0447500|mRNA|AK110565|CDS+3'UTR	Cytochrome P450 family protein.	0.00140293	0.596045	1.4094	0.287254	0.362301	0.222431
Os09g0450300|mRNA|AK067681|CDS+3'UTR	Microtubule-associated protein MAP65-1a.	6.40758e-06	1.27283	0.903457	0.688433	0.466009	0.781662
Os09g0451000|mRNA|AF049888|CDS+3'UTR	1-aminocyclopropane-1-carboxylate oxidase 1 (EC 1.14.17.4) (ACC oxidase 1) (Ethy	0.000166498	0.216904	0.686482	0.493975	0.853079	0.764104
Os09g0455900|mRNA|AK061010|CDS+3'UTR	Esterase/lipase/thioesterase domain containing protein.	0.00512448	0.938184	1.29291	0.291026	0.407697	0.507992
Os09g0456900|mRNA|AK073236|CDS+3'UTR	Nucleic acid-binding OB-fold domain containing protein.	9.34043e-05	0.461109	0.538419	0.451091	0.985218	0.609693
Os09g0457700|mRNA|AK112109|CDS+3'UTR	Conserved hypothetical protein.	0.0074359	1.16606	1.07891	0.510287	0.356623	0.285757
Os09g0458500|mRNA|AK120367|UTR	Non-protein coding transcript, uncharacterized transcript.	3.37305e-07	4.18031	1.00587	0.967339	0.199774	0.521407
Os09g0458600|mRNA|AK066473|CDS+3'UTR	Hypothetical protein.	0.000171662	1.6743	0.485179	0.682552	0.165556	0.341292
Os09g0458800|COMBINER|CI036576|0	(No Hit)	0.0263695	1.86546	0.856148	0.727232	0.429259	0.355795
Os09g0460400|mRNA|AK067180|CDS+3'UTR	Esterase/lipase/thioesterase domain containing protein.	0.00164947	0.22969	0.597361	0.504191	0.747706	0.369455
Os09g0461700|mRNA|AK066139|CDS+3'UTR	Esterase/lipase/thioesterase domain containing protein.	2.16807e-08	2.48182	3.99352	0.617944	0.577311	0.428783
Os09g0461900|COMBINER_EST|CI260061|6	Esterase/lipase/thioesterase domain containing protein.	5.81075e-08	3.06566	1.96904	0.661694	0.450631	0.500151
Os09g0463800|mRNA|AK109254|CDS+3'UTR	Conserved hypothetical protein.	9.95296e-06	1.95315	0.957351	0.159997	0.0868434	0.133219
Os09g0466300|mRNA|AK102696|CDS+3'UTR	GRAM domain containing protein.	0.000423188	0.427317	0.616858	0.403536	1.24357	0.390975
Os09g0471200|COMBINER_EST|Os09g0471200|8	Protein kinase domain containing protein.	2.31833e-07	4.03064	2.97494	0.669238	0.313994	0.28006
Os09g0471400|mRNA|AK060211|CDS+3'UTR	Protein kinase domain containing protein.	1.38001e-05	0.626614	4.02888	0.573927	0.725112	0.112638
Os09g0471800|mRNA|AK071360|CDS+3'UTR	EGF-like calcium-binding domain containing protein.	0.00400514	1.18322	3.11417	1.14413	0.8777	0.344907
Os09g0481100|mRNA|AK063554|CDS+3'UTR	Phosphatidylinositol transfer-like protein IV.	1.76316e-06	1.85339	0.962128	0.499539	0.436708	0.748469
Os09g0484800|mRNA|AK109548|CDS+3'UTR	Pirin.	8.72546e-06	4.0053	1.56256	0.61503	1.43212	0.471294
Os09g0486700|mRNA|AK105294|CDS+3'UTR	Nonphototropic hypocotyl protein 1 (EC 2.7.1.37) (Phototropin).	0.000604895	0.912826	1.29557	0.796901	0.52918	0.447581
Os09g0487900|mRNA|AK120902|CDS+3'UTR	Basic helix-loop-helix dimerisation region bHLH domain containing protein.	2.10418e-06	1.21615	1.0434	0.554362	0.468555	0.540617
Os09g0492900|COMBINER_EST|AU067880|6	Conserved hypothetical protein.	1.23612e-06	1.82629	4.31554	1.03255	0.826772	0.369076
Os09g0493000|mRNA|AK107737|CDS+3'UTR	Conserved hypothetical protein.	5.25257e-06	1.26389	2.33856	0.969767	0.596172	0.315926
Os09g0497900|mRNA|AK102511|CDS+3'UTR	No apical meristem (NAM) protein domain containing protein.	0.0101441	1.57997	2.04293	0.904988	0.552344	0.481931
Os09g0498400|mRNA|AK121017|UTR	Non-protein coding transcript, uncharacterized transcript.	1.48031e-05	0.0719955	0.55362	0.136403	0.559494	0.198138
Os09g0498500|COMBINER_EST|CI548487|1	NAD-binding site containing protein.	1.9416e-05	0.0604644	0.428908	0.111273	0.432257	0.177967
Os09g0503100|mRNA|AK108272|CDS+3'UTR	Zinc-containing alcohol dehydrogenase superfamily protein.	0.00419763	0.737237	0.588443	0.274858	0.414094	0.342596
Os09g0508000|mRNA|AK066539|CDS+3'UTR	Conserved hypothetical protein.	0.0145159	0.668358	0.646004	0.484873	0.649532	0.700847
Os09g0508200|mRNA|AK064705|CDS+3'UTR	Pollen Ole e 1 allergen and extensin domain containing protein.	0.00511819	0.168386	0.441055	0.268862	0.791837	0.364973
Os09g0508500|mRNA|AB114419|CDS+3'UTR	Hypothetical protein.	0.0349706	0.42476	0.628288	0.464764	0.610488	0.656086
Os09g0508900|mRNA|AK104878|CDS+3'UTR	Mitochondrial substrate carrier family protein.	0.00850971	0.322923	0.580353	0.230216	0.376891	0.449499
Os09g0509100|mRNA|AK060509|CDS+3'UTR	No apical meristem (NAM) protein domain containing protein.	7.4948e-05	0.252737	1.14028	0.13866	0.226675	0.227726
Os09g0511900|mRNA|AK066336|CDS+3'UTR	Glycoside hydrolase, family 1 protein.	0.0286888	0.432347	0.767556	0.244964	0.307217	0.381827
Os09g0517100|mRNA|AK100778|CDS+3'UTR	Disease resistance protein family protein.	3.03398e-06	4.09102	0.690029	0.425028	0.325157	0.354243
Os09g0517200|COMBINER_EST|Os09g0517200|8	Disease resistance protein family protein.	1.20762e-06	1.42649	2.41361	0.472171	0.333355	0.242835
Os09g0518600|COMBINER_EST|Os09g0518600|8	Conserved hypothetical protein.	0.00132014	1.02034	0.735429	0.530044	0.3754	0.791318
Os09g0522800|mRNA|AK070906|CDS+3'UTR	Hypothetical protein.	7.41325e-08	0.865467	0.947837	0.22123	0.23165	0.337149
Os09g0528000|mRNA|AK060588|CDS+3'UTR	Kinesin, motor region domain containing protein.	3.94874e-05	0.383197	0.358429	0.481694	1.02576	1.13733
Os09g0532000|mRNA|AK105810|CDS+3'UTR	Conserved hypothetical protein.	6.1538e-08	4.66918	4.31901	1.16476	0.376153	0.516729
Os09g0539700|COMBINER_EST|CI065933|0	Conserved hypothetical protein.	1.1539e-07	1.8095	0.987439	0.663472	0.496663	0.722106
Os09g0540400|mRNA|AK111927|CDS+3'UTR	Family II lipase EXL3.	0.00175756	0.896988	0.878999	0.580514	0.467954	0.841036
Os09g0542700|COMBINER_EST|C97874|6	Protein phosphatase 2A, regulatory B subunit, B56 family protein.	1.11716e-08	1.6494	0.951275	0.219385	0.208577	0.283197
Os09g0543900|mRNA|AK109723|CDS+3'UTR	Transferase family protein.	6.08533e-10	138.144	1.82951	1	0.458632	0.689565
Os09g0547500|mRNA|AK062595|CDS+3'UTR	Lysine decarboxylase-like protein.	8.03658e-10	4.75917	2.00973	0.0328419	0.0978123	0.0603832
Os09g0549300|COMBINER_EST|Os09g0549300|8	Flavin-containing monooxygenase FMO family protein.	5.23902e-07	3.2177	8.94363	0.874055	0.305313	0.317247
Os09g0552400|COMBINER_EST|Os09g0552400|8	RmlC-like cupin family protein.	1.22972e-06	5.30517	8.06391	0.583568	0.355544	0.276333
Os09g0552600|mRNA|AK108700|CDS+3'UTR	RmlC-like cupin family protein.	8.16369e-06	6.18739	7.56259	0.389291	0.224971	0.181797
Os09g0554300|mRNA|AK070682|CDS+3'UTR	Auxin Efflux Carrier family protein.	6.02561e-05	3.25124	4.49746	0.721009	0.183221	0.235058
Os09g0555500|mRNA|AK108154|CDS+3'UTR	Phytoene synthase (Fragment).	1.75058e-07	2.50255	1.41836	0.261342	0.23949	0.158256
Os09g0555700|mRNA|AK101181|CDS+3'UTR	Zn-finger, C2H2 type domain containing protein.	6.88985e-05	0.677412	0.670935	0.17912	0.143485	0.208497
Os09g0557900|mRNA|AK107999|CDS+3'UTR	Plastocyanin-like domain containing protein.	0.000206433	0.282825	0.374239	0.375244	0.516984	0.538455
Os09g0561000|COMBINER|CI447383|0	(No Hit)	3.66043e-07	1.91333	1.48513	0.34694	0.460863	0.364028
Os09g0561500|COMBINER_EST|CI399063|6	EGF-like calcium-binding domain containing protein.	1.97973e-07	5.50736	2.00239	0.372032	0.477181	0.3308
Os09g0562700|mRNA|AK108733|CDS+3'UTR	Pre-pro-TPE4A protein precursor.	1.04141e-10	2.33728	4.44009	0.657594	0.528348	0.439234
Os09g0565300|COMBINER|CI545171|6	(No Hit)	3.03123e-07	1.34007	1.54767	0.324336	0.36478	0.211214
Os09g0567500|mRNA|AK061142|CDS+3'UTR	Fatty acyl coA reductase.	0.000603235	0.268231	0.662225	0.307688	0.500651	0.427492
Os09g0569800|COMBINER_EST|Os09g0569800|8	Protein kinase domain containing protein.	2.05762e-07	1.30254	1.48765	0.502071	0.39805	0.51789
Os09g0570800|mRNA|AK064211|CDS+3'UTR	Isopenicillin N synthase family protein.	2.09995e-06	0.311977	0.934053	0.562445	0.421999	0.475389
Os09g0572700|mRNA|AK063784|CDS+3'UTR	Plastocyanin-like domain containing protein.	5.19764e-09	12.0945	5.19351	0.678544	0.761015	0.46263
Os10g0102800|COMBINER|CI214327|6	(No Hit)	0.0314467	0.217199	0.926338	0.434239	0.550711	0.27143
Os10g0103700|mRNA|AK060176|CDS+3'UTR	Leucine zipper, homeobox-associated domain containing protein.	0.00016261	1.06434	3.50628	0.826393	0.366748	0.125736
Os10g0110800|mRNA|AK070621|CDS+3'UTR	Nitrate transporter (Fragment).	0.0413515	0.826108	1	0.815332	0.972074	0.492546
Os10g0112700|mRNA|AK105108|CDS+3'UTR	Protein kinase domain containing protein.	1.57079e-06	3.16885	1.92984	0.571807	0.470244	0.450541
Os10g0113900|mRNA|AK068411|CDS+3'UTR	NADPH-dependent codeinone reductase (EC 1.1.1.247).	7.71307e-08	1.68849	3.35076	0.713797	0.419985	0.80722
Os10g0114400|COMBINER_EST|CI546638|0	Protein kinase domain containing protein.	3.15523e-06	0.781676	1.30103	0.472885	0.327287	0.315189
Os10g0116100|COMBINER|CI139190|6	(No Hit)	0.000343768	0.951077	0.872775	0.358722	0.427078	0.419453
Os10g0118700|COMBINER|CI410853|0	(No Hit)	1.16076e-05	0.714326	0.980135	0.0208973	0.0341635	0.0196498
Os10g0122600|COMBINER_EST|CI090278|6	Cellular retinaldehyde-binding/triple function, N-terminal domain containing pro	0.0039535	1.27369	1.52868	0.588708	0.635403	0.381094
Os10g0130200|COMBINER_EST|Os10g0130200|8	Cyclin-like F-box domain containing protein.	2.86383e-06	2.90813	3.82752	0.687545	0.55644	0.373443
Os10g0130500|mRNA|AK120243|CDS+3'UTR	Transposase.	0.00690237	0.644948	0.716464	0.384744	0.44925	0.506666
Os10g0130800|mRNA|AK120449|CDS+3'UTR	NB-ARC domain containing protein.	0.000509866	0.766673	0.669423	0.354049	0.478536	0.582388
Os10g0131700|COMBINER_EST|CI536141|6	NB-ARC domain containing protein.	2.66555e-05	1.05747	2.04653	0.163061	0.245344	0.122468
Os10g0132300|mRNA|AK111282|CDS+3'UTR	Jacalin-related lectin domain containing protein.	2.21036e-07	0.350746	2.40963	0.088511	0.318386	0.0867796
Os10g0132500|mRNA|AK102469|CDS+3'UTR	Disease resistance protein family protein.	5.32033e-06	0.235681	1.80613	0.269639	0.637362	0.0576974
Os10g0133100|mRNA|AK071096|CDS+3'UTR	Cyclin-like F-box domain containing protein.	1.0979e-06	1.31461	3.72154	1	1.43026	0.365892
Os10g0139700|mRNA|AK067458|CDS+3'UTR	Cytochrome P450 family protein.	2.3136e-07	3.59719	5.20912	0.362751	0.499107	0.242358
Os10g0142600|COMBINER_EST|CI113585|6	Protein kinase domain containing protein.	0.000570037	5.42243	3.32635	1.22815	0.406577	0.427765
Os10g0147400|mRNA|AK063919|CDS+3'UTR	AUX1-like protein.	0.000694554	0.26142	0.712362	0.435215	0.525145	0.429989
Os10g0148100|mRNA|AK059665|CDS+3'UTR	Protein of unknown function DUF1210 family protein.	0.00303983	0.249379	0.266661	0.4165	0.882852	0.6593
Os10g0157900|COMBINER_EST|Os10g0157900|8	Conserved hypothetical protein.	0.0234564	0.645293	1.63944	0.703714	0.356511	0.327875
Os10g0158100|COMBINER_EST|AU094019|7	Senescence-associated protein 15.	0.0129827	1.13093	1.71938	0.678777	0.791235	0.377498
Os10g0158700|mRNA|AK106884|CDS+3'UTR	Conserved hypothetical protein.	4.81395e-07	0.44602	0.656168	0.260335	0.211722	0.302948
Os10g0159800|mRNA|AK061577|CDS+3'UTR	Zinc-containing alcohol dehydrogenase superfamily protein.	0.00174123	0.880015	0.932234	0.838884	0.876801	0.485223
Os10g0171400|COMBINER_EST|Os10g0171400|8	Cytochrome P450 family protein.	0.0134923	0.796718	1.44099	0.628947	0.578557	0.390642
Os10g0171500|mRNA|AK058441|CDS+3'UTR	E-class P450, group I family protein.	3.89365e-07	1.05874	1.44581	0.243619	0.22771	0.207234
Os10g0177200|mRNA|AK102990|CDS+3'UTR	Calcium-binding EF-hand domain containing protein.	0.00380805	3.1656	2.21906	0.894953	0.364073	0.369143
Os10g0190500|mRNA|AK070455|CDS+3'UTR	Protein of unknown function DUF594 family protein.	0.025872	1.7524	1.24352	0.670904	0.424557	0.370812
Os10g0190900|mRNA|AK070457|CDS+3'UTR	Multi antimicrobial extrusion protein MatE family protein.	4.17118e-09	4.76709	2.90909	0.311234	0.228352	0.25577
Os10g0191300|COMBINER_EST|CI555572|0	Type-1 pathogenesis-related protein.	5.80405e-09	1.67688	6.31096	0.0950295	0.119917	0.164413
Os10g0195800|COMBINER|CI396069|6	(No Hit)	0.0446355	0.893782	1.41236	0.797645	0.458045	0.477721
Os10g0197700|COMBINER_EST|Os10g0197700|8	Protein of unknown function DUF6 domain containing protein.	0.000897776	0.85478	0.545056	0.349487	0.436732	0.838437
Os10g0204900|COMBINER|CI317351|6	(No Hit)	0.0196132	0.689865	1.16272	0.965397	0.526359	0.476478
Os10g0213800|COMBINER_EST|CI439756|3	Conserved hypothetical protein.	3.48238e-05	1.01739	0.863129	0.379279	0.380158	0.40707
Os10g0317900|mRNA|AK060703|UTR	Flavonoid 3'-monooxygenase (EC 1.14.13.21) (Flavonoid 3'-hydroxylase) (Cytochrom	1.47899e-05	3.82688	1.94899	0.922815	0.636596	0.349191
Os10g0318700|COMBINER|CI457180|6	(No Hit)	1.01698e-06	1.25461	0.912271	0.560994	0.476154	0.567098
Os10g0325400|mRNA|AK060392|CDS+3'UTR	Remorin, C-terminal region domain containing protein.	0.0150497	2.78335	1.94543	1.33757	0.425733	0.545899
Os10g0328800|COMBINER|CI139190|6	(No Hit)	0.00104579	0.911936	0.858778	0.348246	0.409175	0.434413
Os10g0330000|mRNA|AK070152|CDS+3'UTR	Conserved hypothetical protein.	0.00015083	0.101467	0.907816	0.378982	1.02371	0.193187
Os10g0343500|COMBINER|CI119300|6	(No Hit)	1.2908e-05	1.32518	0.836926	0.190047	0.120448	0.25596
Os10g0344000|mRNA|AK105578|CDS+3'UTR	Multi antimicrobial extrusion protein MatE family protein.	5.10044e-07	4.23934	4.56644	0.828192	0.898819	0.46942
Os10g0346300|mRNA|AK110474|CDS+3'UTR	Multicopper oxidase, type 1 domain containing protein.	1.22023e-07	41.0068	60.9545	0.994064	0.834129	0.334756
Os10g0347000|mRNA|AK073552|CDS+3'UTR	Conserved hypothetical protein.	6.95082e-05	0.167213	0.649203	0.301858	0.549331	0.396769
Os10g0349300|mRNA|AK108560|CDS+3'UTR	Root-specific protein (RCc2 protein).	0.0149614	0.32702	0.908036	0.630075	1	0.393196
Os10g0349900|mRNA|AK062848|CDS+3'UTR	Plant lipid transfer/seed storage/trypsin-alpha amylase inhibitor domain contain	9.90014e-07	1.52081	1.39217	0.487783	0.32432	0.87685
Os10g0351500|mRNA|AK102659|CDS+3'UTR	Protein kinase domain containing protein.	0.000239065	0.279113	0.961578	0.400108	0.238879	0.277795
Os10g0359700|COMBINER|CI425843|6	(No Hit)	1.54707e-07	2.42234	1.53267	0.310165	0.491591	0.512993
Os10g0360600|mRNA|AK063055|CDS+3'UTR	Hypothetical protein.	0.000266448	1.35791	1.34526	0.712746	0.437001	0.280439
Os10g0362700|mRNA|AK108642|CDS+3'UTR	Conserved hypothetical protein.	2.32939e-06	1.61934	2.46966	0.828464	0.398768	0.296396
Os10g0368100|mRNA|AY533125|CDS	Glutathione S-transferase, C-terminal domain containing protein.	1.08072e-07	0.831735	2.23798	0.953631	0.581739	0.395832
Os10g0371400|COMBINER|CI396069|6	(No Hit)	0.0469455	0.861283	1.66819	0.741079	0.505518	0.444566
Os10g0375000|COMBINER|CI425616|3	(No Hit)	1.36439e-06	2.30763	1.45326	0.41972	0.510661	0.337891
Os10g0376900|mRNA|AK058809|CDS+3'UTR	Basic helix-loop-helix dimerisation region bHLH domain containing protein.	2.30992e-07	2.9047	1.16785	0.239906	0.0963307	0.221325
Os10g0377300|mRNA|AY346329|CDS+3'UTR	Homeobox domain containing protein.	4.17035e-07	1.56881	1.39368	0.74169	0.481931	0.497387
Os10g0386300|mRNA|AK064449|CDS+3'UTR	Hypothetical protein.	7.00684e-08	0.0407358	0.48848	0.377838	1.66893	0.350501
Os10g0390600|mRNA|AK119373|CDS+3'UTR	1-aminocyclopropane-1-carboxylate synthase family protein.	6.83755e-08	1.50994	1.83912	0.421487	0.302109	0.280834
Os10g0390800|mRNA|AK110269|CDS+3'UTR	Pathogenesis-related transcriptional factor and ERF domain containing protein.	4.99026e-06	1.98092	1.57226	0.523477	0.473153	0.348471
Os10g0394000|mRNA|AK110763|CDS+3'UTR	Lipolytic enzyme, G-D-S-L family protein.	5.41858e-08	1.36834	1.69842	0.541971	0.462633	0.36258
Os10g0395000|mRNA|AK121848|CDS+3'UTR	Protein kinase domain containing protein.	6.88426e-07	4.20088	1.89585	0.395308	0.447845	0.294594
Os10g0418100|mRNA|AK109037|CDS+3'UTR	Calcium-transporting ATPase 8, plasma membrane-type (EC 3.6.3.8) (Ca(2+)-ATPase	1.55428e-07	1.06984	3.51158	1.4745	0.802071	0.410013
Os10g0418900|mRNA|AK063081|UTR	Non-protein coding transcript, uncharacterized transcript.	1.09509e-05	1.93165	1.9306	0.299438	0.164074	0.270462
Os10g0422400|COMBINER|CI139190|6	(No Hit)	0.000908384	0.942802	0.836592	0.356781	0.433496	0.434977
Os10g0422500|mRNA|AK119814|CDS+3'UTR	Endonuclease/exonuclease/phosphatase family protein.	0.00122841	0.371167	0.593219	0.36675	1.33663	0.499674
Os10g0425400|mRNA|AK071408|CDS+3'UTR	BTB/POZ domain containing protein.	0.0189813	0.908697	0.64586	0.371007	0.384078	0.337362
Os10g0425700|COMBINER_EST|CI224127|6	MATH domain containing protein.	0.000372357	0.791459	0.804009	0.481968	0.551168	0.734829
Os10g0430200|mRNA|AK069040|CDS+3'UTR	Zinc-containing alcohol dehydrogenase superfamily protein.	0.000347679	1.69648	0.846976	0.429857	0.558318	1.21656
Os10g0444300|COMBINER|CI124737|6	(No Hit)	0.00029656	0.993212	0.914693	0.341617	0.411231	0.417046
Os10g0454200|COMBINER_EST|AU184276|7	Hypothetical protein.	0.0181797	5.77356	1.88185	0.65298	0.43909	0.627087
Os10g0456000|mRNA|AK067745|CDS+3'UTR	Conserved hypothetical protein.	1.25555e-05	1.13666	0.918957	0.381644	0.424445	0.488808
Os10g0456100|COMBINER_EST|CI254028|6	Brn1-like protein.	1.79671e-06	1.47043	2.01267	0.349259	0.280618	0.250121
Os10g0458900|COMBINER_EST|CI139985|6	Exostosin-like family protein.	6.39475e-05	0.974045	1.38404	0.638611	0.389385	0.464423
Os10g0463000|COMBINER|CI139190|6	(No Hit)	0.00072544	0.923276	0.854568	0.362215	0.421388	0.452462
Os10g0464000|mRNA|AK103475|CDS+3'UTR	Hypersensitive-induced response protein.	4.75524e-08	1.7349	2.96672	0.313105	0.380282	0.219016
Os10g0465700|mRNA|AK067249|CDS+3'UTR	Beta-amylase (AT3g23920/F14O13_11).	2.30265e-06	0.128338	1.64729	0.885281	1.95717	0.43861
Os10g0468600|mRNA|AK110660|CDS+3'UTR	Hypothetical protein.	8.68971e-06	0.636294	0.815921	0.271168	0.261694	0.370966
Os10g0469700|mRNA|AK066165|CDS+3'UTR	Leucine-rich repeat, cysteine-containing type containing protein.	5.05271e-07	1.75977	2.09014	0.695068	0.772741	0.443557
Os10g0471100|mRNA|AF143746|CDS+3'UTR	Sterol desaturase family protein.	0.0129276	0.13386	0.344339	0.0675627	0.20059	0.0909823
Os10g0476500|mRNA|AK110990|CDS+3'UTR	Conserved hypothetical protein.	5.63964e-06	1.21966	0.848735	0.46741	0.336314	0.431203
Os10g0481500|COMBINER_EST|Os10g0481500|8	Conserved hypothetical protein.	2.83036e-05	1.53328	2.8093	0.146602	0.0953344	0.124595
Os10g0485900|COMBINER_EST|Os10g0485900|8	Conserved hypothetical protein.	7.86931e-06	2.11068	3.58263	0.376784	0.351157	0.205671
Os10g0488400|mRNA|AK108465|CDS+3'UTR	cotton fiber expressed protein-like protein [Oryza sativa (japonica cultivar-gro	3.33659e-08	1.98343	3.51095	0.100451	0.0484191	0.0353399
Os10g0490900|COMBINER_EST|Os10g0490900|8	NtPRp27.	3.55759e-07	4.97705	5.77292	0.597414	0.678878	0.309966
Os10g0492400|COMBINER|CI550553|x	(No Hit)	0.00271522	0.749334	1.86055	0.835178	0.800452	0.293732
Os10g0501900|mRNA|AK120900|CDS+3'UTR	Helix-turn-helix, Fis-type domain containing protein.	0.0043158	0.602972	1.52998	1.05228	0.78739	0.36676
Os10g0503300|COMBINER_EST|CI215191|6	Benzoyl coenzyme A: benzyl alcohol benzoyl transferase.	6.17209e-08	1.54954	3.02071	0.0667328	0.103602	0.0986026
Os10g0507900|COMBINER|CI139190|6	(No Hit)	0.000427746	0.946204	0.857195	0.364543	0.437905	0.434377
Os10g0508300|COMBINER_EST|Os10g0508300|8	YABBY protein family protein.	2.70671e-07	0.653389	0.550907	0.155541	0.211024	0.182097
Os10g0509900|mRNA|AK107924|CDS+3'UTR	Hypothetical protein.	0.000255569	1.05643	1.16059	0.273968	0.304427	0.278738
Os10g0517500|mRNA|AB040741|CDS+3'UTR	Cys/Met metabolism pyridoxal-phosphate-dependent enzymes family protein.	2.9521e-09	6.99207	1.34558	0.290637	0.144974	0.451801
Os10g0518000|COMBINER_EST|CI202485|6	Protein of unknown function DUF538 family protein.	0.0266475	0.372321	0.84956	0.352269	0.460438	0.219583
Os10g0521400|mRNA|AK109013|CDS+3'UTR	Alpha/beta hydrolase fold domain containing protein.	3.82843e-09	4.48184	3.72508	0.208364	0.898102	0.0911502
Os10g0521500|mRNA|AK105796|CDS+3'UTR	Esterase/lipase/thioesterase domain containing protein.	3.45391e-08	3.97937	2.92675	0.472757	0.403766	0.183631
Os10g0524300|mRNA|AK063244|CDS+3'UTR	Peptidoglycan-binding LysM domain containing protein.	4.28248e-05	5.13239	1.33902	1.32461	0.377862	0.884374
Os10g0524400|mRNA|AK110268|CDS+3'UTR	Phospholipase D (EC 3.1.4.4).	0.000103816	3.18184	1.07995	0.86622	0.494379	0.739207
Os10g0524500|mRNA|AF251031|CDS+3'UTR	Mandelonitrile lyase-like protein.	0.0021953	2.1218	1.73303	0.70822	0.342724	0.460323
Os10g0524700|COMBINER_EST|CI065283|0	Cytochrome P450 family protein.	4.97769e-08	3.22241	2.75288	0.211094	0.342226	0.191071
Os10g0525500|mRNA|AK063104|CDS+3'UTR	Glutathione S-transferase.	1.16492e-06	1.08661	1.02085	0.549322	0.466788	0.40185
Os10g0527400|mRNA|AK107435|CDS+3'UTR	Glutathione S-transferase TSI-1 (EC 2.5.1.18) (Glutathione S- transferase 1).	4.44003e-06	1.13913	2.50926	1.21579	0.996365	0.481374
Os10g0527800|mRNA|AF402799|CDS+3'UTR	Tau class GST protein 3.	8.90856e-09	6.76345	3.48464	0.655661	0.63988	0.395939
Os10g0528100|mRNA|AK108376|CDS+3'UTR	Glutathione S-transferase GST 42 (EC 2.5.1.18) (Fragment).	5.23513e-09	8.91176	4.2429	0.620028	0.451704	0.658919
Os10g0528300|mRNA|AF309378|CDS+3'UTR	Tau class GST protein 4.	2.7024e-07	1.02962	2.9118	1.1502	0.674682	0.374659
Os10g0529300|mRNA|AF402794|CDS+3'UTR	Tau class GST protein 3.	0.000264876	0.217488	0.846008	0.453134	1.88132	0.591143
Os10g0529500|COMBINER_EST|CI555732|0	Glutathione S-transferase, N-terminal domain containing protein.	1.82746e-07	1.21357	3.24545	1.09801	1.27375	0.429762
Os10g0530600|mRNA|AK109314|CDS+3'UTR	Glutathione S-transferase GST 20 (EC 2.5.1.18).	0.000280778	3.17041	2.61581	0.873902	0.254292	0.366016
Os10g0534500|mRNA|AK065054|CDS+3'UTR	Protein kinase domain containing protein.	8.91336e-06	2.25161	1.70174	0.37868	0.489924	0.475359
Os10g0535600|mRNA|AK109098|CDS+3'UTR	Conserved hypothetical protein.	4.29596e-08	3.06278	5.22659	1.16366	0.913904	0.390098
Os10g0536100|mRNA|AK070135|CDS+3'UTR	Transcription factor MADS56.	0.0212304	1.00114	0.769588	0.430027	0.395755	0.419339
Os10g0536400|mRNA|AK061357|CDS+3'UTR	Conserved hypothetical protein.	1.70925e-07	4.76508	5.8746	1.27372	0.434871	0.191686
Os10g0536700|mRNA|AK105708|CDS+3'UTR	Plant peroxidase family protein.	4.17218e-05	0.339671	1.07312	0.215045	0.345594	0.199666
Os10g0537800|mRNA|AK061277|CDS+3'UTR	Peptidase A1, pepsin family protein.	1.89012e-06	1.61524	3.88103	0.180136	0.372902	0.101402
Os10g0538200|mRNA|AK061045|CDS+3'UTR	Peptidase A1, pepsin family protein.	1.46815e-06	1.15769	3.31337	0.183914	0.226479	0.0920429
Os10g0539600|mRNA|AK065456|CDS+3'UTR	Protein kinase domain containing protein.	2.22292e-07	0.843422	0.882401	0.37652	0.40905	0.413552
Os10g0542900|mRNA|AB016497|CDS+3'UTR	Chitinase (EC 3.2.1.14) (Fragment).	8.22495e-10	73.0134	20.4547	0.545241	0.444058	0.689304
Os10g0550900|mRNA|AK121010|CDS+3'UTR	Proline dehydrogenase domain containing protein.	7.55866e-09	2.31043	2.25261	0.244301	0.236739	0.223245
Os10g0551900|mRNA|AK102086|CDS+3'UTR	Plant lipid transfer/seed storage/trypsin-alpha amylase inhibitor domain contain	0.00516754	0.603582	0.442712	0.0863973	0.136124	0.0728201
Os10g0552300|COMBINER_EST|CI269235|6	Root-specific protein (RCc2 protein).	4.50929e-05	0.807118	1.59192	0.25422	0.269381	0.201391
Os10g0554200|mRNA|AK068409|CDS+3'UTR	Nitrate transporter.	0.000729387	0.288327	0.486152	0.46439	1.3335	0.909275
Os10g0554800|mRNA|AK063684|CDS+3'UTR	Plant lipid transfer/seed storage/trypsin-alpha amylase inhibitor domain contain	2.63822e-06	0.30223	0.607518	0.0307892	0.0466309	0.0430292
Os10g0555300|mRNA|AK106924|CDS+3'UTR	Zn-finger, C2H2 type domain containing protein.	0.049584	0.425609	0.945328	0.52586	0.486179	0.497659
Os10g0555700|mRNA|AK058895|CDS+3'UTR	Major pollen allergen Lol pI family protein.	5.28209e-05	0.181135	1.46322	0.818969	0.463985	0.310391
Os10g0555900|mRNA|AK105318|CDS+3'UTR	Beta-expansin precursor.	0.000710836	0.509219	1.83404	1.18414	1.21289	0.497101
Os10g0557600|COMBINER_EST|CI427484|4	AtGATA-3 protein (GATA transcription factor 3).	0.00124203	0.449496	0.926966	0.341415	0.355413	0.257203
Os10g0560700|COMBINER_EST|CI129906|6	Pathogenesis-related transcriptional factor and ERF domain containing protein.	3.0901e-08	3.49197	2.50769	0.493694	0.221778	0.29011
Os10g0561800|mRNA|AK065404|CDS+3'UTR	Homeobox-leucine zipper protein HAT4 (HD-ZIP protein 4) (HD-ZIP protein ATHB-2).	2.9521e-09	1.67393	1.53043	0.478642	0.697648	0.452462
Os10g0563900|mRNA|AK107529|CDS+3'UTR	Cyclin, N-terminal domain containing protein.	0.00662548	2.1897	1.38763	0.652546	0.768017	0.419473
Os10g0566400|mRNA|AK109895|CDS+3'UTR	Conserved hypothetical protein.	0.000387721	0.566378	0.667541	0.440939	0.279847	0.381972
[truncated: 280 more rows]
