# Supplementary material for: Identification of Target Genes of the bZIP Transcription Factor OsTGAP1, Whose Overexpression Causes Elicitor-Induced Hyperaccumulation of Diterpenoid Phytoalexins in Rice Cells
Source: PLoS One. 2014 Aug 26;9(8):e105823. doi: 10.1371/journal.pone.0105823 (PMC4144896; doi:10.1371/journal.pone.0105823)
Supplement: Table S8 — List of OsTGAP1 target genes whose expression is upregulated in OsTGAP1-overexpressinng rice cells. (XLSX) [file pone.0105823.s014.xlsx]

## Sheet: Table S8
Table S8. List of OsTGAP1 target genes whose expression is upregulated in OsTGAP1-overexpressinng rice cells. (corresponding to Fig. 2A)
				Fold change
Locus ID	Description	Group (Fig. 2C)	Functional classification	WT 6 h / WT 0 h	WT 24 h / WT 0 h	OX 0 h / WT 0 h	OX 6 h / WT 6 h	OX 24 h / WT 24 h
Os01g0179600	UDP-glucuronosyl/UDP-glucosyltransferase family protein.	Group II	Biosynthetic enzyme	0.342757	1.48901	2.19349	1.22593	1.14819
Os02g0188000	UDP-glucuronosyl/UDP-glucosyltransferase family protein.	Group I	Biosynthetic enzyme	0.883106	2.24443	2.82449	1.29859	1.18633
Os02g0202700	Serine acetyltransferase.	Group I	Biosynthetic enzyme	6.69373	0.849851	2.09722	0.421452	2.00641
Os02g0484200	Transferase family protein.	Group I	Biosynthetic enzyme	1.30438	2.8808	4.7385	2.69191	1.78107
Os02g0506500	UBA/THIF-type NAD/FAD binding fold domain containing protein.	Group I	Biosynthetic enzyme	1.06396	1.15873	1.52828	1.83753	2.21114
Os02g0571300	Terpene synthase-like domain containing protein.	Group I	Biosynthetic enzyme	1.20262	1.28669	1.024	1.57462	4.81561
Os03g0119100	Phospholipase D beta 2.	Group I	Biosynthetic enzyme	1.04153	1	1	1.82347	2.22168
Os03g0802500	AAA ATPase, central region domain containing protein.	Group I	Biosynthetic enzyme	2.05159	3.31287	2.70137	1.45677	0.738841
Os04g0475600	2OG-Fe(II) oxygenase domain containing protein.	Group I	Biosynthetic enzyme	0.792976	1.23622	2.63839	1.65185	1.53534
Os06g0216300	Oxo-phytodienoic acid reductase (12-oxophytodienoic acid reductase).	Group I	Biosynthetic enzyme	3.66667	2.75503	3.07379	1.49624	1.24653
Os07g0190000	OsDXS3	Group I	Biosynthetic enzyme	84.0054	46.5926	5.47964	1.17884	2.80389
Os07g0418500	Cytochrome P450.	Group I	Biosynthetic enzyme	1.42857	4.46299	3.79782	1.97511	0.908152
Os07g0421300	Glycoside hydrolase, family 31 protein.	Group I	Biosynthetic enzyme	3.46271	1.11135	4.37815	1.90108	3.38503
Os07g0550600	Transferase family protein.	Group I	Biosynthetic enzyme	1.05559	0.533608	4.1468	39.7951	9.04957
Os07g0690900	Phytochelatin synthetase-like conserved region family protein.	Group I	Biosynthetic enzyme	1.24774	2.13866	1.35763	2.07857	0.559217
Os08g0126300	Glyceraldehyde-3-phosphate dehydrogenase (Fragment).	Group I	Biosynthetic enzyme	1.07615	1.32577	2.03076	1.72807	1.53019
Os09g0511600	Glycoside hydrolase, family 1 protein.	Group I	Biosynthetic enzyme	1.57008	1.87553	2.311	1.63746	1.35228
Os10g0189600	Aminotransferase, class I and II domain containing protein.	Group I	Biosynthetic enzyme	5.72117	1.84834	1.2081	2.19307	2.42864
Os10g0513900	E-class P450, group I family protein.	Group I	Biosynthetic enzyme	1.9995	3.13249	2.48089	1.40932	1.14189
Os11g0599200	Hypothetical protein.	Group I	Biosynthetic enzyme	4.03733	1.21107	1.05377	2.5753	1.51022
Os11g0605500	Acyl-CoA oxidase.	Group I	Biosynthetic enzyme	4.12439	2.98547	4.92635	2.03595	2.42913
Os11g0696900	Laccase (EC 1.10.3.2).	Group I	Biosynthetic enzyme	2.03828	1.28286	3.35944	2.63421	2.62564
Os12g0599800	Hypothetical protein.	Group II	Biosynthetic enzyme	0.408823	0.743111	1.53852	2.47627	2.01264
Os12g0639500	Conserved hypothetical protein.	Group I	Biosynthetic enzyme	5.07744	5.57839	3.26223	1.748	1.72053
Os01g0803200	Cysteine proteinase inhibitor-I (Oryzacystatin-I).	Group I	Defense response	2.48864	3.79271	2.52965	2.12246	1.62788
Os01g0915200	Cystatin.	Group I	Defense response	3.21271	1.05597	44.9778	27.6642	29.0591
Os03g0283100	Glutathione S-transferase, C-terminal domain containing protein.	Group I	Defense response	1.84148	3.06862	6.89137	3.05007	2.89128
Os07g0168600	Glucanase	Group I	Defense response	1.04278	1.01158	2.9199	1.92965	1.86903
Os07g0481300	Disease resistance protein family protein.	Group I	Defense response	1.80099	1.48394	2.16649	1.85996	1.76515
Os10g0481300	Glutathione S-transferase GSTU31 (Fragment).	Group I	Defense response	1.28656	1.63006	2.87958	0.723386	1.54309
Os01g0186900	Hypothetical protein.	Group I	Other function	1.08559	1.91655	2.08968	1.9992	0.987052
Os01g0209500	RNA-binding region RNP-1 (RNA recognition motif) domain containing protein.	Group I	Other function	0.93082	0.966078	2.47437	2.42415	2.65077
Os02g0753800	Annexin p34.	Group I	Other function	1.94684	1.40998	6.92076	3.37618	3.16266
Os02g0770800	Nitrate reductase [NAD(P)H] (EC 1.7.1.2).	Group II	Other function	0.388663	0.520928	2.98045	3.28727	3.40112
Os02g0812500	Cyclin-like F-box domain containing protein.	Group I	Other function	1.55564	1.80908	2.95283	5.9123	4.60669
Os03g0159600	Rab28 protein.	Group I	Other function	1.50375	1.28459	2.9459	3.44965	4.16158
Os06g0132600	Conserved hypothetical protein.	Group II	Other function	0.453659	0.594648	1.44201	2.09298	1.79647
Os06g0320000	Eukaryotic protein of unknown function DUF953 family protein.	Group I	Other function	0.661021	1.04954	3.71296	2.85498	2.44381
Os06g0335900	Xyloglucan endotransglycosylase XET2 (Fragment).	Group I	Other function	1	1	5.53921	10.199	4.9036
Os07g0186000	Thioredoxin H-type (TRX-H) (Phloem sap 13 kDa protein-1).	Group I	Other function	1.81652	1.88049	3.17252	2.36118	2.02689
Os07g0569100	Remorin, C-terminal region domain containing protein.	Group I	Other function	1.76149	1.37355	3.31581	1.8249	1.82298
Os11g0140600	Calcium-binding EF-hand domain containing protein.	Group I	Other function	1.44617	1.06479	1.88133	2.03638	1.6335
Os11g0506800	IQ calmodulin-binding region domain containing protein.	Group I	Other function	0.977745	1.92163	4.00244	2.3584	1.43089
Os01g0191800	Serine/threonine-protein kinase 12 (EC 2.7.1.37) (Aurora-B) (Fragment).	Group II	Protein Kinase	0.131952	0.666622	1.17367	2.44056	1.19699
Os02g0193600	Conserved hypothetical protein.	Group II	Protein Kinase	0.0597532	0.611948	1.37718	5.32522	1.23462
Os03g0610900	Protein kinase, 41K (EC 2.7.1.-).	Group I	Protein Kinase	0.74447	0.645837	2.57275	3.38496	3.50513
Os04g0531500	Protein kinase family protein.	Group I	Protein Kinase	1.59747	1.70252	2.02061	2.1274	1.67624
Os07g0584100	MAP kinase-like protein.	Group I	Protein Kinase	3.88531	2.41249	2.08516	1.29891	1.18064
Os10g0157400	(No Hit)	Group II	Protein Kinase	0.513738	0.701184	1.88293	3.36725	2.14491
Os11g0445300	Protein kinase domain containing protein.	Group I	Protein Kinase	0.800056	1.0642	3.9173	3.7405	3.3275
Os12g0614600	OsBIF2	Group I	Protein Kinase	1.15381	1.19338	3.9192	3.76928	4.30067
Os01g0839100	Zn-finger, C2H2 type domain containing protein.	Group I	Transcription factor	4.82584	5.29867	4.46092	3.05544	1.32455
Os05g0588700	Paired amphipathic helix repeat containing protein.	Group I	Transcription factor	0.926234	1.08508	1.84633	1.3846	2.31064
Os06g0127800	DWARF AND LOW-TILLERING/OsGRAS32	Group II	Transcription factor	0.0814744	0.86373	1.29016	5.11162	1.27942
Os06g0675600	GRAB2 protein.	Group I	Transcription factor	4.17542	3.5938	4.96747	2.02748	1.99882
Os07g0456900	No apical meristem (NAM) protein domain containing protein.	Group II	Transcription factor	0.13827	0.643873	1.70931	4.06718	2.56458
Os08g0508700	ETHYLENE-INSENSITIVE3-like 3 protein.	Group I	Transcription factor	1.18324	1.09607	2.0298	1.75775	2.08561
Os09g0417600	OsWRKY76	Group I	Transcription factor	8.6098	6.42461	2.1934	0.204816	0.280157
Os01g0945100	Amino acid/polyamine transporter I family protein.	Group I	Transporter	2.62004	1.75533	1.79319	1.91638	2.34038
Os02g0803600	Synaptobrevin family protein.	Group I	Transporter	1.22923	1.16188	1.08183	2.11996	1.6746
Os03g0287100	Phosphatidylinositol transfer protein family protein.	Group I	Transporter	1.65256	2.22512	2.1845	1.21914	1.17956
Os04g0524500	Oligopeptide transporter OPT superfamily protein.	Group I	Transporter	2.33425	4.5091	2.44937	2.39214	1.02661
Os09g0332700	PDR-type ABC transporter 2 (Fragment).	Group I	Transporter	1.23748	1.77554	2.86873	1.50993	1.07378
Os12g0278700	Cystinosin homolog.	Group I	Transporter	1.91394	1.40335	2.14349	1.15788	2.35228
Os01g0217100	Conserved hypothetical protein.	Group II	Unknown function	0.605859	0.509546	1.22817	1.58337	2.16404
Os01g0969300	(No Hit)	Group I	Unknown function	0.988004	1.14804	1.59837	2.68682	1.82885
Os02g0209300	Non-protein coding transcript, unclassifiable transcript.	Group I	Unknown function	3.40138	3.06711	2.97997	3.05271	1.40683
Os02g0216300	Conserved hypothetical protein.	Group I	Unknown function	1.71278	1.73721	2.01292	1.39118	1.10753
Os02g0575000	Conserved hypothetical protein.	Group I	Unknown function	1.35499	2.42834	5.47216	2.15626	1.44328
Os02g0766600	Conserved hypothetical protein.	Group I	Unknown function	1.32811	1.39705	2.89634	2.73159	2.25686
Os03g0820300	ZPT2-14.	Group I	Unknown function	1.42982	3.14389	7.04197	3.52035	0.997281
Os04g0149400	Hypothetical protein.	Group I	Unknown function	1.81361	2.48213	9.15836	4.35451	2.16625
Os04g0679400	Conserved hypothetical protein.	Group I	Unknown function	2.96419	0.966448	3.39368	2.25535	3.25812
Os05g0119200	Conserved hypothetical protein.	Group I	Unknown function	4.61119	5.98002	4.9511	2.30851	1.15892
Os05g0560200	Hypothetical protein.	Group I	Unknown function	1.3573	1.28901	3.40662	2.87916	2.80325
Os05g0563900	Non-protein coding transcript, uncharacterized transcript.	Group I	Unknown function	3.09545	2.17742	4.98889	3.56529	2.16058
Os06g0133500	Conserved hypothetical protein.	Group I	Unknown function	3.40744	2.76127	3.23488	3.83363	1.39941
Os07g0112600	Conserved hypothetical protein.	Group I	Unknown function	0.978061	0.880829	1.14234	1.48495	2.0454
Os07g0410300	Conserved hypothetical protein.	Group I	Unknown function	2.81893	1.20275	2.04453	2.96087	2.33015
Os07g0631300	Conserved hypothetical protein.	Group I	Unknown function	0.95122	1.70368	2.28533	1.7804	1.65087
Os08g0406500	MATH domain containing protein.	Group I	Unknown function	0.799326	2.45277	3.37241	3.03358	2.45392
Os09g0243200	Zn-finger, RING domain containing protein.	Group I	Unknown function	7.02043	1.8883	2.60164	1.39297	1.71614
Os09g0425500	Non-protein coding transcript, unclassifiable transcript.	Group I	Unknown function	2.30469	0.834387	2.70446	2.63507	3.00703
Os10g0348900	Hypothetical protein.	Group I	Unknown function	5.56557	1.24755	4.77897	0.693462	2.45426
Os10g0519800	Cyclin-like F-box domain containing protein.	Group I	Unknown function	1.05318	1	1.27452	3.20888	1.2615
Os12g0440300	Conserved hypothetical protein.	Group I	Unknown function	2.50071	1.4743	4.02113	1.06963	1.83392
