# Supplementary material for: Identification of Target Genes of the bZIP Transcription Factor OsTGAP1, Whose Overexpression Causes Elicitor-Induced Hyperaccumulation of Diterpenoid Phytoalexins in Rice Cells
Source: PLoS One. 2014 Aug 26;9(8):e105823. doi: 10.1371/journal.pone.0105823 (PMC4144896; doi:10.1371/journal.pone.0105823)
Supplement: Table S9 — List of OsTGAP1 target genes whose expression is downregulated in OsTGAP1-overexpressinng rice cells. (XLSX) [file pone.0105823.s015.xlsx]

## Sheet: Table S9
Table S9. List of OsTGAP1 target genes whose expression is downregulated in OsTGAP1-overexpressinng rice cells. (corresponding to Fig. 2B)
				Fold change
Locus ID	Description	Group (Fig. 2D)	Functional classification	WT 6 h / WT 0 h	WT 24 h / WT 0 h	OX 0 h / WT 0 h	OX 6 h / WT 6 h	OX 24 h / WT 24 h
Os02g0202700	Serine acetyltransferase.	Group I	Biosynthetic enzyme	6.69373	0.849851	2.09722	0.421449	2.00641
Os02g0744900	Geranylgeranyl hydrogenase.	Group III	Biosynthetic enzyme	0.261441	0.773243	0.227098	0.282733	0.306352
Os03g0122300	Flavanone 3-hydroxylase-like protein.	Group II	Biosynthetic enzyme	1.5197	1.10992	1.06616	0.498336	0.577969
Os03g0154000	Aromatic-ring hydroxylase family protein.	Group III	Biosynthetic enzyme	0.271588	1.2195	0.485593	0.526111	0.298667
Os04g0556500	Cis-zeatin O-glucosyltransferase.	Group II	Biosynthetic enzyme	1.74823	1.80909	0.571209	0.236206	0.43432
Os06g0172800	Seed imbibition protein (Fragment).	Group I	Biosynthetic enzyme	2.59265	1.54361	0.537431	0.457619	0.548522
Os06g0215600	Oxo-phytodienoic acid reductase (12-oxophytodienoic acid reductase).	Group I	Biosynthetic enzyme	2.90518	1.68704	0.538106	0.501594	0.487046
Os07g0635500	Cytochrome P450.	Group I	Biosynthetic enzyme	0.881238	2.85888	1.40927	1.6219	0.435019
Os08g0109200	Zinc-containing alcohol dehydrogenase superfamily protein.	Group II	Biosynthetic enzyme	1.34255	1.17614	0.769188	0.481411	0.516839
Os10g0390600	1-aminocyclopropane-1-carboxylate synthase family protein.	Group II	Biosynthetic enzyme	1.50994	1.83912	0.421487	0.302109	0.280834
Os10g0517500	Cys/Met metabolism pyridoxal-phosphate-dependent enzymes family protein.	Group I	Biosynthetic enzyme	6.99207	1.34558	0.290637	0.144974	0.451801
Os10g0536400	Conserved hypothetical protein.	Group I	Biosynthetic enzyme	4.76508	5.8746	1.27372	0.434871	0.191686
Os02g0262800	NBS-LRR protein (Fragment).	Group II	Defense response	1.33883	1.41318	0.351615	0.246955	0.269021
Os10g0524400	OsPLDbeta1	Group I	Defense response	3.18184	1.07995	0.86622	0.494379	0.739207
Os10g0525500	Glutathione S-transferase.	Group II	Defense response	1.08661	1.02085	0.549322	0.466788	0.40185
Os01g0194600	Glutaredoxin domain containing protein.	Group II	Other function	1.74688	1.81311	0.695176	0.520502	0.462444
Os03g0667100	BTB/POZ domain containing protein.	Group I	Other function	4.37105	4.55531	1.64434	0.429342	0.401711
Os06g0687200	Zn-finger, RING domain containing protein.	Group III	Other function	0.329187	1.13212	0.767107	0.602388	0.479506
Os08g0519400	Apolipoprotein A/E/C3 family protein.	Group II	Other function	0.91156	1.14876	0.823612	0.903607	0.282451
Os01g0138400	Receptor protein kinase-like protein.	Group I	Protein kinase	7.36931	3.67981	0.383134	0.831014	0.277964
Os06g0154500	Mitogen-activated protein kinase (MAP kinase 6).	Group II	Protein kinase	1.166	0.910002	0.529889	0.426663	0.541756
Os10g0539600	Protein kinase domain containing protein.	Group II	Protein kinase	0.843422	0.882401	0.37652	0.40905	0.413552
Os03g0183000	AP2 domain containing protein RAP2.6 (Fragment).	Group II	Transcription factor	2.33347	1.90196	0.33732	0.341505	0.207439
Os03g0335200	WRKY DNA binding protein.	Group II	Transcription factor	1.12093	2.70159	0.402129	0.624404	0.102185
Os05g0183100	WRKY transcription factor 67.	Group I	Transcription factor	13.3738	4.54509	0.407059	0.206935	0.177209
Os09g0417600	OsWRKY76	Group I	Transcription factor	4.88636	3.68581	1.55894	0.29631	0.361992
Os09g0417800	DNA-binding WRKY domain containing protein.	Group I	Transcription factor	16.9582	10.976	0.378179	0.0544879	0.0506579
Os09g0484800	Pirin.	Group I	Transcription factor	4.0053	1.56256	0.61503	1.43212	0.471294
Os10g0575600	Homeobox domain containing protein.	Group III	Transcription factor	0.193801	0.428198	0.324774	0.325444	0.306369
Os11g0684000	Myb, DNA-binding domain containing protein.	Group I	Transcription factor	2.17846	1.88462	0.633661	0.486854	0.902743
Os11g0702400	Zn-finger, C2H2 type domain containing protein.	Group II	Transcription factor	0.93867	2.80412	0.313108	0.198593	0.184935
Os07g0671400	Heavy metal transport/detoxification protein domain containing protein.	Group III	Transporter	0.215934	0.814182	0.467115	0.538203	0.562773
Os03g0129400	Hypothetical protein.	Group II	Unknown function	0.950777	0.788046	0.393575	0.407635	0.453514
Os03g0180100	Conserved hypothetical protein.	Group II	Unknown function	0.852891	1.38145	0.511871	0.293341	0.26768
Os09g0493000	Conserved hypothetical protein.	Group II	Unknown function	1.26389	2.33856	0.969767	0.596172	0.315926
Os12g0568700	Protein of unknown function DUF588 family protein.	Group II	Unknown function	1.33277	0.635629	0.624331	0.456286	0.646863
