# Supplementary material for: Identification of Target Genes of the bZIP Transcription Factor OsTGAP1, Whose Overexpression Causes Elicitor-Induced Hyperaccumulation of Diterpenoid Phytoalexins in Rice Cells
Source: PLoS One. 2014 Aug 26;9(8):e105823. doi: 10.1371/journal.pone.0105823 (PMC4144896; doi:10.1371/journal.pone.0105823)
Supplement: Table S10 — Expression profiles of MEP pathway genes from microarray analysis. (XLSX) [file pone.0105823.s016.xlsx]

## Sheet: Table S10
Table S10. Expression profiles of MEP pathway genes from microarray analysis.
			Fold change
Probeset ID	GeneName	q-value	WT 6 h / WT 0 h	WT 24 h / WT 0 h	OX 0 h / WT 0 h	OX 6 h / WT 6 h	OX 24 h / WT 24 h
Os05g0408900|mRNA|AF024512|5'UTR+CDS	OsDXS1	2.83561e-06	2.44655	1.76392	0.896052	1.07809	1.74049
Os05g0408900|mRNA|AK059821|CDS+3'UTR	OsDXS1	0.303128	0.602649	0.52252	0.802859	0.941559	0.811569
Os05g0408900|mRNA|AK058950|CDS+3'UTR	OsDXS1	0.360772	0.500751	0.507095	0.672334	0.89933	0.651842
Os05g0408900|mRNA|AK064944|CDS+3'UTR	OsDXS1	0.507819	0.693347	0.636412	0.893841	0.807049	0.78261
Os06g0142900|mRNA|AK121920|CDS+3'UTR	OsDXS2	0.00948141	0.814732	0.796743	0.876558	0.923682	0.968632
Os06g0142900|mRNA|AK061829|CDS+3'UTR	OsDXS2	0.759618	0.986303	1.04254	1.01431	1.03321	1.03868
Os07g0190000|mRNA|AK100909|CDS+3'UTR	OsDXS3	1.14439e-08	84.0054	46.5926	5.47964	1.17884	2.80389
Os01g0106900|mRNA|AK099702|CDS+3'UTR	OsDXR	3.82843e-09	22.2677	6.40132	1.11514	0.968892	1.74788
Os01g0106900|mRNA|AF367205|CDS+3'UTR	OsDXR	4.47855e-09	22.7666	6.56643	1.11549	0.974503	1.77764
Os01g0106900|mRNA|AK059692|CDS+3'UTR	OsDXR	5.0892e-09	22.099	6.58006	1.12269	0.975807	1.7582
Os01g0887100|COMBINER_EST|CI409888|6	OsCMS	1.3169e-07	3.15555	1.56182	1.04158	1.10889	1.64041
Os01g0802100|mRNA|AK067589|CDS+3'UTR	OsCMK	7.71005e-09	7.2128	2.96171	1.15297	0.919919	1.59323
Os02g0680600|mRNA|AK060238|CDS+3'UTR	OsMCS	1.27449e-08	9.3739	3.80825	1.16606	0.997642	1.80361
Os02g0603800|mRNA|AK120769|CDS+3'UTR	OsHDS	2.80698e-08	19.3012	5.89385	1.53615	0.994966	2.09171
Os02g0603800|mRNA|AK105762|CDS+3'UTR	OsHDS	3.00397e-08	20.5461	6.34091	1.84117	1.20227	2.40292
Os02g0603800|mRNA|AY224457|CDS	OsHDS	3.54006e-08	14.5208	4.7867	1.38997	0.942753	1.90805
Os03g0731900|mRNA|AK121561|CDS+3'UTR	OsHDR	2.16066e-08	14.3362	5.27587	1.63916	1.12345	2.15865
Os03g0731900|mRNA|AK062113|CDS+3'UTR	OsHDR	2.67095e-08	13.1456	4.99523	1.55588	1.08148	2.05922
Os03g0731900|mRNA|AK064873|CDS+3'UTR	OsHDR	5.1862e-08	14.4725	5.20039	1.7788	1.27642	2.68364
